# Supplementary material for: Synthesis, crystal structure and reactivity of bis­(μ-2-methyl­pyridine N-oxide-κ2 O:O)bis­[di­bromido­(2-methyl­pyridine N-oxide-κO)cobalt(II)] butanol monosolvate
Source: Acta Crystallogr E Crystallogr Commun. 2023 Oct 3;79(Pt 11):972–6. doi: 10.1107/S2056989023008228 (PMC10626943; doi:10.1107/S2056989023008228)
Supplement: Supplementary file 1 [file e-79-00972-sup1.cif]

##############################################################################
#                                                                            #
# This CIF contains the data in a paper accepted for publication in          #
# Acta Crystallographica Section E. It conforms to the requirements of       #
# Notes for Authors for Acta Crystallographica Section E, and has been       #
# peer reviewed under the auspices of the IUCr Commission on Journals.       #
#                                                                            #
# Full details of the Crystallographic Information File format               #
# are given in the paper "The Crystallographic Information File (CIF):       #
# a New Standard Archive File for Crystallography" by S. R. Hall, F. H.      #
# Allen and I. D. Brown [Acta Cryst. (1991), A47, 655-685].                  #
#                                                                            #
# The current version of the core CIF dictionary is obtainable from          #
# ftp://ftp.iucr.org/pub/cif_core.dic.                                       #
#                                                                            #
# Software is freely available for graphical display of the structure(s)     #
# in this CIF. For information consult the CIF software page                 #
# http://www.iucr.org/resources/cif/software.                                #
#                                                                            #
# This file may be used for bona fide research purposes within the           #
# scientific community so long as proper attribution is given to the journal # 
# article from which it was obtained.                                        #
#                                                                            #
##############################################################################
data_I
_audit_creation_method
;
Olex2 1.3-ac4
(compiled 2020.03.28 svn.rd84adfe8 for Rigaku Oxford Diffraction, GUI svn.r6032)
;
_journal_date_recd_electronic     2023-09-08
_journal_date_accepted     2023-09-19
_journal_name_full     'Acta Crystallographica, Section E'
_journal_year     2023
_journal_volume     79
_journal_issue     11
_journal_page_first     0
_journal_page_last     0
_journal_paper_category     GM
_journal_paper_doi     10.1107/S2056989023008228
_journal_coeditor_code     PK2697
_publ_contact_author_name     'Christian N\"ather'
_publ_contact_author_address
;
Institut f\"ur Anorganische Chemie
Universit\"at Kiel
;
_publ_contact_author_email     'cnaether@ac.uni-kiel.de'
_publ_contact_author_fax     ?
_publ_contact_author_phone     ?
_publ_section_title
;
Synthesis, crystal structure and reactivity of bis(\m-2-methylpyridine
<i>N</i>-oxide-\k^2^<i>O</i>:<i>O</i>)bis[dibromido(2-methylpyridine
<i>N</i>-oxide-\k<i>O</i>)cobalt(II)] butanol monosolvate
;
loop_
    _publ_author_name
    _publ_author_footnote
    _publ_author_address
    'N\"ather, Christian' .
;
Institut f\"ur Anorganische Chemie
Universit\"at Kiel
Germany
;
    'Jess, Inke' .
;
Institut f\"ur Anorganische Chemie
Universit\"at Kiel
Germany
;
_publ_section_synopsis
;
The crystal structure of the title compound consists of dinuclear complexes, in
which the Co^II^ cations are fivefold coordinated and linked by
centrosymmetric pairs of \m-1,1(<i>O</i>,<i>O</i>)-bridging 2-methylpyridine
<i>N</i>-oxide coligands.
;
_chemical_name_systematic
;
Bis(\m-2-methylpyridine
<i>N</i>-oxide-\k^2^<i>O</i>:<i>O</i>)bis[dibromido(2-methylpyridine
<i>N</i>-oxide-\k<i>O</i>)cobalt(II)] butanol monosolvate
;
_chemical_name_common     ?
_chemical_formula_moiety     'C24 H28 Br4 Co2 N4 O4, C4 H10 O'
_chemical_formula_sum     'C28 H38 Br4 Co2 N4 O5'
_chemical_formula_iupac     '[Co2 Br4 (C6 H7 N1 O1)4], C4 H10 O'
_chemical_formula_weight     948.12
_chemical_melting_point     ?
_space_group_crystal_system     triclinic
_space_group_name_H-M_alt     'P -1'
_space_group_name_Hall     '-P 1'
loop_
    _space_group_symop_operation_xyz
    'x, y, z'
    '-x, -y, -z'
_cell_length_a     8.09000(10)
_cell_length_b     9.57720(10)
_cell_length_c     12.24000(10)
_cell_angle_alpha     70.2420(10)
_cell_angle_beta     76.0040(10)
_cell_angle_gamma     83.8600(10)
_cell_volume     865.69(2)
_cell_formula_units_Z     1
_cell_measurement_reflns_used     14929
_cell_measurement_theta_min     3.9240
_cell_measurement_theta_max     79.8620
_cell_measurement_temperature     100.00(10)
_exptl_crystal_description     block
_exptl_crystal_colour     'dark blue'
_exptl_crystal_size_max     0.15
_exptl_crystal_size_mid     0.03
_exptl_crystal_size_min     0.03
_exptl_crystal_density_diffrn     1.819
_exptl_crystal_density_meas     ?
_exptl_crystal_density_method     ?
_exptl_crystal_F_000     468
_exptl_absorpt_coefficient_mu     13.256
_exptl_absorpt_correction_type     multi-scan
_exptl_absorpt_process_details
;
(CrysAlisPro; Rigaku OD, 2022)
;
_exptl_absorpt_correction_T_min     0.72139
_exptl_absorpt_correction_T_max     1.00000
_diffrn_ambient_temperature     100.00(10)
_diffrn_source     ?
_diffrn_radiation_type     CuK\a
_diffrn_radiation_wavelength     1.54184
_diffrn_radiation_monochromator     mirror
_diffrn_measurement_device_type     'XtaLAB Synergy, Dualflex, HyPix'
_diffrn_measurement_device     'four-circle diffractometer'
_diffrn_measurement_method     '\w scans'
_diffrn_detector     'Hybrid Pixel Array Detector'
_diffrn_detector_area_resol_mean     10.0000
_diffrn_reflns_number     18480
_diffrn_reflns_av_R_equivalents     0.0208
_diffrn_reflns_av_unetI/netI     0.0121
_diffrn_reflns_theta_min     3.934
_diffrn_reflns_theta_max     80.199
_diffrn_reflns_theta_full     67.684
_diffrn_measured_fraction_theta_max     0.977
_diffrn_measured_fraction_theta_full     0.995
_diffrn_reflns_limit_h_min     -10
_diffrn_reflns_limit_h_max     10
_diffrn_reflns_limit_k_min     -12
_diffrn_reflns_limit_k_max     12
_diffrn_reflns_limit_l_min     -12
_diffrn_reflns_limit_l_max     15
_diffrn_radiation_probe     x-ray
_refine_special_details     ?
_reflns_number_total     3705
_reflns_number_gt     3686
_reflns_threshold_expression     'I > 2\s(I)'
_refine_ls_structure_factor_coef     Fsqd
_refine_ls_matrix_type     full
_refine_ls_R_factor_all     0.0245
_refine_ls_R_factor_gt     0.0244
_refine_ls_wR_factor_gt     0.0648
_refine_ls_wR_factor_ref     0.0649
_refine_ls_goodness_of_fit_ref     1.092
_refine_ls_restrained_S_all     1.093
_refine_ls_number_reflns     3705
_refine_ls_number_parameters     204
_refine_ls_number_restraints     1
_refine_ls_hydrogen_treatment     constr
_refine_ls_weighting_scheme     calc
_refine_ls_weighting_details
              'w=1/[\s^2^(Fo^2^)+(0.0306P)^2^+1.2686P] where P=(Fo^2^+2Fc^2^)/3'
_atom_sites_solution_hydrogens     geom
_atom_sites_solution_primary     dual
_atom_sites_solution_secondary     ?
_refine_ls_shift/su_max     0.000
_refine_ls_shift/su_mean     0.000
_refine_diff_density_max     0.502
_refine_diff_density_min     -0.590
_refine_ls_extinction_method
;
<i>SHELXL2016/6</i> (Sheldrick, 2015b)
;
_refine_ls_extinction_coef     0.00106(14)
_refine_ls_extinction_expression
                                  'Fc^*^=kFc[1+0.001xFc^2^\l^3^/sin(2\q)]^-1/4^'
loop_
    _atom_type_symbol
    _atom_type_description
    _atom_type_scat_dispersion_real
    _atom_type_scat_dispersion_imag
    _atom_type_scat_source
    'C' 'C' 0.0181 0.0091
                         'International Tables Vol C Tables 4.2.6.8 and 6.1.1.4'
    'H' 'H' 0.0000 0.0000
                         'International Tables Vol C Tables 4.2.6.8 and 6.1.1.4'
    'Br' 'Br' -0.6763 1.2805
                         'International Tables Vol C Tables 4.2.6.8 and 6.1.1.4'
    'Co' 'Co' -2.3653 3.6143
                         'International Tables Vol C Tables 4.2.6.8 and 6.1.1.4'
    'N' 'N' 0.0311 0.0180
                         'International Tables Vol C Tables 4.2.6.8 and 6.1.1.4'
    'O' 'O' 0.0492 0.0322
                         'International Tables Vol C Tables 4.2.6.8 and 6.1.1.4'
_computing_data_collection
;
CrysAlisPro 1.171.42.67a (Rigaku OD, 2022)
;
_computing_cell_refinement
;
CrysAlisPro 1.171.42.67a (Rigaku OD, 2022)
;
_computing_data_reduction
;
CrysAlisPro 1.171.42.67a (Rigaku OD, 2022)
;
_computing_structure_solution
;
<i>SHELXT2014/4</i> (Sheldrick, 2015a)
;
_computing_structure_refinement
;
<i>SHELXL2016/6</i> (Sheldrick, 2015b)
;
_computing_molecular_graphics
;
DIAMOND (Brandenburg & Putz, 1999)
;
_computing_publication_material
;
Publcif (Westrip, 2010)
;
loop_
    _atom_site_type_symbol
    _atom_site_label
    _atom_site_fract_x
    _atom_site_fract_y
    _atom_site_fract_z
    _atom_site_U_iso_or_equiv
    _atom_site_adp_type
    _atom_site_calc_flag
    _atom_site_occupancy
    _atom_site_disorder_assembly
    _atom_site_disorder_group
    Co Co1 0.52210(5) 0.46947(4) 0.36734(3) 0.01558(10) Uani d 1 . .
    Br Br1 0.24435(3) 0.41656(3) 0.34944(2) 0.02233(8) Uani d 1 . .
    Br Br2 0.71203(4) 0.28893(3) 0.28069(2) 0.02820(9) Uani d 1 . .
    O O1 0.5761(2) 0.38106(17) 0.52800(14) 0.0163(3) Uani d 1 . .
    N N1 0.6713(2) 0.2555(2) 0.56405(17) 0.0161(4) Uani d 1 . .
    C C1 0.5945(3) 0.1227(3) 0.60505(19) 0.0183(4) Uani d 1 . .
    C C2 0.6944(3) -0.0046(3) 0.6432(2) 0.0238(5) Uani d 1 . .
    H H2 0.644348 -0.099275 0.673735 0.029 Uiso calc 1 . .
    C C3 0.8660(4) 0.0060(3) 0.6368(2) 0.0279(5) Uani d 1 . .
    H H3 0.933382 -0.081032 0.663242 0.033 Uiso calc 1 . .
    C C4 0.9388(3) 0.1438(3) 0.5918(2) 0.0264(5) Uani d 1 . .
    H H4 1.056708 0.152377 0.586252 0.032 Uiso calc 1 . .
    C C5 0.8382(3) 0.2689(3) 0.5550(2) 0.0212(5) Uani d 1 . .
    H H5 0.886759 0.364257 0.523258 0.025 Uiso calc 1 . .
    C C6 0.4125(3) 0.1211(3) 0.6032(2) 0.0211(5) Uani d 1 . .
    H H6A 0.345495 0.183462 0.647998 0.032 Uiso calc 1 . .
    H H6B 0.372568 0.019130 0.639542 0.032 Uiso calc 1 . .
    H H6C 0.398996 0.159651 0.520671 0.032 Uiso calc 1 . .
    O O11 0.6147(2) 0.65388(19) 0.24397(14) 0.0243(4) Uani d 1 . .
    N N11 0.6946(3) 0.6523(2) 0.13423(17) 0.0234(4) Uani d 1 . .
    C C11 0.8634(3) 0.6742(3) 0.0986(2) 0.0254(5) Uani d 1 . .
    C C12 0.9411(4) 0.6781(3) -0.0169(2) 0.0318(6) Uani d 1 . .
    H H12 1.059812 0.694910 -0.045090 0.038 Uiso calc 1 . .
    C C13 0.8485(4) 0.6581(3) -0.0914(2) 0.0346(7) Uani d 1 . .
    H H13 0.903094 0.660251 -0.169909 0.041 Uiso calc 1 . .
    C C14 0.6774(4) 0.6351(3) -0.0508(2) 0.0369(7) Uani d 1 . .
    H H14 0.611936 0.621342 -0.101029 0.044 Uiso calc 1 . .
    C C15 0.6004(4) 0.6320(3) 0.0638(2) 0.0320(6) Uani d 1 . .
    H H15 0.481643 0.615737 0.092873 0.038 Uiso calc 1 . .
    C C16 0.9546(4) 0.6917(4) 0.1847(3) 0.0347(6) Uani d 1 . .
    H H16A 0.911410 0.781415 0.204957 0.052 Uiso calc 1 . .
    H H16B 1.076871 0.700157 0.148968 0.052 Uiso calc 1 . .
    H H16C 0.935641 0.604983 0.256956 0.052 Uiso calc 1 . .
    O O21 0.6568(6) 0.1984(4) 0.0597(4) 0.0427(10) Uani d 0.5 A 1
    H H21 0.673583 0.200477 0.124200 0.064 Uiso calc 0.5 A 1
    C C21 0.6912(6) 0.0492(4) 0.0530(3) 0.0562(10) Uani d 1 . .
    H H21A 0.658475 -0.023433 0.133764 0.067 Uiso calc 0.5 A 1
    H H21B 0.814941 0.035705 0.023128 0.067 Uiso calc 0.5 A 1
    H H21C 0.665943 -0.027068 0.131402 0.067 Uiso calc 0.5 A 2
    H H21D 0.656102 0.147024 0.061153 0.067 Uiso calc 0.5 A 2
    H H21E 0.813823 0.047438 0.018754 0.067 Uiso calc 0.5 A 2
    C C22 0.5932(5) 0.0184(4) -0.0294(3) 0.0485(9) Uani d 1 . .
    H H22A 0.598140 0.106639 -0.101445 0.058 Uiso calc 1 . .
    H H22B 0.650354 -0.065663 -0.054982 0.058 Uiso calc 1 . .
loop_
    _atom_site_aniso_label
    _atom_site_aniso_U_11
    _atom_site_aniso_U_22
    _atom_site_aniso_U_33
    _atom_site_aniso_U_12
    _atom_site_aniso_U_13
    _atom_site_aniso_U_23
    Co1 0.02026(19) 0.01482(18) 0.01137(18) -0.00042(13) -0.00241(14)
                                                                    -0.00463(13)
    Br1 0.02518(13) 0.02280(13) 0.02382(14) 0.00051(9) -0.01136(10) -0.00991(10)
    Br2 0.03810(16) 0.01941(13) 0.02232(14) -0.00291(10) 0.00953(10)
                                                                    -0.01123(10)
    O1 0.0195(7) 0.0143(7) 0.0161(7) 0.0058(6) -0.0053(6) -0.0070(6)
    N1 0.0196(9) 0.0134(8) 0.0159(9) 0.0051(7) -0.0058(7) -0.0061(7)
    C1 0.0250(11) 0.0177(10) 0.0122(10) -0.0007(8) -0.0029(8) -0.0057(8)
    C2 0.0314(13) 0.0187(11) 0.0200(11) 0.0045(9) -0.0055(10) -0.0064(9)
    C3 0.0334(13) 0.0264(12) 0.0235(12) 0.0117(10) -0.0107(10) -0.0085(10)
    C4 0.0224(11) 0.0291(13) 0.0305(13) 0.0070(10) -0.0087(10) -0.0136(11)
    C5 0.0201(11) 0.0223(11) 0.0235(12) 0.0013(9) -0.0034(9) -0.0119(9)
    C6 0.0247(11) 0.0173(11) 0.0215(11) -0.0026(9) -0.0048(9) -0.0062(9)
    O11 0.0383(10) 0.0193(8) 0.0119(7) -0.0059(7) 0.0046(7) -0.0063(6)
    N11 0.0373(12) 0.0158(9) 0.0139(9) -0.0049(8) 0.0030(8) -0.0054(7)
    C11 0.0348(13) 0.0173(11) 0.0199(12) 0.0049(9) -0.0010(10) -0.0056(9)
    C12 0.0414(15) 0.0250(13) 0.0210(12) 0.0047(11) 0.0042(11) -0.0067(10)
    C13 0.0589(19) 0.0239(12) 0.0161(11) -0.0058(12) 0.0055(12) -0.0085(10)
    C14 0.063(2) 0.0294(14) 0.0200(13) -0.0174(13) -0.0001(13) -0.0112(11)
    C15 0.0461(16) 0.0282(13) 0.0240(13) -0.0153(12) -0.0010(12) -0.0119(11)
    C16 0.0295(13) 0.0441(16) 0.0257(13) 0.0102(12) -0.0078(11) -0.0072(12)
    O21 0.053(3) 0.044(2) 0.044(3) 0.006(2) -0.027(2) -0.022(2)
    C21 0.079(3) 0.053(2) 0.0378(18) 0.035(2) -0.0255(18) -0.0177(16)
    C22 0.081(3) 0.0339(16) 0.0270(15) 0.0242(17) -0.0127(15) -0.0121(13)
_geom_special_details
;
 All esds (except the esd in the dihedral angle between two l.s. planes)
 are estimated using the full covariance matrix.  The cell esds are taken
 into account individually in the estimation of esds in distances, angles
 and torsion angles; correlations between esds in cell parameters are only
 used when they are defined by crystal symmetry.  An approximate (isotropic)
 treatment of cell esds is used for estimating esds involving l.s. planes.
;
loop_
    _geom_bond_atom_site_label_1
    _geom_bond_atom_site_label_2
    _geom_bond_site_symmetry_2
    _geom_bond_distance
    _geom_bond_publ_flag
    Co1 Br1 . 2.4312(4) y
    Co1 Br2 . 2.5217(4) y
    Co1 O1 . 1.9964(16) y
    Co1 O1 2_666 2.1968(15) y
    Co1 O11 . 1.9732(17) y
    O1 N1 . 1.357(2) ?
    N1 C1 . 1.357(3) ?
    N1 C5 . 1.344(3) ?
    C1 C2 . 1.394(3) ?
    C1 C6 . 1.480(3) ?
    C2 H2 . 0.9500 ?
    C2 C3 . 1.384(4) ?
    C3 H3 . 0.9500 ?
    C3 C4 . 1.382(4) ?
    C4 H4 . 0.9500 ?
    C4 C5 . 1.380(3) ?
    C5 H5 . 0.9500 ?
    C6 H6A . 0.9800 ?
    C6 H6B . 0.9800 ?
    C6 H6C . 0.9800 ?
    O11 N11 . 1.347(2) ?
    N11 C11 . 1.346(4) ?
    N11 C15 . 1.351(4) ?
    C11 C12 . 1.391(3) ?
    C11 C16 . 1.485(4) ?
    C12 H12 . 0.9500 ?
    C12 C13 . 1.381(4) ?
    C13 H13 . 0.9500 ?
    C13 C14 . 1.368(5) ?
    C14 H14 . 0.9500 ?
    C14 C15 . 1.382(4) ?
    C15 H15 . 0.9500 ?
    C16 H16A . 0.9800 ?
    C16 H16B . 0.9800 ?
    C16 H16C . 0.9800 ?
    O21 H21 . 0.8400 ?
    O21 C21 . 1.4524(10) ?
    C21 H21A . 0.9900 ?
    C21 H21B . 0.9900 ?
    C21 H21C . 0.9800 ?
    C21 H21D . 0.9800 ?
    C21 H21E . 0.9800 ?
    C21 C22 . 1.539(5) ?
    C22 C22 2_655 1.528(8) ?
    C22 H22A . 0.9900 ?
    C22 H22B . 0.9900 ?
loop_
    _geom_angle_atom_site_label_1
    _geom_angle_atom_site_label_2
    _geom_angle_atom_site_label_3
    _geom_angle_site_symmetry_1
    _geom_angle_site_symmetry_3
    _geom_angle
    _geom_angle_publ_flag
    Br1 Co1 Br2 . . 101.355(16) y
    O1 Co1 Br1 . . 116.56(5) y
    O1 Co1 Br1 2_666 . 95.39(4) y
    O1 Co1 Br2 . . 94.52(4) y
    O1 Co1 Br2 2_666 . 161.54(4) y
    O1 Co1 O1 . 2_666 70.82(7) y
    O11 Co1 Br1 . . 112.08(6) y
    O11 Co1 Br2 . . 97.54(5) y
    O11 Co1 O1 . 2_666 83.12(6) y
    O11 Co1 O1 . . 126.08(7) y
    Co1 O1 Co1 . 2_666 109.18(7) y
    N1 O1 Co1 . . 125.78(12) y
    N1 O1 Co1 . 2_666 124.80(12) y
    O1 N1 C1 . . 118.60(18) ?
    C5 N1 O1 . . 118.18(19) ?
    C5 N1 C1 . . 123.2(2) ?
    N1 C1 C2 . . 117.5(2) ?
    N1 C1 C6 . . 118.4(2) ?
    C2 C1 C6 . . 124.0(2) ?
    C1 C2 H2 . . 119.8 ?
    C3 C2 C1 . . 120.5(2) ?
    C3 C2 H2 . . 119.8 ?
    C2 C3 H3 . . 120.2 ?
    C4 C3 C2 . . 119.7(2) ?
    C4 C3 H3 . . 120.2 ?
    C3 C4 H4 . . 120.4 ?
    C5 C4 C3 . . 119.2(2) ?
    C5 C4 H4 . . 120.4 ?
    N1 C5 C4 . . 119.9(2) ?
    N1 C5 H5 . . 120.1 ?
    C4 C5 H5 . . 120.1 ?
    C1 C6 H6A . . 109.5 ?
    C1 C6 H6B . . 109.5 ?
    C1 C6 H6C . . 109.5 ?
    H6A C6 H6B . . 109.5 ?
    H6A C6 H6C . . 109.5 ?
    H6B C6 H6C . . 109.5 ?
    N11 O11 Co1 . . 120.09(13) ?
    O11 N11 C15 . . 118.3(2) ?
    C11 N11 O11 . . 118.8(2) ?
    C11 N11 C15 . . 122.9(2) ?
    N11 C11 C12 . . 117.5(3) ?
    N11 C11 C16 . . 118.2(2) ?
    C12 C11 C16 . . 124.3(3) ?
    C11 C12 H12 . . 119.5 ?
    C13 C12 C11 . . 121.1(3) ?
    C13 C12 H12 . . 119.5 ?
    C12 C13 H13 . . 120.4 ?
    C14 C13 C12 . . 119.3(2) ?
    C14 C13 H13 . . 120.4 ?
    C13 C14 H14 . . 120.2 ?
    C13 C14 C15 . . 119.5(3) ?
    C15 C14 H14 . . 120.2 ?
    N11 C15 C14 . . 119.7(3) ?
    N11 C15 H15 . . 120.1 ?
    C14 C15 H15 . . 120.1 ?
    C11 C16 H16A . . 109.5 ?
    C11 C16 H16B . . 109.5 ?
    C11 C16 H16C . . 109.5 ?
    H16A C16 H16B . . 109.5 ?
    H16A C16 H16C . . 109.5 ?
    H16B C16 H16C . . 109.5 ?
    C21 O21 H21 . . 109.5 ?
    O21 C21 H21A . . 109.2 ?
    O21 C21 H21B . . 109.2 ?
    O21 C21 C22 . . 112.1(3) ?
    H21A C21 H21B . . 107.9 ?
    H21C C21 H21D . . 109.5 ?
    H21C C21 H21E . . 109.5 ?
    H21D C21 H21E . . 109.5 ?
    C22 C21 H21A . . 109.2 ?
    C22 C21 H21B . . 109.2 ?
    C22 C21 H21C . . 109.5 ?
    C22 C21 H21D . . 109.5 ?
    C22 C21 H21E . . 109.5 ?
    C21 C22 H22A . . 108.9 ?
    C21 C22 H22B . . 108.9 ?
    C22 C22 C21 2_655 . 113.3(3) ?
    C22 C22 H22A 2_655 . 108.9 ?
    C22 C22 H22B 2_655 . 108.9 ?
    H22A C22 H22B . . 107.7 ?
loop_
    _geom_torsion_atom_site_label_1
    _geom_torsion_atom_site_label_2
    _geom_torsion_atom_site_label_3
    _geom_torsion_atom_site_label_4
    _geom_torsion_site_symmetry_1
    _geom_torsion_site_symmetry_2
    _geom_torsion_site_symmetry_3
    _geom_torsion_site_symmetry_4
    _geom_torsion
    _geom_torsion_publ_flag
    Co1 O1 N1 C1 2_666 . . . 102.20(19) ?
    Co1 O1 N1 C1 . . . . -84.0(2) ?
    Co1 O1 N1 C5 2_666 . . . -79.2(2) ?
    Co1 O1 N1 C5 . . . . 94.6(2) ?
    Co1 O11 N11 C11 . . . . -111.6(2) ?
    Co1 O11 N11 C15 . . . . 69.9(3) ?
    O1 N1 C1 C2 . . . . -179.10(19) ?
    O1 N1 C1 C6 . . . . 2.8(3) ?
    O1 N1 C5 C4 . . . . 179.4(2) ?
    N1 C1 C2 C3 . . . . -1.1(3) ?
    C1 N1 C5 C4 . . . . -2.1(4) ?
    C1 C2 C3 C4 . . . . -0.3(4) ?
    C2 C3 C4 C5 . . . . 0.6(4) ?
    C3 C4 C5 N1 . . . . 0.5(4) ?
    C5 N1 C1 C2 . . . . 2.3(3) ?
    C5 N1 C1 C6 . . . . -175.8(2) ?
    C6 C1 C2 C3 . . . . 176.9(2) ?
    O11 N11 C11 C12 . . . . -177.4(2) ?
    O11 N11 C11 C16 . . . . 3.0(3) ?
    O11 N11 C15 C14 . . . . 177.7(2) ?
    N11 C11 C12 C13 . . . . -0.9(4) ?
    C11 N11 C15 C14 . . . . -0.7(4) ?
    C11 C12 C13 C14 . . . . 0.5(4) ?
    C12 C13 C14 C15 . . . . -0.1(4) ?
    C13 C14 C15 N11 . . . . 0.2(4) ?
    C15 N11 C11 C12 . . . . 1.1(4) ?
    C15 N11 C11 C16 . . . . -178.6(2) ?
    C16 C11 C12 C13 . . . . 178.7(3) ?
    O21 C21 C22 C22 . . . 2_655 -79.5(5) ?
loop_
    _geom_hbond_atom_site_label_D
    _geom_hbond_atom_site_label_H
    _geom_hbond_atom_site_label_A
    _geom_hbond_site_symmetry_A
    _geom_hbond_distance_DH
    _geom_hbond_distance_HA
    _geom_hbond_distance_DA
    _geom_hbond_angle_DHA
    C5 H5 Br1 1_655 0.95 3.12 3.704(2) 121.0
    C5 H5 Br1 2_666 0.95 2.98 3.531(2) 118.1
    C6 H6A O11 2_666 0.98 2.45 3.259(3) 140.0
    C6 H6B Br2 2_656 0.98 2.88 3.852(2) 172.1
    C6 H6C Br1 . 0.98 3.02 3.845(2) 142.3
    C12 H12 Br2 2_765 0.95 2.99 3.676(3) 130.4
    C12 H12 O21 2_765 0.95 2.55 3.441(6) 155.8
    C14 H14 Br1 2_665 0.95 3.11 3.747(3) 125.9
    C16 H16C Br1 1_655 0.98 3.13 3.725(3) 120.6
    O21 H21 Br2 . 0.84 2.43 3.244(4) 162.1
_shelx_space_group_comment
;
The symmetry employed for this shelxl refinement is uniquely defined
by the following loop, which should always be used as a source of
symmetry information in preference to the above space-group names.
They are only intended as comments.
;
_shelx_estimated_absorpt_T_min     0.241
_shelx_estimated_absorpt_T_max     0.692
_shelx_hkl_file
;
   0   0  -1 1660.66   21.40
   0   0  -1 1651.86   21.32
   0   0  -1 1651.43   21.12
   0   0  -1 1676.48   21.31
   0   0   2   68.00    1.80
   0   0   2   65.84    1.62
   0   0  -2   70.89    1.81
   0   0   2   63.29    1.83
   0   0   2   67.43    1.80
   0   0  -2   77.06    1.74
   0   0  -2   73.21    1.92
   0   0  -2   74.99    1.49
   0   0  -2   77.40    1.75
   0   0   3 6038.36   80.31
   0   0   3 6177.35   79.89
   0   0  -3 6259.89   80.15
   0   0   3 6166.02   80.64
   0   0   3 6131.38   80.27
   0   0   3 6058.40   79.46
   0   0  -3 6380.33   79.91
   0   0  -3 6061.41   79.34
   0   0  -3 6422.75   80.54
   0   0  -3 6288.92   79.98
   0   0   4 1369.16   19.83
   0   0   4 1349.61   19.16
   0   0  -4 1309.40   19.41
   0   0   4 1331.23   19.70
   0   0   4 1383.74   20.18
   0   0   4 1325.51   18.40
   0   0  -4 1386.21   19.98
   0   0  -4 1399.17   19.35
   0   0   5   37.70    2.18
   0   0   5   40.64    1.92
   0   0   5   38.01    1.31
   0   0   5   43.00    2.35
   0   0  -5   40.68    2.08
   0   0   5   38.73    2.44
   0   0  -5   36.48    1.93
   0   0  -5   35.96    2.18
   0   0   6    8.96    1.63
   0   0   6    7.13    1.76
   0   0  -6    6.07    1.22
   0   0  -6    7.77    1.67
   0   0  -6    4.74    1.66
   0   0   7  376.11    9.03
   0   0   7  391.71    9.82
   0   0  -7  390.60    9.26
   0   0  -7  389.83    9.50
   0   0  -8  435.60   10.85
   0   0  -8  453.99   11.54
   0   0   8  429.67   11.25
   0   0   9  187.03    5.03
   0   0   9  175.15    4.68
   0   0   9  197.36    4.89
   0   0   9  186.01    4.57
   0   0   9  178.25    4.60
   0   0   9  179.43    4.53
   0   0   9  190.74    4.87
   0   0  -9  165.71    6.91
   0   0  -9  162.69    7.39
   0   0   9  174.24    4.65
   0   0  10  446.91    8.62
   0   0  10  454.22    8.40
   0   0  10  436.17    8.45
   0   0  10  456.79    8.42
   0   0  10  431.52    8.37
   0   0  10  450.33    8.60
   0   0  10  433.30    8.02
   0   0  10  440.49    8.77
   0   0  11  921.23   14.83
   0   0  11  956.02   15.35
   0   0  11  936.82   14.94
   0   0  11  927.96   14.38
   0   0  11  919.91   14.78
   0   0  11  949.58   14.87
   0   0  11  970.31   14.88
   0   0  11  949.35   15.04
   0   0  12  160.02    4.37
   0   0  12  175.59    4.81
   0   0  12  170.22    4.45
   0   0  12  166.16    4.03
   0   0  12  170.78    4.56
   0   0  12  170.38    4.50
   0   0  12  163.17    4.23
   0   0  12  168.69    4.61
   0   0  13  233.06    4.75
   0   0  13  241.25    4.91
   0   0  13  241.68    4.95
   0   0  13  237.44    5.05
   0   0  13  235.02    4.71
   0   0  14  260.90    4.41
   0   0  14  251.53    4.30
   0   0  14  267.25    4.44
   0   0  14  257.40    4.14
   0  -1  13   23.40    1.37
   0  -1  13   25.05    1.81
   0  -1  13   25.69    1.70
   0  -1  13   24.44    1.63
   0  -1  12  376.91    6.98
   0  -1  12  408.32    7.34
   0  -1  12  399.49    7.29
   0  -1  12  402.98    7.48
   0  -1  12  409.50    7.75
   0  -1  12  411.06    7.54
   0  -1  12  397.21    7.40
   0  -1  11  269.31    5.91
   0  -1  11  277.95    6.31
   0  -1  11  278.73    6.32
   0  -1  11  280.72    6.16
   0  -1  11  290.76    6.65
   0  -1  11  273.30    6.05
   0  -1  11  278.28    6.29
   0  -1  11  289.12    6.47
   0  -1  10    4.09    2.55
   0  -1  10    5.73    1.75
   0  -1  10    5.56    2.10
   0  -1  10    4.41    2.38
   0  -1  10    6.33    2.33
   0  -1  10    6.76    2.25
   0  -1  10    7.57    2.23
   0  -1  10    6.22    2.41
   0  -1  10    9.65    2.21
   0  -1  10    4.05    2.18
   0  -1  10    3.39    1.76
   0  -1  10    4.64    1.56
   0  -1   9   11.45    2.34
   0  -1   9    6.59    1.94
   0  -1   9    4.90    2.05
   0  -1   9    5.89    2.04
   0  -1   9    6.56    2.13
   0  -1   9    8.84    2.03
   0  -1   9    3.53    2.13
   0  -1   9    7.63    1.51
   0  -1   9    5.69    1.61
   0  -1   9    4.25    2.04
   0   1  -9    4.64    2.84
   0  -1   9    5.25    2.11
   0   1  -8   38.58    3.92
   0   1  -8   38.45    3.42
   0  -1   8   40.74    3.47
   0  -1   8   44.06    2.53
   0   1  -7  726.37   14.62
   0   1  -7  721.17   15.40
   0  -1   7  754.49   11.77
   0  -1   7  773.19   14.95
   0   1  -6  345.94    8.67
   0   1  -6  329.90    8.03
   0  -1   6  312.74    6.94
   0  -1   6  332.75    6.00
   0  -1   6  342.77    8.27
   0  -1   6  348.27    8.03
   0  -1   6  346.13    8.61
   0   1  -5   27.99    1.82
   0   1  -5   32.09    2.47
   0   1  -5   27.16    2.16
   0  -1   5   33.25    2.28
   0  -1   5   32.11    1.85
   0  -1   5   33.18    2.49
   0  -1   5   27.52    2.08
   0   1  -4 6222.19   81.07
   0   1  -4 5925.84   80.43
   0   1  -4 6040.01   79.83
   0  -1   4 6118.34   79.79
   0  -1   4 6049.00   80.72
   0  -1   4 6089.16   80.98
   0  -1   4 6275.48   80.53
   0  -1   3 2927.81   39.67
   0   1  -3 2962.20   38.42
   0  -1   3 2894.27   38.47
   0   1  -3 3083.18   40.67
   0   1  -3 3021.45   40.17
   0   1  -3 3100.86   39.82
   0  -1   3 3024.36   40.46
   0  -1   3 3043.81   40.40
   0  -1   3 3036.77   40.13
   0   1  -2   20.38    0.81
   0  -1   2   18.94    0.85
   0   1  -2   20.50    1.26
   0   1  -2   18.50    1.08
   0  -1   2   19.83    1.16
   0   1  -1 2053.34   27.08
   0   1  -1 2125.30   27.40
   0   1  -1 2106.93   27.20
   0   1   0 4187.91   55.03
   0   1   0 4266.72   54.74
   0   1   0 4362.98   55.11
   0   1   0 4204.25   54.55
   0  -1  -1   26.97    1.03
   0   1   1   33.23    1.17
   0   1   2 1918.61   25.77
   0  -1  -2 1901.30   25.80
   0  -1  -2 2011.91   26.35
   0  -1  -2 2022.94   26.54
   0   1   2 1952.94   26.34
   0   1   3  187.08    3.13
   0  -1  -3  185.84    3.96
   0  -1  -3  179.78    4.12
   0   1   3  187.27    3.85
   0   1   3  197.28    4.04
   0  -1  -4 2152.93   28.58
   0   1   4 2186.16   28.45
   0   1   4 2271.01   30.51
   0   1   4 2338.44   31.10
   0   1   4 2302.65   30.42
   0  -1  -4 2286.20   31.06
   0  -1  -4 2188.84   30.81
   0  -1  -4 2211.02   30.34
   0   1   5  468.40    8.67
   0  -1  -5  479.02    9.05
   0   1   5  477.90    8.25
   0   1   5  481.67    9.27
   0  -1  -5  436.43    8.65
   0  -1  -5  435.03    8.33
   0  -1  -5  448.06    9.26
   0   1   6  295.63    7.04
   0   1   6  318.95    7.74
   0   1   6  307.70    6.12
   0  -1  -6  312.04    7.37
   0  -1  -6  301.66    7.61
   0  -1  -6  293.45    6.63
   0   1   7  485.00    8.28
   0  -1  -7  494.86   10.63
   0   1   7  502.43   11.44
   0  -1  -7  520.62   11.28
   0  -1  -7  513.97   11.44
   0  -1  -7  507.18    9.99
   0   1   8  817.81   13.02
   0   1   8  850.60   17.17
   0  -1  -8  855.69   16.89
   0  -1  -8  833.91   16.76
   0   1   9  138.50    4.14
   0  -1  -9  126.83    6.20
   0   1   9  139.06    6.60
   0   1  10 1417.22   20.79
   0   1  10 1390.71   20.40
   0   1  10 1490.74   21.68
   0   1  10 1417.31   21.11
   0   1  10 1456.91   21.03
   0   1  10 1457.49   21.19
   0   1  10 1415.78   20.93
   0   1  10 1374.37   20.70
   0   1  10 1443.31   20.91
   0   1  10 1473.81   21.32
   0   1  10 1411.57   20.71
   0   1  10 1432.91   20.94
   0  -1 -10 1255.97   25.47
   0  -1 -10 1309.50   26.58
   0   1  10 1379.53   26.67
   0   1  11  601.34   10.82
   0   1  11  640.90   10.94
   0   1  11  611.06   10.43
   0   1  11  637.67   10.79
   0   1  11  625.00   10.92
   0   1  11  610.81   10.78
   0   1  11  653.98   11.40
   0   1  11  620.03   10.98
   0   1  11  611.13   10.62
   0   1  11  636.16   10.53
   0   1  11  595.06   10.13
   0   1  12  196.67    5.13
   0   1  12  197.69    5.16
   0   1  12  213.38    5.14
   0   1  12  208.20    5.42
   0   1  12  211.95    5.19
   0   1  12  199.30    4.83
   0   1  12  207.07    4.82
   0   1  12  207.74    5.18
   0   1  13  430.18    7.76
   0   1  13  411.55    7.16
   0   1  13  418.07    7.16
   0   1  13  433.72    7.61
   0   1  13  435.33    7.61
   0   1  13  430.67    7.63
   0   1  13  449.02    7.62
   0   1  14   49.80    1.96
   0   1  14   49.18    1.81
   0   1  14   45.41    1.84
   0   1  14   49.29    1.82
   0  -2  13   36.42    1.40
   0  -2  13   35.46    1.39
   0  -2  12  226.02    4.58
   0  -2  12  231.35    4.87
   0  -2  12  230.07    4.78
   0  -2  12  227.71    4.76
   0  -2  12  213.53    4.05
   0  -2  11   11.67    2.33
   0  -2  11   11.12    2.10
   0  -2  11   10.04    2.25
   0  -2  11   10.81    1.70
   0  -2  11   13.97    1.75
   0  -2  11   11.80    2.42
   0  -2  11   13.82    2.16
   0  -2  10  103.65    3.40
   0  -2  10   99.38    3.15
   0  -2  10  109.55    3.62
   0  -2  10  102.90    3.76
   0  -2  10  108.85    3.96
   0  -2  10   99.57    4.04
   0  -2  10   99.44    3.76
   0  -2  10  110.81    3.62
   0  -2  10  106.42    3.98
   0  -2  10  101.79    3.26
   0  -2  10  105.73    4.13
   0  -2   9   17.71    2.64
   0  -2   9   17.40    2.31
   0  -2   9   25.28    2.04
   0  -2   9   18.58    2.39
   0  -2   9   19.97    2.41
   0  -2   9   18.55    2.45
   0  -2   9   22.64    2.31
   0  -2   9   20.85    2.04
   0  -2   9   19.96    2.12
   0  -2   9   17.07    2.50
   0  -2   9   18.81    1.98
   0  -2   8  307.41    6.50
   0  -2   8  304.29    6.22
   0  -2   8  298.13    6.08
   0  -2   8  308.58    6.36
   0  -2   8  319.43    6.58
   0  -2   8  329.33    6.42
   0  -2   8  297.02    6.12
   0  -2   8  312.29    6.70
   0  -2   8  312.41    6.36
   0  -2   8  297.87    9.30
   0  -2   8  311.89    6.83
   0   2  -8  278.59    9.75
   0   2  -7 1744.41   29.74
   0  -2   7 1785.76   29.22
   0  -2   7 1768.44   24.61
   0  -2   7 1676.33   27.87
   0   2  -6  143.30    5.93
   0  -2   6  144.69    3.50
   0  -2   6  149.16    5.73
   0  -2   6  144.04    5.16
   0   2  -5 2542.51   36.70
   0   2  -5 2644.25   38.43
   0  -2   5 2544.90   36.49
   0  -2   5 2639.39   38.19
   0  -2   5 2625.12   37.39
   0  -2   4 5420.89   70.46
   0   2  -4 5556.96   72.00
   0   2  -4 5338.06   70.63
   0  -2   4 5422.49   70.99
   0  -2   4 5562.44   71.73
   0  -2   3  529.64    8.53
   0   2  -3  560.26    8.43
   0   2  -3  537.66    9.94
   0   2  -3  539.30    9.32
   0  -2   3  551.58    9.53
   0  -2   2 5716.10   72.14
   0   2  -2 5692.68   71.99
   0   2  -2 5861.65   72.95
   0   2  -2 5751.04   72.53
   0  -2   1 3729.34   47.35
   0   2  -1 3673.12   47.25
   0  -2   1 3705.12   48.10
   0   2  -1 3461.23   45.70
   0   2  -1 3667.77   47.36
   0  -2   1 3436.91   45.67
   0   2  -1 3592.63   46.17
   0   2   0   50.70    1.97
   0  -2   0   43.20    1.99
   0   2   0   39.57    1.43
   0  -2   0   41.26    1.49
   0   2   0   51.21    1.71
   0   2   1  335.52    6.36
   0  -2  -1  372.68    6.59
   0   2   1  348.96    5.94
   0   2   1  350.35    6.25
   0   2   1  365.81    6.35
   0  -2  -1  339.72    6.12
   0  -2  -2 2878.10   38.78
   0   2   2 2895.87   38.82
   0   2   3 3317.81   45.62
   0   2   3 3309.52   44.87
   0  -2  -3 3199.78   44.83
   0   2   4  988.31   15.62
   0  -2  -4  968.45   15.79
   0  -2  -4 1066.02   16.20
   0  -2  -4 1043.79   15.81
   0  -2  -4  920.39   14.37
   0   2   4  969.04   14.37
   0   2   5    2.29    1.29
   0  -2  -5    2.17    1.52
   0   2   5    2.72    1.37
   0  -2  -5    1.31    1.30
   0  -2  -5    2.59    0.75
   0   2   5    2.26    0.69
   0  -2  -6 3671.69   52.52
   0  -2  -6 3692.83   51.87
   0   2   6 3712.33   50.85
   0  -2  -6 3637.33   51.96
   0   2   6 3734.77   52.11
   0   2   7 3857.55   51.43
   0  -2  -7 4009.07   56.36
   0  -2  -7 3816.89   54.27
   0   2   7 4101.38   56.09
   0   2   7 3877.46   53.61
   0  -2  -7 3920.77   55.65
   0   2   8  711.09   11.36
   0  -2  -8  700.68   15.48
   0   2   8  741.31   15.55
   0  -2  -8  718.59   15.01
   0   2   9  468.40    8.45
   0   2   9  481.11   12.69
   0  -2  -9  452.77   12.42
   0  -2  -9  437.32   12.18
   0   2  10  911.05   19.80
   0  -2 -10  839.65   19.17
   0  -2 -10  872.71   19.49
   0   2  10  911.84   14.27
   0   2  10  874.51   13.97
   0   2  10  940.10   14.65
   0   2  10  955.30   14.83
   0   2  10  955.10   14.93
   0   2  10  931.68   14.46
   0   2  10  909.80   14.37
   0   2  10  940.72   14.30
   0   2  10  902.89   14.12
   0   2  10  896.75   13.93
   0   2  10  872.38   14.48
   0   2  11   11.49    2.46
   0   2  11   10.30    2.32
   0   2  11   10.21    2.31
   0   2  11   13.68    2.23
   0   2  11    8.74    2.15
   0   2  11    7.76    1.82
   0   2  11    8.13    1.88
   0   2  11    8.11    2.22
   0   2  11    7.72    1.99
   0   2  11    7.62    2.27
   0   2  12  389.51    7.54
   0   2  12  375.84    7.46
   0   2  12  378.97    7.43
   0   2  12  368.64    7.54
   0   2  12  390.70    7.56
   0   2  12  354.54    6.81
   0   2  12  364.95    7.21
   0   2  12  384.08    7.79
   0   2  13   39.34    2.36
   0   2  13   42.12    2.53
   0   2  13   35.76    2.55
   0   2  13   37.52    2.32
   0   2  13   40.11    2.60
   0   2  13   38.10    2.24
   0   2  14   19.06    1.59
   0   2  14   16.07    1.61
   0   2  14   16.15    1.65
   0  -3  12  107.50    2.58
   0  -3  12  115.25    2.77
   0  -3  12  109.51    2.75
   0  -3  12  113.44    2.66
   0  -3  11  157.86    3.93
   0  -3  11  152.47    3.61
   0  -3  11  152.50    3.91
   0  -3  11  163.96    4.10
   0  -3  11  148.64    3.57
   0  -3  10   51.35    2.59
   0  -3  10   50.46    2.39
   0  -3  10   53.09    2.74
   0  -3  10   54.89    2.95
   0  -3  10   56.04    2.99
   0  -3  10   53.15    2.47
   0  -3  10   54.66    3.01
   0  -3  10   56.10    2.76
   0  -3   9  156.27    4.34
   0  -3   9  150.27    3.99
   0  -3   9  151.84    4.23
   0  -3   9  158.07    4.92
   0  -3   9  154.20    4.42
   0  -3   9  158.38    4.61
   0  -3   9  155.73    4.69
   0  -3   9  160.00    4.14
   0  -3   9  153.26    4.68
   0  -3   9  152.90    4.25
   0  -3   9  157.05    4.27
   0   3  -8 1355.54   27.09
   0  -3   8 1357.09   20.12
   0  -3   8 1311.59   19.65
   0  -3   8 1289.72   19.55
   0  -3   8 1360.47   19.86
   0  -3   8 1369.47   19.69
   0  -3   8 1410.23   20.44
   0  -3   8 1287.70   19.59
   0  -3   8 1325.68   20.11
   0  -3   8 1363.81   19.48
   0  -3   8 1275.77   19.16
   0  -3   8 1346.21   19.73
   0  -3   7  726.72   11.32
   0  -3   7  719.25   15.98
   0  -3   7  696.19   11.80
   0   3  -7  692.80   16.31
   0   3  -6  548.56   13.33
   0  -3   6  568.77   13.09
   0  -3   6  564.02    8.96
   0   3  -5 3939.36   55.45
   0  -3   5 3807.87   52.98
   0  -3   5 3780.02   49.92
   0  -3   5 3964.90   55.14
   0  -3   5 3672.68   53.52
   0   3  -4 1079.52   18.12
   0   3  -4 1079.01   19.19
   0  -3   4 1094.39   17.85
   0  -3   4 1091.16   18.22
   0  -3   4 1113.92   19.15
   0   3  -3  689.37   11.48
   0  -3   3  682.69   11.68
   0   3  -3  710.65   12.59
   0  -3   3  675.96   12.41
   0   3  -2 1426.44   21.18
   0  -3   2 1401.45   21.29
   0   3  -2 1444.16   21.88
   0  -3   1 1985.80   28.24
   0   3  -1 1956.82   28.16
   0  -3   1 1981.31   29.27
   0   3  -1 1981.67   28.47
   0   3  -1 1917.73   26.76
   0  -3   0 2998.79   40.77
   0   3   0 2872.37   40.68
   0  -3   0 2966.19   41.34
   0   3   0 3004.22   40.95
   0  -3   0 2882.80   39.34
   0   3   0 2946.75   39.74
   0   3   1  918.03   14.91
   0  -3  -1  874.99   14.79
   0  -3  -1  979.33   15.38
   0   3   1  914.19   14.23
   0  -3  -1  944.27   14.39
   0   3   1  918.07   14.47
   0  -3  -2  488.40    9.28
   0  -3  -2  510.25    9.45
   0   3   2  510.44    8.62
   0  -3  -2  505.28    9.27
   0   3   2  508.05    9.32
   0  -3  -3 1684.93   23.82
   0  -3  -3 1740.77   24.49
   0   3   3 1559.11   21.36
   0  -3  -3 1625.25   23.73
   0   3   3 1606.94   23.70
   0   3   4 1318.45   20.75
   0  -3  -4 1369.37   21.35
   0   3   4 1331.86   20.02
   0  -3  -4 1281.54   19.86
   0  -3  -5  181.56    5.64
   0   3   5  183.16    5.59
   0  -3  -5  190.66    5.91
   0  -3  -5  173.94    4.62
   0   3   5  181.52    4.63
   0   3   6 2296.32   33.90
   0  -3  -6 2333.19   34.69
   0   3   6 2318.57   34.51
   0  -3  -6 2325.89   34.72
   0  -3  -7   48.22    3.70
   0  -3  -7   44.25    3.42
   0   3   7   44.28    3.11
   0   3   7   44.45    3.54
   0  -3  -7   42.98    3.56
   0   3   8 1280.42   18.42
   0  -3  -8 1285.84   23.98
   0   3   8 1348.13   23.68
   0  -3  -8 1322.68   23.65
   0   3   8 1282.62   21.46
   0   3   9  608.14   10.15
   0  -3  -9  616.59   14.73
   0   3   9  608.86   14.88
   0  -3  -9  587.18   14.92
   0   3  10  160.52    7.64
   0  -3 -10  134.69    7.12
   0  -3 -10  140.00    7.13
   0   3  10  150.41    4.10
   0   3  10  147.00    4.21
   0   3  10  150.32    4.44
   0   3  10  149.65    4.26
   0   3  10  158.29    4.44
   0   3  10  144.58    4.28
   0   3  10  151.68    4.33
   0   3  10  159.95    4.41
   0   3  10  153.95    4.45
   0   3  10  160.51    4.41
   0   3  10  144.93    4.06
   0   3  10  146.62    4.01
   0   3  11  907.83   14.51
   0   3  11  936.61   14.80
   0   3  11  918.20   14.98
   0   3  11  952.10   14.95
   0   3  11  942.59   14.93
   0   3  11  935.76   14.83
   0   3  11  962.98   14.74
   0   3  11  928.55   14.82
   0   3  11  970.03   14.94
   0   3  11  926.61   14.41
   0   3  11  944.87   14.57
   0   3  11  966.46   15.06
   0   3  12  274.24    5.96
   0   3  12  286.71    6.22
   0   3  12  276.82    6.13
   0   3  12  278.78    5.93
   0   3  12  284.13    6.28
   0   3  12  287.39    6.31
   0   3  12  274.80    6.08
   0   3  12  284.79    6.24
   0   3  12  277.10    5.86
   0   3  12  273.10    5.65
   0   3  13    5.71    1.84
   0   3  13    5.49    2.00
   0   3  13    5.10    1.63
   0   3  13    7.16    1.91
   0   3  13    8.13    1.94
   0   3  14    6.92    1.35
   0   3  14    7.99    1.55
   0   3  14    9.04    1.50
   0   3  14    6.16    1.35
   0   3  15   16.73    0.85
   0  -4  11  553.30    8.11
   0  -4  11  516.27    7.84
   0  -4  11  550.55    8.28
   0  -4  11  507.47    7.80
   0  -4  11  475.01    7.58
   0  -4  10   17.51    2.02
   0  -4  10   18.61    1.71
   0  -4  10   17.44    2.20
   0  -4  10   18.85    1.90
   0  -4  10   16.24    1.87
   0  -4  10   19.09    1.85
   0  -4   9  600.91   10.22
   0  -4   9  580.46    9.84
   0  -4   9  616.29   10.42
   0  -4   9  611.61   10.11
   0  -4   9  596.07   10.11
   0  -4   9  612.83   10.74
   0  -4   9  627.39   10.49
   0  -4   9  616.15   10.13
   0  -4   9  581.36   10.09
   0  -4   8  825.90   13.38
   0  -4   8  836.30   13.37
   0  -4   8  874.32   14.01
   0  -4   8  847.62   13.46
   0  -4   8  840.61   13.66
   0  -4   8  824.03   13.37
   0  -4   8  856.08   13.52
   0  -4   8  813.34   12.93
   0  -4   7   82.45    3.41
   0  -4   7   70.78    2.80
   0  -4   7   74.85    3.27
   0  -4   7   78.37    3.48
   0  -4   7   74.81    3.10
   0  -4   7   75.67    3.08
   0  -4   7   75.56    3.07
   0  -4   7   69.27    5.06
   0   4  -7   63.39    5.70
   0  -4   7   77.56    3.25
   0  -4   7   72.33    3.22
   0  -4   6  876.51   13.83
   0  -4   6  884.57   13.94
   0  -4   6  858.47   18.65
   0   4  -6  887.47   20.07
   0  -4   5 1402.68   24.85
   0   4  -5 1422.20   26.16
   0  -4   4  113.70    4.83
   0  -4   4  120.52    4.79
   0   4  -4  124.80    5.98
   0  -4   3  222.22    6.52
   0  -4   3  216.01    5.97
   0   4  -2   48.70    2.88
   0  -4   2   47.53    2.88
   0   4  -1  542.62    9.59
   0  -4   1  556.25   12.15
   0   4  -1  558.08   11.62
   0  -4   1  578.01   11.18
   0   4  -1  565.40   11.04
   0  -4   0   16.96    1.39
   0   4   0   14.20    1.59
   0   4   0   17.69    2.12
   0  -4   0   17.38    2.32
   0   4   0   21.62    2.15
   0  -4   0   16.07    1.98
   0  -4  -1   27.16    1.98
   0   4   1   32.97    2.18
   0   4   1   27.39    2.09
   0  -4  -1   30.75    2.58
   0  -4  -2 1532.74   23.32
   0   4   2 1509.41   23.38
   0   4   2 1513.01   22.69
   0  -4  -2 1522.88   24.05
   0  -4  -2 1563.75   23.86
   0  -4  -3 2678.35   38.15
   0   4   3 2642.34   38.08
   0  -4  -3 2581.76   37.93
   0   4   3 2593.71   38.08
   0  -4  -3 2672.63   38.02
   0  -4  -4   13.14    1.81
   0  -4  -4    9.35    1.73
   0   4   4   11.73    1.83
   0  -4  -5 2507.59   36.65
   0   4   5 2412.11   36.21
   0  -4  -5 2464.12   35.17
   0   4   5 2387.19   35.02
   0   4   6 1489.67   23.31
   0  -4  -6 1470.46   23.33
   0  -4  -6 1544.43   25.52
   0   4   6 1536.22   25.16
   0  -4  -6 1573.28   25.80
   0   4   7  306.52    8.65
   0  -4  -7  315.48    9.31
   0   4   7  325.09    9.37
   0  -4  -7  312.11    9.23
   0   4   8 1634.59   23.09
   0   4   8 1699.16   29.32
   0   4   8 1693.17   27.85
   0  -4  -8 1681.38   29.69
   0   4   9  183.26    4.30
   0  -4  -9  177.10    8.05
   0  -4  -9  181.76    7.81
   0   4   9  182.61    7.89
   0  -4 -10   78.89    5.90
   0   4  10   85.29    3.05
   0   4  10   87.80    3.10
   0   4  10   88.38    3.20
   0   4  10   84.16    3.22
   0   4  10   88.97    3.32
   0   4  10   89.96    3.46
   0   4  10   86.25    3.26
   0   4  10   82.84    3.36
   0   4  10   88.71    3.14
   0   4  10   94.81    6.14
   0  -4 -10   93.32    5.99
   0   4  10   92.23    3.40
   0   4  10   86.60    3.33
   0   4  11    7.10    2.06
   0   4  11    5.56    2.15
   0   4  11    5.12    1.98
   0   4  11    6.15    2.15
   0   4  11    6.63    1.77
   0   4  11    6.63    1.99
   0   4  11    7.22    2.10
   0   4  11    6.76    1.87
   0   4  11    6.64    1.83
   0   4  11    6.33    1.93
   0   4  11    6.79    1.94
   0   4  12  103.74    3.53
   0   4  12  114.15    3.88
   0   4  12  110.63    3.89
   0   4  12  110.62    3.30
   0   4  12  113.74    3.82
   0   4  12  111.08    3.89
   0   4  12  112.22    3.48
   0   4  12  115.87    3.46
   0   4  12  118.06    3.76
   0   4  13   18.14    1.87
   0   4  13   20.16    2.06
   0   4  13   16.82    2.11
   0   4  13   20.44    2.23
   0   4  13   18.38    2.18
   0   4  13   17.66    2.02
   0   4  13   16.35    1.63
   0   4  14  204.62    4.22
   0   4  14  215.11    4.28
   0   4  14  212.62    4.21
   0   4  15  194.05    3.20
   0  -5  11   27.04    0.94
   0  -5  10  654.34    9.71
   0  -5  10  650.72    9.82
   0  -5  10  626.63    9.49
   0  -5   9  777.80   12.02
   0  -5   9  841.81   12.75
   0  -5   9  781.18   12.14
   0  -5   9  806.37   12.44
   0  -5   9  849.24   12.69
   0  -5   9  815.56   12.34
   0  -5   9  828.78   12.39
   0  -5   8   37.21    2.27
   0  -5   8   39.17    2.76
   0  -5   8   37.13    2.63
   0  -5   8   40.20    2.62
   0  -5   8   37.62    2.12
   0  -5   8   43.00    2.63
   0  -5   8   38.48    2.44
   0  -5   8   38.97    2.57
   0  -5   7 1125.92   17.04
   0  -5   7 1160.88   17.70
   0  -5   7 1132.33   17.34
   0  -5   7 1168.67   17.64
   0  -5   7 1155.91   17.71
   0  -5   7 1141.50   17.12
   0  -5   7 1200.95   17.65
   0  -5   6  864.09   13.69
   0  -5   6  816.78   13.43
   0  -5   6  814.12   12.82
   0  -5   6  802.63   13.01
   0  -5   6  833.41   13.44
   0  -5   6  813.23   18.53
   0   5  -6  811.95   19.76
   0  -5   6  819.69   12.98
   0  -5   5  111.19    3.77
   0  -5   5  110.54    3.81
   0  -5   5  106.60    3.57
   0   5  -5   96.64    6.51
   0  -5   5  107.30    3.71
   0  -5   5  109.28    6.12
   0  -5   4   25.69    2.91
   0  -5   4   27.29    3.51
   0  -5   4   24.64    2.94
   0  -5   3   55.24    3.78
   0  -5   3   59.15    3.50
   0   5  -2   50.00    3.37
   0  -5   2   54.85    3.52
   0   5  -2   62.31    4.39
   0   5  -1 1204.20   21.15
   0  -5   1 1266.83   21.43
   0   5  -1 1227.32   22.23
   0  -5   0  124.64    5.10
   0  -5   0  112.41    5.40
   0   5   0  119.71    5.24
   0   5   0  117.16    4.19
   0  -5  -1 1977.83   30.47
   0   5   1 1953.40   30.41
   0  -5  -1 1890.91   30.97
   0   5   1 1967.02   29.39
   0  -5  -1 1932.10   28.59
   0   5   1 1957.99   29.19
   0  -5  -1 1871.55   27.70
   0   5   2 2723.51   40.33
   0  -5  -2 2776.37   40.10
   0  -5  -2 2673.44   40.54
   0   5   2 2605.27   38.39
   0  -5  -2 2657.20   38.85
   0   5   2 2739.05   39.40
   0   5   3   15.21    2.28
   0  -5  -3   15.16    2.35
   0  -5  -3   14.15    2.32
   0  -5  -3   14.52    2.18
   0   5   3   13.81    2.25
   0   5   4 1383.86   23.20
   0  -5  -4 1380.81   22.87
   0  -5  -4 1370.65   23.04
   0  -5  -4 1374.91   23.22
   0  -5  -4 1338.96   22.57
   0   5   4 1379.55   23.16
   0   5   5  810.41   15.75
   0  -5  -5  841.31   15.74
   0  -5  -5  830.69   15.67
   0  -5  -5  813.98   16.00
   0   5   6  267.62    7.50
   0  -5  -6  260.93    7.40
   0  -5  -6  241.92    7.19
   0  -5  -6  274.69    8.30
   0   5   6  259.21    8.31
   0  -5  -6  256.03    8.42
   0   5   7  797.21   15.21
   0  -5  -7  802.41   17.41
   0   5   7  821.46   17.05
   0  -5  -8   11.72    3.10
   0   5   8    9.72    2.76
   0   5   8   12.28    3.19
   0   5   9   74.54    2.97
   0  -5  -9   76.83    5.67
   0   5   9   81.67    3.07
   0   5   9   84.08    3.08
   0   5   9   87.99    5.75
   0   5   9   86.79    5.15
   0  -5  -9   94.29    5.86
   0   5  10  108.73    3.40
   0   5  10  118.90    3.67
   0   5  10  118.35    3.72
   0   5  10  115.41    3.48
   0   5  10  115.86    3.78
   0  -5 -10  112.94    6.80
   0   5  10  115.25    3.56
   0   5  10  109.99    3.43
   0   5  10  115.58    6.83
   0  -5 -10  113.55    6.69
   0   5  11  137.55    4.17
   0   5  11  142.68    4.40
   0   5  11  130.93    3.72
   0   5  11  133.70    3.97
   0   5  11  139.40    3.96
   0   5  11  135.35    4.25
   0   5  11  130.72    3.74
   0   5  11  138.11    3.89
   0   5  11  143.42    4.18
   0   5  12  100.65    3.73
   0   5  12   99.79    3.47
   0   5  12   95.87    3.06
   0   5  12  101.31    3.22
   0   5  12  101.00    3.68
   0   5  12  102.41    3.23
   0   5  12   96.36    3.39
   0   5  13   21.09    2.23
   0   5  13   21.09    2.08
   0   5  13   21.73    1.64
   0   5  13   18.98    1.72
   0   5  13   20.65    1.89
   0   5  13   22.06    2.19
   0   5  14   32.33    1.72
   0   5  14   32.65    1.81
   0   5  14   29.83    1.80
   0   5  15   15.73    0.76
   0   5  15   14.96    0.75
   0  -6  10  267.90    4.03
   0  -6   9  258.08    4.45
   0  -6   9  253.54    4.46
   0  -6   9  243.33    4.50
   0  -6   8    3.96    1.57
   0  -6   8    4.38    1.31
   0  -6   8    5.05    1.82
   0  -6   8    2.78    1.69
   0  -6   8    2.40    1.67
   0  -6   8    4.97    1.64
   0  -6   7   47.40    2.57
   0  -6   7   45.09    2.29
   0  -6   7   44.77    2.70
   0  -6   7   45.96    2.78
   0  -6   7   41.27    2.19
   0  -6   7   42.40    2.60
   0  -6   6    5.31    1.93
   0  -6   6    6.72    1.56
   0  -6   6    5.92    1.82
   0  -6   6    7.63    2.30
   0  -6   6    7.72    2.41
   0  -6   6    7.52    2.16
   0  -6   5   17.77    2.30
   0  -6   5   16.02    1.90
   0  -6   5   12.72    2.02
   0  -6   4  133.13    4.30
   0  -6   4  129.70    3.72
   0  -6   4  124.29    3.55
   0  -6   4  135.83    7.06
   0  -6   4  130.46    4.03
   0  -6   4  128.76    4.04
   0  -6   3   33.99    2.52
   0   6  -3   32.24    4.33
   0  -6   3   31.04    3.46
   0  -6   2  495.93   11.94
   0   6  -2  483.26   11.90
   0   6  -2  497.61   13.55
   0  -6   1   78.59    4.73
   0   6  -1   73.33    4.48
   0   6  -1   72.77    4.69
   0   6  -1   73.36    2.47
   0  -6   0    2.61    2.32
   0   6   0    0.97    1.14
   0   6   0    2.36    2.18
   0  -6   0    6.27    2.72
   0   6   0    1.47    1.99
   0   6   1 2828.57   42.35
   0  -6  -1 2801.00   42.41
   0   6   1 2704.09   36.80
   0   6   1 2758.03   40.53
   0   6   1 2793.87   41.05
   0  -6  -1 2670.52   43.29
   0   6   2  211.42    7.34
   0  -6  -2  190.22    6.14
   0   6   2  197.48    6.53
   0   6   2  196.32    4.19
   0  -6  -2  190.60    5.59
   0  -6  -2  191.04    7.31
   0   6   2  182.30    5.97
   0  -6  -3 1211.51   21.58
   0  -6  -3 1132.24   20.54
   0   6   3 1171.87   20.92
   0  -6  -3 1157.66   19.74
   0  -6  -3 1148.68   21.61
   0   6   4  661.17   14.62
   0  -6  -4  683.61   14.60
   0  -6  -4  676.93   14.42
   0  -6  -4  676.06   13.71
   0   6   4  683.12   14.51
   0   6   4  641.30   10.30
   0  -6  -4  647.21   14.38
   0   6   5   55.58    3.98
   0  -6  -5   53.88    3.87
   0  -6  -5   53.21    4.15
   0  -6  -5   61.27    3.94
   0   6   5   53.22    2.12
   0   6   5   56.28    4.12
   0  -6  -5   46.18    3.52
   0  -6  -6  903.16   18.95
   0   6   6  914.32   13.67
   0  -6  -6  965.97   18.84
   0  -6  -6  926.78   17.98
   0   6   6  944.82   18.37
   0   6   7    8.55    2.94
   0  -6  -7    9.68    2.82
   0  -6  -7    8.23    2.41
   0   6   7    8.01    2.35
   0   6   7    7.72    1.28
   0   6   8  362.14   11.36
   0   6   8  360.87   10.84
   0   6   8  339.61    6.66
   0   6   9   37.17    2.39
   0  -6  -9   40.20    4.52
   0   6   9   39.80    2.61
   0   6   9   36.42    2.11
   0   6   9   34.29    2.47
   0   6   9   38.07    4.32
   0   6   9   39.72    4.60
   0  -6  -9   40.12    4.58
   0   6   9   40.65    2.52
   0   6  10  131.08    3.60
   0   6  10  132.45    4.04
   0   6  10  139.56    4.00
   0   6  10  132.88    4.01
   0   6  10  138.10    4.31
   0   6  11   58.35    2.79
   0   6  11   47.76    2.63
   0   6  11   49.72    2.32
   0   6  11   59.03    2.81
   0   6  12  107.55    3.30
   0   6  12  108.85    3.45
   0   6  12  113.96    3.43
   0   6  13   35.59    2.24
   0   6  13   32.13    1.71
   0   6  13   33.84    2.00
   0   6  13   35.29    2.26
   0   6  13   34.51    1.86
   0   6  14   56.30    1.98
   0   6  14   50.86    1.71
   0   6  14   54.32    1.96
   0  -7   8   23.26    1.01
   0  -7   8   28.77    1.51
   0  -7   8   27.58    1.49
   0  -7   8   25.46    1.45
   0  -7   7    2.14    1.18
   0  -7   7    3.24    1.55
   0  -7   7    3.77    1.69
   0  -7   7    3.77    1.68
   0  -7   7    2.20    1.57
   0  -7   6   64.07    2.80
   0  -7   6   64.50    2.55
   0  -7   6   58.50    2.34
   0  -7   5   14.39    1.76
   0  -7   5   20.98    2.41
   0  -7   5   15.53    1.98
   0  -7   5   15.81    2.12
   0  -7   5   16.30    2.28
   0  -7   5   15.23    2.57
   0  -7   4   37.53    2.34
   0  -7   4   37.52    2.29
   0  -7   4   38.61    2.67
   0  -7   4   40.14    3.01
   0  -7   4   39.06    2.56
   0  -7   4   38.69    2.62
   0  -7   3 1164.86   17.37
   0  -7   3 1137.16   17.12
   0  -7   3 1177.28   17.80
   0  -7   3 1128.04   17.20
   0  -7   2  949.95   14.77
   0  -7   2  964.69   15.21
   0  -7   2  996.12   14.75
   0  -7   1  318.11    6.39
   0  -7   1  324.59    6.55
   0   7  -1  312.52    6.06
   0  -7   1  322.18    9.95
   0   7  -1  326.36   10.04
   0   7  -1  307.11    9.91
   0   7   0  951.35   14.29
   0  -7   0  992.94   19.94
   0   7   1  916.49   13.90
   0  -7  -1  952.55   19.31
   0   7   1  912.59   19.21
   0   7   2  159.54    6.37
   0   7   2  161.09    4.07
   0   7   2  168.29    7.29
   0  -7  -2  153.35    7.26
   0   7   2  160.05    6.01
   0   7   3  345.82    6.62
   0   7   3  373.55   10.20
   0   7   3  360.68   10.72
   0  -7  -3  357.35   10.61
   0  -7  -3  337.69   10.64
   0   7   4   11.10    2.79
   0  -7  -4    5.77    2.01
   0   7   4    6.38    2.79
   0  -7  -4    5.39    2.67
   0   7   4    6.44    1.56
   0  -7  -4    1.69    2.34
   0   7   5  283.61    9.44
   0  -7  -5  285.29    9.19
   0   7   5  274.14    5.65
   0  -7  -5  276.91    8.59
   0   7   5  285.62    9.41
   0   7   6   46.73    4.27
   0  -7  -6   45.12    4.21
   0   7   6   45.15    4.27
   0   7   6   45.28    2.26
   0  -7  -6   43.73    3.89
   0   7   7  270.56    9.56
   0  -7  -7  275.13    9.36
   0  -7  -7  253.00    5.27
   0   7   7  283.24    9.06
   0   7   7  269.53    5.34
   0   7   7  251.62    5.50
   0  -7  -7  231.88    8.66
   0  -7  -8   17.27    3.46
   0   7   8   27.13    4.08
   0   7   8   24.65    3.83
   0  -7  -8   22.41    3.63
   0   7   8   23.78    1.70
   0   7   8   20.60    2.15
   0   7   8   19.41    1.89
   0   7   8   19.59    1.92
   0   7   9   88.86    3.15
   0   7   9   93.80    3.51
   0   7   9   90.31    3.43
   0   7   9   96.57    3.35
   0   7  10  145.06    3.91
   0   7  10  146.04    4.26
   0   7  10  147.90    4.10
   0   7  11  139.92    3.80
   0   7  11  149.39    4.26
   0   7  11  145.40    3.98
   0   7  11  146.76    3.88
   0   7  12    8.21    1.64
   0   7  12    7.13    2.01
   0   7  12    6.73    1.95
   0   7  12    7.04    1.51
   0   7  12    5.50    1.55
   0   7  13  142.88    2.94
   0   7  13  133.94    2.94
   0   7  14   69.55    1.87
   0  -8   7    2.62    0.75
   0  -8   7    1.41    0.72
   0  -8   6  250.83    4.62
   0  -8   6  258.75    5.01
   0  -8   5   56.66    2.61
   0  -8   5   62.17    2.84
   0  -8   5   54.87    2.31
   0  -8   5   56.26    2.30
   0  -8   4  134.86    4.04
   0  -8   4  134.66    3.53
   0  -8   4  145.58    4.18
   0  -8   4  142.11    3.89
   0  -8   4  136.56    3.61
   0  -8   3  615.98   10.45
   0  -8   3  621.53   10.43
   0  -8   3  605.80    9.88
   0  -8   3  581.10   10.00
   0  -8   3  589.05    9.72
   0  -8   2   68.66    3.00
   0  -8   2   73.55    2.98
   0  -8   2   67.00    2.80
   0  -8   2   70.21    3.17
   0  -8   1  202.01    5.01
   0  -8   1  209.56    4.92
   0  -8   1  190.13    4.44
   0  -8   1  198.26    4.53
   0  -8   1  203.62    4.64
   0   8  -1  205.53    4.61
   0  -8   0   10.15    1.92
   0  -8   0   12.61    1.81
   0   8   0    9.84    1.65
   0  -8   0   10.13    3.11
   0  -8   0   10.80    1.87
   0   8   1  775.10   12.33
   0   8   1  815.25   18.21
   0  -8  -1  805.52   17.97
   0  -8  -1  756.71   12.26
   0  -8  -1  757.35   12.34
   0  -8  -1  787.32   12.46
   0   8   2  447.37    8.01
   0   8   2  452.74   13.00
   0  -8  -2  442.19   12.75
   0  -8  -2  432.32    8.07
   0  -8  -2  429.34    7.95
   0  -8  -2  429.77    7.86
   0  -8  -3  151.62    7.47
   0  -8  -3  159.50    4.09
   0   8   3  157.14    6.89
   0   8   3  158.86    4.32
   0  -8  -4  543.53   14.11
   0   8   4  539.48   14.45
   0   8   4  537.21   13.51
   0  -8  -4  520.57    9.14
   0  -8  -4  512.38    8.76
   0   8   4  503.83    9.29
   0  -8  -4  521.15    9.06
   0  -8  -5   90.23    5.88
   0   8   5   96.93    6.09
   0   8   5   94.99    3.23
   0  -8  -5   90.80    3.23
   0   8   5   86.22    3.27
   0  -8  -5   88.39    3.22
   0   8   5   94.22    5.73
   0   8   6  134.94    3.82
   0  -8  -6  124.26    3.71
   0   8   6  122.51    3.58
   0   8   6  122.32    3.89
   0  -8  -6  131.83    6.24
   0  -8  -6  130.83    3.70
   0   8   7    8.45    1.68
   0  -8  -7    7.60    1.60
   0   8   7    7.34    1.94
   0  -8  -7   11.73    1.86
   0   8   7    5.11    1.67
   0   8   7    7.72    1.63
   0   8   8   60.50    2.44
   0  -8  -8   56.84    2.46
   0   8   8   65.54    2.82
   0   8   8   64.41    2.98
   0   8   9   19.45    1.82
   0   8   9   22.78    2.36
   0   8   9   23.68    1.90
   0   8   9   17.88    2.26
   0   8  10   33.22    2.10
   0   8  10   30.60    2.37
   0   8  10   28.81    1.91
   0   8  11   12.93    1.56
   0   8  11   12.83    1.52
   0   8  11   10.89    1.94
   0   8  11   11.95    1.75
   0   8  12  154.82    3.17
   0   8  12  159.17    3.70
   0   8  12  151.14    3.40
   0   8  13  209.57    3.77
   0   8  13  210.88    3.83
   0   8  14   62.61    1.37
   0   8  14   66.74    1.38
   0  -9   6   55.77    1.28
   0  -9   6   58.44    1.27
   0  -9   5   44.45    1.59
   0  -9   5   40.84    1.67
   0  -9   5   37.96    1.64
   0  -9   5   42.08    1.60
   0  -9   4  352.04    6.19
   0  -9   4  357.49    6.19
   0  -9   4  341.18    5.94
   0  -9   4  351.80    6.15
   0  -9   3   11.99    1.87
   0  -9   3   11.21    1.69
   0  -9   3   12.36    1.81
   0  -9   2  288.76    5.87
   0  -9   2  280.38    5.67
   0  -9   2  291.26    5.82
   0  -9   1  131.98    3.34
   0  -9   1  128.43    3.67
   0  -9   1  136.35    3.87
   0   9  -1  133.71    3.33
   0  -9   1  134.34    3.81
   0  -9   1  132.69    3.86
   0  -9   1  126.85    3.32
   0  -9   0   14.85    1.86
   0  -9   0   19.59    1.91
   0  -9   0   17.39    1.90
   0   9   0   18.93    1.81
   0  -9  -1  562.64    9.72
   0  -9  -1  586.10    9.79
   0  -9  -1  570.53    9.67
   0   9   1  585.48    9.72
   0  -9  -2   35.66    2.47
   0  -9  -2   36.61    2.47
   0  -9  -2   40.56    2.50
   0   9   2   38.32    2.31
   0  -9  -3   31.05    2.31
   0   9   3   28.03    2.62
   0   9   3   35.29    2.36
   0  -9  -3   31.13    2.35
   0  -9  -4   65.53    2.90
   0  -9  -4   66.14    2.98
   0   9   5  366.85    7.12
   0  -9  -5  358.80    6.97
   0   9   5  377.93    7.35
   0  -9  -5  356.65    6.98
   0   9   6   51.18    2.54
   0  -9  -6   46.82    2.54
   0   9   6   41.69    2.25
   0   9   6   46.60    2.70
   0  -9  -6   49.82    2.51
   0   9   7  126.92    3.58
   0  -9  -7  116.90    3.42
   0   9   7  135.01    3.46
   0  -9  -7  121.36    3.61
   0   9   7  136.20    3.85
   0   9   7  126.72    3.61
   0   9   8  148.70    3.89
   0   9   8  158.59    3.73
   0  -9  -8  155.08    3.63
   0  -9  -8  148.76    3.71
   0   9   8  147.31    4.14
   0   9   8  145.33    3.85
   0   9   9  275.06    5.61
   0   9   9  280.40    5.49
   0   9  10    6.35    1.32
   0   9  10    8.95    1.62
   0   9  10    5.79    1.65
   0   9  11  242.82    4.59
   0   9  11  236.08    4.54
   0   9  12  285.41    4.68
   0   9  12  294.93    4.86
   0   9  12  295.43    5.06
   0   9  13   21.69    0.84
   0   9  13   23.96    0.99
   0 -10   4    1.99    0.48
   0 -10   4    2.07    0.48
   0 -10   3  196.14    3.42
   0 -10   3  194.52    3.42
   0  10  -3  177.92    3.43
   0 -10   3  176.44    3.25
   0 -10   3  193.61    3.45
   0 -10   2   74.45    2.13
   0 -10   2   79.15    2.18
   0 -10   2   83.96    2.31
   0 -10   2   83.69    2.39
   0  10  -2   78.51    2.48
   0 -10   1  142.92    3.36
   0 -10   1  151.03    3.42
   0 -10   1  138.61    3.12
   0  10  -1  146.11    3.72
   0 -10   0  105.19    2.70
   0 -10   0  103.65    3.09
   0 -10   0  102.87    2.91
   0  10   0  110.25    2.73
   0  10   0  101.06    3.34
   0 -10   0  104.30    2.73
   0 -10  -1    9.87    1.57
   0 -10  -1    8.90    1.55
   0  10   1   10.79    1.46
   0 -10  -1   10.53    1.58
   0  10   1   10.37    2.08
   0 -10  -1   11.96    1.68
   0  10   2  200.03    4.45
   0 -10  -2  198.10    4.47
   0 -10  -2  197.59    4.43
   0 -10  -3   61.35    2.58
   0 -10  -3   65.24    2.69
   0  10   3   58.20    2.90
   0  10   4   47.32    2.38
   0  10   4   48.73    2.64
   0 -10  -4   48.08    2.43
   0  10   5   20.40    1.82
   0 -10  -5   20.20    1.97
   0  10   5   18.77    2.08
   0 -10  -5   21.58    1.99
   0  10   6   24.01    1.97
   0  10   6   27.29    1.97
   0 -10  -6   27.96    1.99
   0  10   6   22.95    2.09
   0 -10  -6   29.86    1.92
   0  10   7  165.12    3.78
   0  10   7  165.50    3.85
   0 -10  -7  167.59    3.87
   0  10   7  165.32    3.97
   0 -10  -7  165.25    3.78
   0  10   8  544.34    8.37
   0 -10  -8  519.02    8.21
   0  10   8  538.28    8.77
   0  10   9  169.14    3.78
   0  10  10  143.73    3.17
   0  10  11  792.08   11.00
   0  10  12   26.94    0.95
   0 -11   1   98.20    1.97
   0  11  -1   91.06    2.00
   0  11   0    6.45    1.09
   0 -11   0    4.91    0.66
   0  11   1  132.11    3.01
   0 -11  -1  130.84    2.78
   0  11   2   11.38    1.12
   0 -11  -2   12.70    1.19
   0 -11  -2    9.49    1.17
   0  11   3   40.45    2.00
   0 -11  -3   36.92    1.87
   0  11   3   37.59    1.66
   0 -11  -3   37.80    1.71
   0 -11  -3   34.91    1.72
   0  11   4   16.26    1.33
   0  11   4   18.58    1.65
   0  11   5  167.77    3.62
   0 -11  -5  156.46    3.48
   0 -11  -5  158.92    3.47
   0  11   5  158.41    3.53
   0  11   6   10.24    1.20
   0 -11  -6    9.99    1.24
   0  11   6   10.03    1.25
   0  11   6    8.26    1.34
   0  11   7  305.06    5.21
   0 -11  -7  288.09    4.94
   0  11   7  300.34    5.02
   0 -11  -8  207.55    3.55
   0  11   8  221.06    3.97
   0  11   9  118.79    2.49
   0  11  10  112.83    1.99
   0 -11 -10   99.17    1.97
   0  12   3   15.78    0.72
   0  12   3   16.12    0.66
   0 -12  -3   15.33    0.65
   0  12   3   16.64    0.73
   0  12   4  154.08    2.57
   0 -12  -4  157.05    2.64
   0  12   4  155.40    2.57
   0 -12  -5    9.30    0.68
   0 -12  -5    7.37    0.68
   0  12   6  289.38    4.28
   0 -12  -6  283.49    4.20
   0  12   7  185.30    2.80
   0 -12  -7  169.57    2.83
   1 -11  -9   77.87    1.62
  -1  11   9   63.03    1.35
   1 -11  -8   74.47    1.95
   1 -11  -8   73.02    1.79
  -1  11   8   75.75    1.73
  -1  11   7   25.05    1.30
  -1  11   7   23.97    1.36
   1 -11  -7   25.55    1.19
   1 -11  -7   26.56    1.44
   1 -11  -6    7.45    1.26
  -1  11   6    5.64    0.99
  -1  11   6    6.63    1.22
   1 -11  -6    6.27    1.04
   1 -11  -6    6.50    1.33
  -1  11   6    6.89    1.12
   1 -11  -5  205.36    4.05
  -1  11   5  213.15    3.98
  -1  11   5  199.09    4.08
  -1  11   5  203.90    4.04
   1 -11  -5  207.20    4.26
   1 -11  -4   46.36    1.76
  -1  11   4   44.39    1.97
  -1  11   4   42.64    1.92
   1 -11  -4   47.05    1.79
  -1  11   4   50.10    1.80
   1 -11  -3  132.19    3.16
   1 -11  -3  129.82    2.92
  -1  11   3  136.25    2.94
  -1  11   2  269.49    4.90
  -1  11   2  275.57    4.59
   1 -11  -2  278.21    4.62
  -1  11   2  273.53    4.86
   1 -11  -1   10.21    1.19
  -1  11   1    8.52    1.20
  -1  11   1   10.89    1.26
  -1  11   0  596.73    8.53
   1 -11   0  586.83    8.45
  -1  11   0  598.91    8.46
  -1  11  -1   17.70    0.79
   1 -11   1   17.18    0.86
  -1  10  11   14.41    0.90
  -1  10  10    6.90    0.89
   1 -10 -10    6.72    0.94
  -1  10   9  107.05    2.56
  -1  10   9  109.10    2.59
  -1  10   8  192.86    3.87
  -1  10   8  195.26    4.00
  -1  10   8  191.30    3.97
   1 -10  -8  193.01    3.63
   1 -10  -7    8.38    1.33
  -1  10   7    7.25    1.39
  -1  10   7    9.06    1.35
  -1  10   7   10.23    1.51
  -1  10   7    8.36    1.67
  -1  10   6  199.61    4.32
  -1  10   6  209.93    4.73
  -1  10   6  225.82    4.55
   1 -10  -6  220.96    4.47
  -1  10   6  207.93    4.57
   1 -10  -5  260.10    5.23
  -1  10   5  253.32    5.12
  -1  10   5  272.12    5.30
  -1  10   5  259.58    5.55
   1 -10  -5  257.70    5.28
  -1  10   5  264.38    5.43
  -1  10   4  156.61    4.17
  -1  10   4  147.09    3.76
   1 -10  -4  154.29    3.86
   1 -10  -3  376.40    6.87
  -1  10   3  392.47    6.94
  -1  10   2   18.46    2.18
   1 -10  -2   16.92    1.75
   1 -10  -2   17.11    1.72
  -1  10   2   19.84    1.72
   1 -10  -2   17.53    1.68
   1 -10  -1  442.77    7.36
   1 -10  -1  434.01    7.22
   1 -10  -1  440.17    7.68
  -1  10   1  428.65    7.76
  -1  10   1  434.41    7.30
  -1  10   0  512.34    7.81
   1 -10   0  498.08    7.79
  -1  10   0  492.85    8.38
   1 -10   0  521.53    8.39
   1 -10   1    3.21    1.02
   1 -10   1    2.80    1.08
  -1  10  -1    4.51    1.49
   1 -10   1    2.49    1.41
   1 -10   2  237.26    4.33
  -1  10  -2  235.25    4.35
   1 -10   2  231.55    4.10
  -1  10  -3   42.52    1.33
   1 -10   3   46.75    1.38
   1 -10   3   43.25    1.32
   1 -10   4    7.16    0.56
  -1   9  12   22.71    1.11
  -1   9  12   20.36    1.10
  -1   9  11   67.49    1.77
  -1   9  11   70.79    2.19
  -1   9  10    4.66    1.30
  -1   9  10    4.93    1.55
  -1   9   9  180.33    4.03
  -1   9   9  186.10    4.10
  -1   9   9  189.86    4.31
  -1   9   8   11.40    1.58
   1  -9  -8   11.22    1.38
  -1   9   8   11.16    1.97
  -1   9   8   11.99    1.40
  -1   9   8   12.99    1.86
  -1   9   8   12.88    1.82
  -1   9   8   11.41    1.69
  -1   9   7  287.84    5.82
  -1   9   7  303.25    5.95
  -1   9   7  295.01    6.13
   1  -9  -7  289.00    5.62
  -1   9   7  294.58    5.71
  -1   9   6  112.47    3.70
  -1   9   6  109.54    3.49
   1  -9  -6  104.69    3.33
  -1   9   6  108.84    3.57
  -1   9   6  108.16    3.34
   1  -9  -6  106.71    3.34
   1  -9  -5  714.06   11.78
  -1   9   5  748.64   11.85
   1  -9  -5  739.00   11.80
  -1   9   5  736.02   12.19
  -1   9   5  739.80   11.85
  -1   9   4 1622.76   23.10
   1  -9  -4 1575.85   22.68
   1  -9  -4 1551.17   22.65
  -1   9   3  229.03    5.22
   1  -9  -3  227.40    5.25
  -1   9   2  527.73    9.70
  -1   9   2  545.80    9.25
   1  -9  -2  533.57    9.27
   1  -9  -2  538.18    9.25
  -1   9   1  774.95   12.71
  -1   9   1  778.60   12.12
   1  -9  -1  755.43   12.15
   1  -9  -1  763.46   12.08
   1  -9   0   31.34    2.06
   1  -9   0   31.30    2.36
  -1   9   0   28.28    1.96
   1  -9   0   28.73    2.09
   1  -9   0   28.71    2.05
   1  -9   1    8.79    1.74
  -1   9  -1    9.25    1.45
   1  -9   1    8.94    1.72
   1  -9   1    8.94    1.72
   1  -9   1    8.20    1.98
   1  -9   1    7.40    1.42
   1  -9   1    8.56    1.49
   1  -9   2  112.65    3.48
   1  -9   2  105.78    3.22
   1  -9   2  107.85    3.20
   1  -9   3   41.95    2.15
   1  -9   3   39.36    2.09
   1  -9   3   41.07    2.21
   1  -9   3   40.56    2.10
   1  -9   4   43.10    1.91
   1  -9   4   41.58    2.02
   1  -9   4   43.64    1.91
  -1   9  -4   41.13    1.74
   1  -9   4   40.85    1.91
   1  -9   4   40.90    1.88
   1  -9   5   33.54    1.47
   1  -9   5   35.16    1.48
   1  -9   5   33.36    1.47
   1  -9   5   31.37    1.44
   1  -9   6  134.34    2.30
   1  -9   6  146.90    2.41
  -1   8  13   13.88    0.89
  -1   8  12   77.11    2.33
  -1   8  11    1.68    1.69
  -1   8  11    3.86    1.21
  -1   8  10  305.61    6.10
  -1   8  10  290.06    5.59
  -1   8   9   34.81    2.50
  -1   8   9   38.48    2.28
  -1   8   9   38.08    2.28
  -1   8   9   34.24    2.01
  -1   8   9   36.72    2.22
  -1   8   8  511.51    8.49
  -1   8   8  516.11    8.83
  -1   8   8  540.71    9.14
  -1   8   8  515.84    9.01
  -1   8   8  522.01    8.70
  -1   8   8  534.30    9.25
   1  -8  -7  959.81   14.55
  -1   8   7  973.69   14.66
  -1   8   7 1003.87   15.10
   1  -8  -7  960.53   14.77
  -1   8   7 1010.81   15.31
  -1   8   7  961.20   14.94
   1  -8  -6   12.70    1.99
  -1   8   6   14.36    2.13
  -1   8   6   16.19    2.09
   1  -8  -6   13.49    1.80
  -1   8   6   16.91    1.89
   1  -8  -5 1639.21   23.56
  -1   8   5 1644.49   23.58
   1  -8  -5 1617.20   23.47
  -1   8   5 1681.65   24.05
  -1   8   4  745.92   17.44
   1  -8  -4  797.22   18.39
   1  -8  -4  712.47   11.81
   1  -8  -4  687.67   17.34
   1  -8  -4  730.99   11.86
  -1   8   4  721.47   11.82
  -1   8   4  698.79   16.35
  -1   8   4  751.57   12.25
   1  -8  -3    9.13    3.21
   1  -8  -3   10.61    1.84
  -1   8   3    8.28    2.82
   1  -8  -3   12.19    3.62
  -1   8   3   10.14    1.92
  -1   8   3   11.08    3.24
   1  -8  -2  168.36    4.46
  -1   8   2  175.88    4.48
   1  -8  -2  183.56    8.49
  -1   8   2  160.12    7.63
   1  -8  -2  168.45    4.41
   1  -8  -2  161.07    8.10
   1  -8  -1   55.39    2.71
   1  -8  -1   48.86    2.59
  -1   8   1   54.84    2.63
   1  -8  -1   51.27    2.62
   1  -8  -1   57.22    5.18
  -1   8   0  322.36    6.38
   1  -8   0  328.22    6.50
   1  -8   0  317.41    6.33
   1  -8   1  138.48    3.80
   1  -8   1  134.45    4.08
   1  -8   1  129.28    3.93
   1  -8   1  141.13    4.05
  -1   8  -1  146.41    3.74
   1  -8   1  131.07    3.63
   1  -8   1  141.57    3.98
   1  -8   2   98.51    3.52
   1  -8   2   95.26    3.51
   1  -8   2   95.44    3.40
   1  -8   2   87.32    3.07
   1  -8   2   92.91    2.88
   1  -8   3  274.85    5.93
   1  -8   3  276.66    5.92
   1  -8   3  274.70    6.00
   1  -8   4  207.39    4.79
   1  -8   4  203.42    4.49
   1  -8   4  213.57    4.94
   1  -8   4  216.01    4.99
   1  -8   4  209.78    5.09
   1  -8   5  122.20    3.23
   1  -8   5  132.88    3.75
   1  -8   5  130.35    3.68
   1  -8   5  123.95    3.53
   1  -8   5  120.06    3.19
   1  -8   5  126.45    3.44
   1  -8   6  770.02   11.43
   1  -8   6  765.45   11.42
   1  -8   6  732.39   11.14
   1  -8   6  736.40   10.99
   1  -8   6  784.84   11.34
   1  -8   7  226.75    3.92
   1  -8   7  228.49    4.04
   1  -8   7  226.76    3.96
  -1   7  14   18.23    0.77
  -1   7  13   38.55    1.71
  -1   7  13   35.97    1.55
  -1   7  13   34.38    1.60
  -1   7  12   20.31    1.98
  -1   7  12   17.91    1.83
  -1   7  11  439.72    7.25
  -1   7  11  423.83    7.22
  -1   7  10   19.06    1.79
  -1   7  10   18.79    1.84
  -1   7  10   20.15    2.00
  -1   7  10   20.40    1.96
  -1   7  10   18.16    2.04
  -1   7   9 1002.06   14.94
  -1   7   9  949.84   14.75
  -1   7   9  946.33   14.61
  -1   7   9  991.23   15.33
  -1   7   9  980.03   14.96
  -1   7   8 1519.67   21.65
  -1   7   8 1504.09   21.57
  -1   7   8 1470.70   21.16
  -1   7   8 1442.59   21.31
  -1   7   8 1473.88   21.17
  -1   7   7   13.60    1.78
   1  -7  -7    9.74    3.05
  -1   7   7   15.11    3.67
  -1   7   7   11.19    1.62
   1  -7  -7   14.06    2.97
  -1   7   7   12.81    1.95
   1  -7  -7   12.10    1.79
  -1   7   7   11.72    2.01
  -1   7   6  998.76   15.24
  -1   7   6 1002.35   14.95
  -1   7   6  988.51   20.79
   1  -7  -6 1011.00   20.27
   1  -7  -6  982.33   14.85
   1  -7  -6  909.30   19.10
  -1   7   6 1002.90   20.35
   1  -7  -6 1063.86   21.11
  -1   7   6  991.80   15.25
   1  -7  -6  967.68   14.92
  -1   7   6 1008.37   15.49
   1  -7  -5 1246.21   24.51
  -1   7   5 1287.38   24.31
   1  -7  -5 1253.99   23.06
  -1   7   5 1266.05   18.44
  -1   7   5 1291.95   24.29
   1  -7  -4   16.18    3.27
   1  -7  -4   25.03    3.69
  -1   7   4   20.91    3.42
  -1   7   4   18.85    3.35
   1  -7  -4   19.92    2.79
  -1   7   4   19.02    1.89
   1  -7  -3  319.00   10.70
  -1   7   3  319.14    9.75
   1  -7  -2  295.79   10.47
  -1   7   2  296.37    9.80
  -1   7   2  290.35    8.80
  -1   7   2  278.58    5.82
  -1   7   1  265.03    8.78
   1  -7  -1  247.62    9.80
  -1   7   1  274.06    9.34
  -1   7   1  266.05    5.58
  -1   7   0    9.28    2.83
   1  -7   0    8.04    3.36
  -1   7   0    8.85    3.02
  -1   7   0    7.08    1.66
   1  -7   0    7.24    2.96
   1  -7   1  153.22    4.12
   1  -7   1  154.90    4.14
  -1   7  -1  143.76    6.89
  -1   7  -1  151.33    6.88
   1  -7   1  155.51    7.32
   1  -7   1  147.20    3.91
  -1   7  -1  149.81    3.89
   1  -7   1  151.58    3.82
   1  -7   2 1164.91   17.24
   1  -7   2 1144.26   17.29
   1  -7   2 1171.73   17.58
   1  -7   2 1216.53   22.93
  -1   7  -2 1097.94   23.09
   1  -7   2 1130.28   16.85
  -1   7  -2 1165.21   16.83
   1  -7   3 2157.83   29.91
   1  -7   3 2100.32   29.19
   1  -7   3 2138.28   29.71
   1  -7   3 2120.86   29.71
   1  -7   4   25.73    2.64
   1  -7   4   25.59    2.30
   1  -7   4   27.85    2.54
   1  -7   4   28.26    2.39
   1  -7   5  959.28   14.99
   1  -7   5  934.67   14.50
   1  -7   5  930.86   14.59
   1  -7   5  962.44   14.82
   1  -7   5  921.37   14.46
   1  -7   6  893.53   13.95
   1  -7   6  849.64   13.20
   1  -7   6  885.30   13.54
   1  -7   6  880.97   13.52
   1  -7   6  894.95   13.75
   1  -7   7    5.04    1.86
   1  -7   7    4.69    1.76
   1  -7   7    4.10    1.47
   1  -7   7    2.98    1.53
   1  -7   7    4.01    1.45
   1  -7   7    3.65    1.17
   1  -7   7    4.20    1.68
   1  -7   8  372.32    5.64
   1  -7   8  360.85    5.51
   1  -7   9   82.53    1.61
  -1   6  14  135.15    2.52
  -1   6  14  131.83    2.56
  -1   6  13   14.39    1.63
  -1   6  13   17.29    1.59
  -1   6  13   17.33    1.65
  -1   6  12  538.48    8.85
  -1   6  12  529.94    8.93
  -1   6  11  623.83   10.45
  -1   6  11  590.39    9.96
  -1   6  11  594.35    9.82
  -1   6  11  629.82   10.39
  -1   6  10  403.82    7.25
  -1   6  10  394.85    7.57
  -1   6  10  402.31    7.85
  -1   6  10  400.69    7.29
  -1   6  10  385.73    7.32
  -1   6  10  390.83    7.26
  -1   6   9 1593.86   22.56
  -1   6   9 1613.75   23.03
  -1   6   9 1573.77   22.68
  -1   6   9 1549.86   22.62
  -1   6   9 1619.68   22.77
   1  -6  -8  407.92   12.18
  -1   6   8  396.00   11.87
  -1   6   8  425.39   12.43
   1  -6  -8  409.65   12.22
  -1   6   8  430.51    7.81
  -1   6   8  390.47    7.37
  -1   6   8  380.65    7.34
  -1   6   8  419.36    7.66
  -1   6   7  618.32   13.85
   1  -6  -7  608.98   15.07
   1  -6  -7  662.65   15.67
  -1   6   7  660.20   15.77
  -1   6   7  622.25    9.83
   1  -6  -6  488.64   12.24
  -1   6   6  471.67   11.87
   1  -6  -6  476.03   12.10
   1  -6  -6  467.49   12.29
  -1   6   6  461.00    7.90
   1  -6  -6  478.93   12.40
  -1   6   5   28.50    3.21
   1  -6  -5   24.08    3.16
   1  -6  -5   25.29    2.99
  -1   6   5   24.20    3.34
   1  -6  -5   22.28    3.05
  -1   6   5   25.07    1.69
   1  -6  -5   26.08    3.21
  -1   6   4   38.35    3.86
   1  -6  -4   40.11    3.70
   1  -6  -4   32.01    2.86
  -1   6   4   39.00    2.07
   1  -6  -4   39.57    3.39
  -1   6   4   39.39    3.70
   1  -6  -4   34.49    3.61
   1  -6  -3   35.30    3.54
  -1   6   3   33.80    3.48
   1  -6  -3   38.93    2.76
   1  -6  -3   42.06    3.93
  -1   6   3   37.99    3.57
  -1   6   3   38.20    1.94
   1  -6  -3   33.03    2.84
   1  -6  -2  170.86    7.23
  -1   6   2  169.03    6.18
   1  -6  -2  161.78    5.20
  -1   6   2  168.29    3.94
  -1   6   2  169.97    6.93
   1  -6  -2  185.64    7.04
   1  -6  -1 1546.14   28.71
  -1   6   1 1568.43   26.83
  -1   6   1 1572.12   22.34
  -1   6   1 1597.83   26.00
  -1   6   1 1700.10   27.96
   1  -6  -1 1674.90   27.71
   1  -6   0  497.03   13.90
  -1   6   0  516.18   12.69
  -1   6   0  536.75    8.80
   1  -6   0  560.90   13.03
  -1   6   0  561.44   13.17
  -1   6  -1 1079.13   21.08
   1  -6   1 1007.64   22.44
  -1   6  -1 1071.24   15.83
  -1   6  -1 1125.08   20.96
   1  -6   1 1195.70   21.79
  -1   6  -2 1765.25   31.03
  -1   6  -2 1755.33   24.61
  -1   6  -2 1803.85   29.87
   1  -6   3  235.12    5.49
   1  -6   3  244.66    5.44
  -1   6  -3  215.74    8.89
   1  -6   3  222.39    5.15
  -1   6  -4  241.83    9.63
  -1   6  -4  239.18    9.86
   1  -6   4  242.34    5.55
   1  -6   4  247.70    5.60
   1  -6   4  263.96    6.11
   1  -6   4  252.63    5.67
   1  -6   4  242.65    5.19
   1  -6   4  240.89    8.81
   1  -6   4  250.55    5.82
   1  -6   4  252.00    9.71
   1  -6   5  870.97   13.96
   1  -6   5  903.07   14.45
   1  -6   5  893.46   14.27
   1  -6   5  884.19   14.10
   1  -6   5  896.01   14.17
   1  -6   5  901.91   14.08
   1  -6   6   27.42    2.60
   1  -6   6   26.19    2.29
   1  -6   6   28.93    2.29
   1  -6   6   25.22    2.55
   1  -6   6   28.59    2.45
   1  -6   7  336.87    6.91
   1  -6   7  320.14    6.45
   1  -6   7  320.24    6.23
   1  -6   7  332.07    6.55
   1  -6   7  340.18    6.78
   1  -6   8  325.64    6.20
   1  -6   8  337.51    6.16
   1  -6   8  353.04    6.56
   1  -6   8  344.70    6.68
   1  -6   8  329.50    6.42
   1  -6   8  340.35    6.28
   1  -6   9   57.23    2.10
   1  -6   9   57.24    2.17
   1  -6   9   51.70    2.06
   1  -6   9   54.23    1.94
   1  -6  10    5.19    0.65
  -1   5  14    7.50    0.98
  -1   5  14    6.99    1.13
  -1   5  14    7.08    1.05
  -1   5  13  418.24    7.10
  -1   5  13  395.56    6.72
  -1   5  13  422.41    7.03
  -1   5  13  418.04    7.15
  -1   5  12  552.77    9.23
  -1   5  12  580.25    9.73
  -1   5  12  593.23    9.67
  -1   5  12  561.40    9.07
  -1   5  12  584.62    9.72
  -1   5  12  560.48    9.29
  -1   5  12  568.43    9.36
  -1   5  11   66.65    2.82
  -1   5  11   69.24    3.15
  -1   5  11   69.29    3.03
  -1   5  11   71.73    3.26
  -1   5  11   68.51    2.93
  -1   5  11   69.95    2.80
  -1   5  10 1128.13   16.79
  -1   5  10 1153.38   17.14
  -1   5  10 1115.49   16.90
  -1   5  10 1135.97   17.30
  -1   5  10 1093.50   16.69
  -1   5  10 1148.98   17.00
  -1   5   9  876.58   13.65
  -1   5   9  838.68   13.38
  -1   5   9  876.81   18.57
  -1   5   9  886.82   19.64
  -1   5   9  922.06   13.74
  -1   5   9  906.71   14.14
  -1   5   9  902.12   14.01
  -1   5   9  871.89   13.51
  -1   5   9  874.83   13.67
   1  -5  -9  826.79   18.92
   1  -5  -8  115.72    6.55
  -1   5   8  123.27    6.37
   1  -5  -8  123.02    6.70
  -1   5   8  120.27    6.45
   1  -5  -7  694.12   16.01
   1  -5  -7  672.03   15.02
  -1   5   7  704.49   15.86
  -1   5   7  698.59   15.80
   1  -5  -6  472.16   11.60
   1  -5  -6  478.32   11.89
  -1   5   6  437.46    7.35
  -1   5   6  473.00   12.10
   1  -5  -6  484.63   12.10
  -1   5   6  455.41   10.72
   1  -5  -6  487.45   11.21
   1  -5  -5   53.12    3.83
   1  -5  -5   54.97    3.75
  -1   5   5   56.36    2.01
   1  -5  -5   55.72    3.88
  -1   5   5   56.89    3.71
   1  -5  -5   61.02    3.94
  -1   5   4   77.70    4.28
   1  -5  -4   75.09    4.08
   1  -5  -4   79.56    4.11
  -1   5   4   73.33    2.32
  -1   5   4   73.90    4.34
   1  -5  -4   68.05    4.26
  -1   5   3  301.49    8.34
   1  -5  -3  298.48    8.15
  -1   5   3  285.44    8.10
   1  -5  -3  279.54    7.45
  -1   5   3  272.56    6.46
   1  -5  -3  294.81    8.62
   1  -5  -2 4421.13   62.28
  -1   5   2 4469.03   61.64
   1  -5  -2 4401.14   60.15
  -1   5   2 4303.52   61.32
   1  -5  -2 4392.56   63.17
  -1   5   1 1054.28   19.01
  -1   5   1 1071.34   17.97
   1  -5  -1 1009.93   16.24
   1  -5  -1 1015.51   19.67
  -1   5   1 1013.24   18.23
  -1   5   0  204.18    6.67
   1  -5   0  193.53    6.56
  -1   5   0  189.71    5.64
   1  -5   0  203.61    7.58
   1  -5   1 7616.16  100.82
  -1   5  -1 7749.40  101.00
  -1   5  -1 7333.45   95.78
  -1   5  -1 7574.00  101.29
   1  -5   2  773.75   15.15
  -1   5  -2  724.52   14.63
  -1   5  -2  750.17   16.00
   1  -5   3  470.22   11.06
  -1   5  -3  468.94   10.84
  -1   5  -3  472.99   12.69
  -1   5  -4 2215.21   37.64
   1  -5   4 2254.14   37.47
   1  -5   4 2210.55   35.95
   1  -5   5  537.17    9.61
   1  -5   5  562.73    9.75
   1  -5   5  577.60    9.95
   1  -5   5  553.14   13.52
   1  -5   5  571.28   15.00
   1  -5   5  573.69    9.84
  -1   5  -5  546.29   15.18
   1  -5   6   34.62    2.82
   1  -5   6   35.32    2.28
   1  -5   6   32.84    2.32
   1  -5   6   33.10    2.57
   1  -5   6   38.52    2.72
   1  -5   6   41.26    4.61
   1  -5   6   37.91    2.79
   1  -5   6   37.45    2.55
  -1   5  -6   31.26    4.39
   1  -5   7   80.74    3.56
   1  -5   7   82.24    3.29
   1  -5   7   85.31    3.51
   1  -5   7   86.39    3.66
   1  -5   7   82.23    3.13
   1  -5   7   80.42    3.43
   1  -5   7   78.62    3.11
   1  -5   7   79.87    3.12
   1  -5   8  233.36    5.47
   1  -5   8  239.49    5.72
   1  -5   8  228.53    5.16
   1  -5   8  224.77    4.91
   1  -5   8  225.74    5.55
   1  -5   8  232.47    5.23
   1  -5   8  231.04    5.48
   1  -5   8  228.62    5.12
   1  -5   9  349.33    6.52
   1  -5   9  357.78    6.85
   1  -5   9  340.80    6.27
   1  -5   9  351.09    6.33
   1  -5   9  354.88    6.79
   1  -5   9  352.28    6.42
   1  -5   9  355.46    6.82
   1  -5   9  362.95    6.74
   1  -5   9  351.43    6.38
   1  -5  10  194.08    4.14
   1  -5  10  200.65    4.06
   1  -5  10  189.67    3.74
   1  -5  10  197.31    3.98
   1  -5  10  185.21    3.94
   1  -5  11    4.48    0.78
  -1   4  14  426.08    6.36
  -1   4  14  424.02    6.43
  -1   4  13  686.53   10.60
  -1   4  13  693.80   10.72
  -1   4  13  695.27   10.72
  -1   4  13  710.05   10.77
  -1   4  12    9.62    1.98
  -1   4  12    8.91    1.77
  -1   4  12    8.83    1.91
  -1   4  12    7.56    2.03
  -1   4  12    9.61    1.73
  -1   4  12    7.92    1.88
  -1   4  12    9.59    2.01
  -1   4  12    8.59    1.94
  -1   4  11  957.70   14.89
  -1   4  11  977.12   14.88
  -1   4  11  952.86   14.64
  -1   4  11  970.06   14.99
  -1   4  11  938.44   14.72
  -1   4  11  943.22   14.55
  -1   4  11  962.14   14.97
  -1   4  11  945.74   14.88
  -1   4  10  609.42   10.46
  -1   4  10  583.21   10.19
  -1   4  10  601.84   10.33
  -1   4  10  619.33   10.26
  -1   4  10  613.67   10.52
  -1   4  10  613.68   10.16
  -1   4  10  599.65   10.47
  -1   4  10  597.54   10.34
  -1   4   9   23.99    2.11
  -1   4   9   22.39    2.08
  -1   4   9   25.44    2.10
  -1   4   9   24.28    2.05
  -1   4   9   21.88    1.95
  -1   4   9   24.39    1.95
  -1   4   9   20.93    2.25
   1  -4  -9   17.79    3.22
   1  -4  -9   25.69    4.00
  -1   4   9   24.87    2.20
  -1   4   9   19.22    3.71
   1  -4  -8   44.98    4.08
  -1   4   8   33.99    3.71
   1  -4  -8   36.43    4.06
  -1   4   8   38.55    4.01
  -1   4   7   19.21    3.03
  -1   4   7   22.29    3.23
   1  -4  -7   23.85    3.31
   1  -4  -6 1100.36   18.38
  -1   4   6 1044.03   18.07
   1  -4  -6 1074.43   20.27
  -1   4   6 1112.89   20.08
  -1   4   5  410.84    9.22
   1  -4  -5  427.75    9.43
   1  -4  -5  372.41    9.68
   1  -4  -5  387.47    9.77
  -1   4   5  406.45   10.06
   1  -4  -4  381.09    8.63
  -1   4   4  380.64    8.89
   1  -4  -4  363.03    8.92
  -1   4   3 3617.25   49.83
  -1   4   3 3703.11   52.25
   1  -4  -3 3808.63   51.76
  -1   4   3 3817.06   52.31
   1  -4  -3 3654.90   51.93
   1  -4  -3 3684.85   52.66
  -1   4   2 3405.85   48.57
   1  -4  -2 3437.71   47.72
   1  -4  -2 3461.86   48.92
   1  -4  -2 3473.29   49.62
  -1   4   2 3530.76   48.43
  -1   4   1   14.34    1.88
   1  -4  -1   17.92    1.59
  -1   4   1   17.23    2.19
   1  -4  -1   15.91    2.28
  -1   4   1   16.91    2.05
  -1   4   0 1724.37   25.46
   1  -4   0 1655.52   23.67
   1  -4   0 1708.87   26.50
  -1   4   0 1766.40   26.69
  -1   4   0 1766.76   26.63
   1  -4   0 1716.65   27.66
  -1   4  -1 2601.70   36.98
  -1   4  -1 2756.01   39.72
   1  -4   1 2641.32   38.75
  -1   4  -1 2724.00   39.06
   1  -4   2   30.47    3.28
  -1   4  -2   35.93    3.16
   1  -4   2   35.02    2.69
  -1   4  -2   32.24    2.57
  -1   4  -3 1903.78   31.53
  -1   4  -3 1894.96   29.43
   1  -4   4  772.31   15.89
  -1   4  -4  810.04   17.16
   1  -4   5   18.56    2.77
  -1   4  -5   25.29    3.53
   1  -4   5   24.53    3.31
   1  -4   6    4.36    2.26
  -1   4  -6    4.33    3.10
   1  -4   6    6.24    2.89
   1  -4   7    1.94    1.76
   1  -4   7    3.46    2.11
   1  -4   7    3.17    1.99
   1  -4   7    3.29    1.61
   1  -4   7    1.92    2.09
   1  -4   7    2.72    1.80
   1  -4   7    6.68    2.00
   1  -4   7    2.61    1.85
  -1   4  -7    5.07    3.29
   1  -4   7    2.57    2.85
   1  -4   8   59.17    3.02
   1  -4   8   56.50    3.19
   1  -4   8   55.20    2.63
   1  -4   8   52.51    2.91
   1  -4   8   56.57    3.31
   1  -4   8   52.34    2.91
   1  -4   8   60.51    3.10
   1  -4   8   58.21    3.10
   1  -4   8   54.34    3.09
   1  -4   8   51.91    2.81
   1  -4   8   58.01    2.85
   1  -4   9  216.12    4.99
   1  -4   9  215.07    5.27
   1  -4   9  207.71    5.07
   1  -4   9  209.16    5.42
   1  -4   9  198.85    4.51
   1  -4   9  206.97    5.08
   1  -4   9  204.14    5.10
   1  -4   9  198.27    4.64
   1  -4   9  200.55    4.77
   1  -4   9  215.43    5.27
   1  -4   9  204.52    4.92
   1  -4  10    1.05    1.65
   1  -4  10    2.27    1.80
   1  -4  10    3.46    2.04
   1  -4  10    3.09    1.81
   1  -4  10    3.10    1.74
   1  -4  10    3.09    1.60
   1  -4  10    3.10    1.71
   1  -4  11  215.51    4.25
   1  -4  11  214.87    4.06
   1  -4  11  204.70    4.05
   1  -4  11  216.98    4.47
   1  -4  12   81.52    1.82
  -1   3  14  804.65   10.57
  -1   3  14  840.03   10.67
  -1   3  13  204.63    4.58
  -1   3  13  199.51    4.30
  -1   3  13  211.13    4.71
  -1   3  13  215.01    4.49
  -1   3  13  206.40    4.31
  -1   3  13  204.68    4.58
  -1   3  12   31.37    2.55
  -1   3  12   28.66    2.44
  -1   3  12   30.92    2.32
  -1   3  12   32.27    2.61
  -1   3  12   31.41    2.48
  -1   3  12   29.01    2.42
  -1   3  12   31.03    2.30
  -1   3  12   30.00    2.34
  -1   3  12   33.63    2.28
  -1   3  11  528.21    9.46
  -1   3  11  539.34    9.57
  -1   3  11  542.50    9.67
  -1   3  11  550.47    9.53
  -1   3  11  548.68    9.86
  -1   3  11  536.41    9.41
  -1   3  11  540.53    9.56
  -1   3  11  523.73    9.64
  -1   3  11  548.08    9.78
  -1   3  11  530.51    9.47
  -1   3  10   39.95    4.41
   1  -3 -10   41.51    4.66
  -1   3  10   44.99    2.61
  -1   3  10   43.81    2.72
  -1   3  10   41.10    2.71
  -1   3  10   43.93    2.60
  -1   3  10   46.71    2.81
  -1   3  10   48.88    2.66
  -1   3  10   44.29    2.68
  -1   3  10   46.34    2.86
  -1   3  10   44.96    2.65
  -1   3   9  115.03    3.47
   1  -3  -9   95.72    6.18
   1  -3  -9  102.34    6.20
  -1   3   9  107.83    3.47
  -1   3   9  109.37    3.59
  -1   3   9  108.41    3.47
  -1   3   9  103.72    3.48
  -1   3   9  117.96    6.26
  -1   3   9  119.12    3.61
  -1   3   8  142.54    5.74
  -1   3   8  145.66    6.39
  -1   3   8  143.80    3.73
   1  -3  -8  123.43    5.74
   1  -3  -8  121.51    6.43
  -1   3   7   75.60    4.27
  -1   3   7   70.78    4.22
  -1   3   7   67.59    2.38
   1  -3  -7   70.89    4.27
   1  -3  -7   72.38    4.81
  -1   3   6 2964.51   43.21
  -1   3   6 3016.43   43.10
   1  -3  -6 3018.10   43.87
  -1   3   5  770.95   14.50
   1  -3  -5  746.01   14.56
  -1   3   5  745.59   13.02
   1  -3  -5  775.97   13.05
  -1   3   4 2199.97   32.51
   1  -3  -4 2216.81   31.60
  -1   3   4 2123.85   31.51
   1  -3  -3 7349.61   96.46
  -1   3   3 7163.07   94.55
  -1   3   3 7467.43   96.46
   1  -3  -3 7261.43   96.05
  -1   3   2 1824.29   26.59
   1  -3  -2 1794.72   26.31
  -1   3   2 1818.76   26.51
   1  -3  -2 1737.72   25.89
  -1   3   2 1783.39   25.25
   1  -3  -1 3571.84   49.79
  -1   3   1 3534.21   49.93
  -1   3   1 3626.12   49.64
   1  -3  -1 3566.82   48.74
   1  -3  -1 3849.59   50.85
  -1   3   1 3781.39   49.90
  -1   3   0 5766.67   76.87
  -1   3   0 5821.88   76.04
   1  -3   0 5600.85   74.71
  -1   3   0 5786.20   76.83
  -1   3  -1   73.16    3.17
   1  -3   1   67.47    2.90
  -1   3  -1   65.51    2.42
  -1   3  -1   68.04    3.29
   1  -3   2   94.82    3.62
  -1   3  -2   92.21    3.57
  -1   3  -2   90.10    2.45
   1  -3   2   97.24    4.20
  -1   3  -2  100.35    4.12
   1  -3   3  331.42    7.16
  -1   3  -3  322.88    7.16
  -1   3  -3  321.31    8.28
   1  -3   3  310.77    8.28
   1  -3   3  307.11    6.57
   1  -3   4  823.43   15.01
   1  -3   4  781.06   13.23
   1  -3   4  856.87   15.86
   1  -3   4  778.06   13.36
  -1   3  -4  854.43   16.26
   1  -3   5  335.95    8.67
   1  -3   5  333.14    9.48
  -1   3  -6  217.31    8.25
   1  -3   6  212.79    7.88
   1  -3   6  210.59    4.36
   1  -3   6  217.46    7.07
  -1   3  -7  374.10   11.71
   1  -3   7  370.29   11.17
   1  -3   7  366.17    6.68
   1  -3   8  695.80   11.64
   1  -3   8  667.86   11.23
   1  -3   8  693.58   11.63
   1  -3   8  685.78   11.35
   1  -3   8  666.77   10.99
   1  -3   8  687.03   11.45
   1  -3   8  681.80   11.48
   1  -3   8  705.18   11.96
  -1   3  -8  669.39   17.22
   1  -3   8  632.88   16.10
   1  -3   8  665.83   11.59
   1  -3   8  671.20   11.39
   1  -3   8  657.24   11.25
   1  -3   8  661.38   11.14
   1  -3   9   55.04    2.91
   1  -3   9   56.06    2.72
   1  -3   9   57.60    3.03
   1  -3   9   53.83    2.52
   1  -3   9   55.68    3.33
   1  -3   9   58.41    3.11
   1  -3   9   57.51    3.18
   1  -3   9   58.08    3.15
   1  -3   9   52.39    2.48
   1  -3   9   54.76    3.13
   1  -3   9   51.94    2.79
   1  -3   9   51.50    2.64
   1  -3   9   57.60    3.11
   1  -3  10  239.78    5.38
   1  -3  10  254.51    5.82
   1  -3  10  238.58    5.42
   1  -3  10  244.83    5.71
   1  -3  10  240.95    5.73
   1  -3  10  241.98    5.43
   1  -3  10  241.48    5.12
   1  -3  10  242.54    5.54
   1  -3  11  721.96   11.04
   1  -3  11  664.39   10.57
   1  -3  11  688.34   10.90
   1  -3  11  701.99   11.06
   1  -3  11  668.33   10.57
   1  -3  11  659.91   10.53
   1  -3  12   40.94    1.77
   1  -3  12   42.45    1.90
   1  -3  12   43.86    1.96
   1  -3  12   43.34    1.92
  -1   2  14  129.68    2.83
  -1   2  14  126.51    2.81
  -1   2  14  128.46    2.83
  -1   2  13    2.01    1.74
  -1   2  13    2.25    1.64
  -1   2  13    3.64    1.53
  -1   2  13    2.21    1.76
  -1   2  13    3.01    1.53
  -1   2  13    1.14    1.24
  -1   2  13    2.12    1.64
  -1   2  12   28.32    2.16
  -1   2  12   24.80    2.25
  -1   2  12   28.42    2.41
  -1   2  12   28.30    2.63
  -1   2  12   30.37    2.52
  -1   2  12   30.59    2.66
  -1   2  12   32.21    2.43
  -1   2  12   32.08    2.52
  -1   2  11   57.88    3.13
  -1   2  11   62.20    3.37
  -1   2  11   54.24    2.92
  -1   2  11   54.14    3.15
  -1   2  11   52.19    2.92
  -1   2  11   55.36    3.00
  -1   2  11   54.46    2.74
  -1   2  11   53.66    2.45
  -1   2  11   54.03    2.96
   1  -2 -10  133.21    7.23
  -1   2  10  144.06    3.89
  -1   2  10  153.67    4.23
  -1   2  10  147.49    4.41
  -1   2  10  158.72    4.66
  -1   2  10  156.03    4.75
  -1   2  10  146.11    3.94
  -1   2  10  156.58    4.30
  -1   2  10  151.37    4.46
  -1   2  10  157.60    4.38
  -1   2  10  150.07    4.33
  -1   2  10  167.13    4.61
  -1   2  10  150.74    7.20
  -1   2   9   57.22    2.87
  -1   2   9   48.86    2.84
   1  -2  -9   45.70    4.46
  -1   2   9   57.23    2.80
  -1   2   9   59.94    4.64
  -1   2   9   44.35    2.59
  -1   2   9   51.60    2.55
  -1   2   8  174.04    6.98
  -1   2   8  180.90    4.50
   1  -2  -8  195.23    7.63
   1  -2  -8  191.83    6.72
   1  -2  -8  192.90    7.77
  -1   2   7 2596.84   37.59
  -1   2   7 2594.26   38.65
  -1   2   7 2510.90   34.30
   1  -2  -7 2499.89   39.76
   1  -2  -7 2517.16   38.24
  -1   2   6 1536.58   24.07
  -1   2   6 1513.18   24.15
   1  -2  -6 1561.51   24.82
   1  -2  -6 1467.43   24.95
   1  -2  -6 1437.05   23.98
  -1   2   5  353.99    8.10
  -1   2   5  362.69    7.98
   1  -2  -5  345.98    8.30
   1  -2  -5  372.43    8.85
  -1   2   5  342.02    6.41
   1  -2  -5  325.38    6.13
   1  -2  -4 9293.96  120.28
  -1   2   4 8931.65  118.63
   1  -2  -4 9248.65  118.42
   1  -2  -3 3657.62   50.81
  -1   2   3 3809.98   50.34
   1  -2  -3 3741.61   50.08
   1  -2  -2  890.66   14.23
  -1   2   2  924.84   14.30
   1  -2  -2  886.39   13.97
   1  -2  -1  973.33   14.67
  -1   2   1 1031.08   15.31
   1  -2   0 4801.39   61.70
   1  -2   0 4690.05   61.24
  -1   2   0 4839.44   62.94
  -1   2  -1 3093.29   41.55
  -1   2  -1 3035.79   41.17
   1  -2   1 2988.53   40.97
  -1   2  -2  126.54    3.58
   1  -2   2  137.30    3.65
  -1   2  -2  130.09    2.65
   1  -2   2  132.43    4.15
  -1   2  -2  132.72    4.06
  -1   2  -3   82.67    2.92
   1  -2   3   79.42    3.08
   1  -2   3   76.39    2.59
  -1   2  -3   73.21    2.65
   1  -2   3   78.68    2.43
   1  -2   3   75.42    3.30
  -1   2  -4  403.22    7.36
   1  -2   4  397.97    7.10
   1  -2   4  428.08    8.73
   1  -2   4  406.64    7.48
   1  -2   4  407.07    9.07
   1  -2   5  717.40   13.23
   1  -2   5  703.85   13.91
  -1   2  -5  713.72   13.17
   1  -2   5  677.52   11.70
   1  -2   6   55.38    2.12
   1  -2   6   55.75    3.29
   1  -2   6   58.60    3.93
  -1   2  -7 1367.75   24.25
   1  -2   7 1433.36   20.19
   1  -2   7 1457.93   25.50
   1  -2   7 1352.13   23.35
   1  -2   8  215.15    5.05
   1  -2   8  210.95    5.12
   1  -2   8  217.15    5.02
   1  -2   8  205.06    8.09
   1  -2   8  210.91    4.91
   1  -2   8  203.37    4.93
   1  -2   8  203.54    5.21
   1  -2   8  210.59    5.39
   1  -2   9  530.20    9.93
   1  -2   9  535.63    9.65
   1  -2   9  532.69    9.40
   1  -2   9  537.74    9.97
   1  -2   9  531.29    9.62
   1  -2   9  509.06    8.92
   1  -2   9  534.51    9.47
  -1   2  -9  485.31   14.23
   1  -2   9  512.65   13.73
   1  -2   9  529.40    9.28
   1  -2   9  529.35    9.82
   1  -2   9  507.88    9.28
   1  -2   9  530.54    9.50
   1  -2   9  513.77    9.04
   1  -2   9  513.89    9.02
   1  -2   9  502.86    9.05
   1  -2  10  597.75   10.52
   1  -2  10  619.20   10.44
   1  -2  10  596.11   10.74
   1  -2  10  606.96   10.52
   1  -2  10  558.92    9.59
   1  -2  10  582.62   10.04
   1  -2  10  620.97   10.88
   1  -2  10  581.86   10.09
   1  -2  10  600.49   10.71
   1  -2  10  594.49   10.22
   1  -2  10  568.72    9.79
   1  -2  10  588.13    9.97
   1  -2  11   15.26    2.43
   1  -2  11   15.27    2.34
   1  -2  11   13.47    2.47
   1  -2  11   14.85    2.28
   1  -2  11   18.29    2.57
   1  -2  11   20.85    2.51
   1  -2  11   15.32    1.89
   1  -2  11   13.62    1.86
   1  -2  11   15.15    1.85
   1  -2  12  110.85    2.79
   1  -2  12  106.66    3.40
   1  -2  12  114.14    3.42
   1  -2  12  108.67    3.34
   1  -2  12  106.38    3.17
   1  -2  12  114.76    3.43
   1  -2  13   41.27    1.72
   1  -2  13   42.70    1.72
   1  -2  13   41.34    1.54
   1  -2  13   42.67    1.67
  -1   1  14   16.82    1.02
  -1   1  14   14.21    0.97
  -1   1  14   15.22    1.05
  -1   1  14   13.92    0.92
  -1   1  13   16.10    1.73
  -1   1  13   12.32    1.77
  -1   1  13   15.29    1.80
  -1   1  13   14.14    1.78
  -1   1  12   45.65    2.81
  -1   1  12   46.58    2.55
  -1   1  12   47.00    2.70
  -1   1  12   49.06    2.73
  -1   1  12   49.81    2.70
  -1   1  12   44.39    2.86
  -1   1  12   44.50    2.16
  -1   1  12   44.49    2.23
  -1   1  11  149.40    4.74
  -1   1  11  150.67    4.09
  -1   1  11  150.66    4.28
  -1   1  11  147.74    4.02
  -1   1  11  151.06    4.55
  -1   1  11  150.26    4.47
  -1   1  11  148.74    4.49
  -1   1  11  153.08    4.54
  -1   1  11  151.99    4.42
  -1   1  11  145.60    3.93
  -1   1  11  144.51    4.10
  -1   1  10  983.00   15.42
  -1   1  10  937.76   14.83
  -1   1  10  970.79   15.11
  -1   1  10  983.69   15.15
  -1   1  10  974.02   15.05
  -1   1  10  993.25   15.55
  -1   1  10  956.24   14.72
  -1   1  10  941.71   14.96
  -1   1  10  996.30   15.79
  -1   1   9   34.49    2.43
  -1   1   9   34.00    2.59
  -1   1   9   38.18    2.55
  -1   1   9   34.03    2.17
  -1   1   9   35.66    2.39
  -1   1   9   33.85    2.26
  -1   1   9   35.63    2.44
  -1   1   9   34.69    2.27
  -1   1   9   37.11    2.21
  -1   1   9   35.29    3.95
  -1   1   9   35.04    2.63
   1  -1  -9   31.55    3.92
  -1   1   8 2268.09   35.67
  -1   1   8 2221.33   30.88
   1  -1  -8 2155.53   36.03
  -1   1   7 4268.50   60.35
  -1   1   7 4219.81   56.13
   1  -1  -7 4308.44   61.23
   1  -1  -7 4227.31   59.77
   1  -1  -7 4253.42   61.12
  -1   1   6   61.06    3.39
  -1   1   6   64.09    3.02
   1  -1  -6   61.18    3.64
   1  -1  -6   56.92    3.55
   1  -1  -6   57.28    3.19
   1  -1  -5  779.60   13.97
  -1   1   5  783.54   13.66
   1  -1  -5  789.44   13.73
   1  -1  -5  786.89   14.37
  -1   1   4 3513.67   46.13
   1  -1  -4 3532.66   46.82
   1  -1  -4 3526.47   47.03
   1  -1  -4 3467.29   46.42
   1  -1  -4 3279.81   44.10
  -1   1   4 3319.27   44.43
  -1   1   3  194.68    4.76
  -1   1   3  221.70    4.66
   1  -1  -3  225.50    5.15
   1  -1  -3  237.35    5.28
  -1   1   3  217.65    4.21
   1  -1  -3  205.61    3.93
  -1   1   2  372.08    6.48
   1  -1  -2  365.07    6.06
  -1   1   2  356.03    6.12
  -1   1   1    8.56    0.80
   1  -1  -1    9.48    0.89
  -1   1   1    9.17    0.89
   1  -1   0  246.40    3.88
  -1   1   0  228.78    4.38
  -1   1  -1   97.08    2.56
   1  -1   1  101.54    2.77
   1  -1   1   92.70    2.37
  -1   1  -2   66.65    1.82
  -1   1  -2   61.09    1.19
   1  -1   2   59.54    1.31
   1  -1   2   70.00    1.95
  -1   1  -2   67.69    2.00
   1  -1   2   68.24    1.50
   1  -1   2   71.32    2.39
  -1   1  -3 1212.94   16.96
  -1   1  -3 1205.89   16.28
  -1   1  -3 1189.75   15.91
  -1   1  -3 1137.98   15.88
   1  -1   3 1203.62   17.53
  -1   1  -3 1126.91   15.49
   1  -1   3 1189.39   16.15
   1  -1   3 1163.84   16.26
  -1   1  -3 1169.07   16.50
  -1   1  -4 1806.58   24.04
  -1   1  -4 1839.36   25.31
  -1   1  -4 1833.41   24.53
  -1   1  -4 1689.69   23.10
  -1   1  -4 1707.43   23.57
   1  -1   4 1872.43   25.68
   1  -1   4 1742.57   25.98
   1  -1   4 1818.37   24.27
  -1   1  -4 1741.99   23.29
   1  -1   4 1733.77   23.49
  -1   1  -4 1747.57   23.79
   1  -1   5   62.57    3.28
   1  -1   5   58.97    2.90
  -1   1  -5   57.50    2.85
  -1   1  -5   56.38    2.42
  -1   1  -5   53.91    2.13
   1  -1   5   61.68    2.38
   1  -1   5   62.11    3.21
   1  -1   6 1215.71   20.45
   1  -1   6 1143.88   19.23
  -1   1  -6 1152.14   18.55
  -1   1  -6 1204.14   19.64
   1  -1   7 1093.67   19.21
   1  -1   7 1133.64   16.56
   1  -1   7 1146.68   20.74
  -1   1  -7 1160.52   20.16
   1  -1   8   12.74    1.76
   1  -1   8   11.72    2.62
  -1   1  -8   11.83    2.47
   1  -1   9  748.55   12.83
   1  -1   9  769.96   12.73
   1  -1   9  756.52   12.06
   1  -1   9  762.08   12.74
   1  -1   9  786.43   12.36
   1  -1   9  761.81   12.33
   1  -1   9  728.33   11.81
   1  -1   9  768.51   12.47
   1  -1   9  713.21   16.52
   1  -1   9  751.08   12.06
   1  -1   9  774.94   12.13
   1  -1   9  758.95   12.17
   1  -1   9  733.85   11.88
   1  -1   9  742.50   12.21
  -1   1  -9  701.00   16.17
   1  -1  10   98.30    3.88
   1  -1  10   94.16    3.19
   1  -1  10   99.65    3.97
   1  -1  10   89.46    3.08
   1  -1  10  103.01    3.78
   1  -1  10  103.73    3.73
   1  -1  10  102.03    4.17
   1  -1  10   99.55    3.70
   1  -1  10   95.77    3.55
   1  -1  10   90.87    3.16
   1  -1  10   96.94    3.32
   1  -1  10   98.52    3.55
   1  -1  10   95.21    3.30
   1  -1  11  128.70    4.29
   1  -1  11  138.89    4.33
   1  -1  11  133.20    4.22
   1  -1  11  124.46    4.27
   1  -1  11  120.00    3.59
   1  -1  11  126.05    4.46
   1  -1  11  120.12    3.48
   1  -1  11  119.82    3.44
   1  -1  11  128.30    3.97
   1  -1  12   14.77    2.30
   1  -1  12   15.18    2.04
   1  -1  12   15.01    1.96
   1  -1  12   13.65    2.29
   1  -1  12   13.93    2.42
   1  -1  12   14.80    2.27
   1  -1  13   78.50    2.44
   1  -1  13   79.88    2.36
   1  -1  13   81.32    2.68
   1  -1  13   80.56    2.81
   1  -1  13   81.80    2.69
  -1   0  13   17.81    1.57
  -1   0  13   18.18    1.50
  -1   0  13   16.09    1.73
  -1   0  13   17.19    1.74
  -1   0  12  321.01    6.18
  -1   0  12  305.60    5.93
  -1   0  12  319.37    6.21
  -1   0  12  315.42    6.09
  -1   0  12  320.71    6.63
  -1   0  12  326.74    6.60
  -1   0  11  554.50    9.59
  -1   0  11  538.88    9.55
  -1   0  11  540.01    9.44
  -1   0  11  555.23    9.69
  -1   0  11  543.49    9.61
  -1   0  11  542.44   10.09
  -1   0  11  543.57   10.00
  -1   0  10  652.95   11.52
  -1   0  10  661.82   11.07
  -1   0  10  646.22   11.03
  -1   0  10  656.85   10.97
  -1   0  10  641.94   11.13
  -1   0  10  650.44   11.16
  -1   0  10  641.58   11.68
  -1   0   9  835.22   13.79
  -1   0   9  823.36   13.58
  -1   0   9  821.53   13.06
  -1   0   9  833.93   12.94
  -1   0   9  814.54   13.01
  -1   0   9  814.71   13.18
  -1   0   9  806.47   13.03
   1   0  -9  790.82   18.47
  -1   0   9  805.97   13.18
  -1   0   8 2965.31   45.19
   1   0  -8 2995.04   46.33
   1   0  -8 2880.78   45.46
  -1   0   7 1078.31   19.20
   1   0  -7 1020.43   19.43
   1   0  -7 1017.91   18.36
  -1   0   6 1537.09   24.67
  -1   0   6 1519.01   24.44
  -1   0   6 1493.59   22.97
   1   0  -6 1580.41   24.38
   1   0  -6 1553.19   25.13
  -1   0   5 1396.88   21.70
  -1   0   5 1368.74   21.34
  -1   0   5 1325.86   20.16
   1   0  -5 1388.49   21.44
   1   0  -5 1401.16   22.03
   1   0  -5 1370.17   21.91
  -1   0   4   15.62    1.71
  -1   0   4   21.05    1.67
  -1   0   4   16.32    1.24
   1   0  -4   16.51    1.75
   1   0  -4   14.87    1.55
   1   0  -4   22.06    1.85
  -1   0   3  707.70   10.54
  -1   0   3  671.68   10.02
  -1   0   3  722.83   11.26
   1   0  -3  792.72   12.13
   1   0  -3  780.00   11.79
   1   0  -3  775.82   12.02
  -1   0   2 2165.14   29.98
  -1   0   2 2246.74   29.44
  -1   0   2 2162.61   28.76
   1   0  -2 2296.18   30.06
  -1   0   1  253.94    3.97
  -1   0   1  262.39    4.57
  -1   0   1  268.74    4.22
   1   0  -1  256.57    4.23
  -1   0   0 2771.70   35.88
   1   0   0 2682.85   35.71
   1   0   0 2764.38   35.48
   1   0   1 1123.00   14.10
   1   0   1 1143.39   13.77
   1   0   1 1121.99   13.48
   1   0   1 1132.18   14.04
  -1   0  -1 1174.48   14.23
  -1   0  -1 1162.26   13.80
   1   0   2 2468.69   32.58
   1   0   2 2473.98   32.63
   1   0   2 2559.89   32.21
   1   0   3 6169.43   77.57
   1   0   3 6327.08   77.73
  -1   0  -4  380.53    5.75
   1   0   4  367.53    7.48
  -1   0  -4  382.45    5.69
   1   0   5 1556.49   23.49
   1   0   5 1580.63   22.89
  -1   0  -5 1525.39   21.96
  -1   0  -5 1594.09   22.50
  -1   0  -5 1521.26   21.79
  -1   0  -5 1474.06   20.67
  -1   0  -5 1550.83   21.42
   1   0   6  848.53   14.70
   1   0   6  847.35   15.42
   1   0   6  871.48   15.51
  -1   0  -6  846.22   13.74
  -1   0  -6  868.60   14.41
  -1   0  -6  862.78   14.46
   1   0   7   74.18    3.55
   1   0   7   72.16    4.00
   1   0   7   77.48    2.57
   1   0   7   74.49    4.14
  -1   0  -7   64.10    3.28
  -1   0  -7   69.57    3.44
   1   0   8  640.89   10.65
   1   0   8  665.36   14.25
   1   0   8  687.19   14.67
  -1   0  -8  613.96   12.95
  -1   0  -8  636.85   13.82
   1   0   9   10.22    2.06
  -1   0  -9    6.30    2.46
   1   0   9    7.72    2.63
   1   0  10   28.30    2.65
   1   0  10   27.32    2.58
   1   0  10   30.70    2.63
   1   0  10   29.28    2.06
   1   0  10   32.41    2.61
   1   0  10   32.31    2.61
   1   0  10   34.35    2.42
   1   0  10   32.01    2.16
   1   0  10   33.23    2.70
   1   0  10   32.11    2.61
   1   0  10   34.99    2.38
   1   0  10   33.75    2.54
   1   0  10   32.57    2.15
   1   0  11  169.64    5.24
   1   0  11  178.35    4.33
   1   0  11  182.76    4.99
   1   0  11  180.74    4.44
   1   0  11  187.42    4.87
   1   0  11  190.44    5.15
   1   0  11  185.24    5.13
   1   0  11  189.02    5.00
   1   0  11  189.06    5.06
   1   0  11  190.49    5.04
   1   0  12   22.60    2.77
   1   0  12   18.99    2.30
   1   0  12   21.61    2.41
   1   0  12   21.49    2.21
   1   0  12   23.88    2.58
   1   0  12   22.43    2.56
   1   0  12   22.98    2.62
   1   0  12   21.21    2.18
   1   0  13   75.23    3.06
   1   0  13   78.95    2.80
   1   0  13   76.86    2.90
   1   0  13   82.36    3.04
   1   0  13   79.79    2.81
   1   0  14   17.60    1.39
   1   0  14   17.79    1.30
   1   0  14   15.22    1.13
  -1  -1  13   10.80    0.85
  -1  -1  13   11.84    1.19
  -1  -1  13   12.52    1.25
  -1  -1  13   13.51    1.04
  -1  -1  13   13.36    1.36
  -1  -1  12  758.36   11.52
  -1  -1  12  781.19   11.76
  -1  -1  12  773.13   11.64
  -1  -1  12  789.89   12.00
  -1  -1  12  765.88   11.96
  -1  -1  12  759.70   11.79
  -1  -1  12  780.67   12.19
  -1  -1  11  695.64   11.31
  -1  -1  11  722.51   11.74
  -1  -1  11  698.40   11.34
  -1  -1  11  715.90   11.76
  -1  -1  11  698.65   11.78
  -1  -1  11  720.13   11.61
  -1  -1  11  697.56   12.02
  -1  -1  11  700.60   11.66
  -1  -1  10   14.47    2.16
  -1  -1  10   14.87    2.56
  -1  -1  10   17.30    2.49
  -1  -1  10   16.18    2.17
  -1  -1  10   16.28    2.34
  -1  -1  10   15.30    2.61
  -1  -1  10   17.59    2.36
  -1  -1  10   16.63    2.44
  -1  -1  10   17.66    2.75
  -1  -1   9  738.11   12.79
  -1  -1   9  728.51   12.38
  -1  -1   9  756.40   12.18
  -1  -1   9  744.17   12.31
  -1  -1   9  729.19   11.84
  -1  -1   9  724.48   11.85
  -1  -1   9  724.10   12.26
  -1  -1   9  691.03   11.84
  -1  -1   9  737.83   12.38
   1   1  -8  343.44   10.82
  -1  -1   8  341.13    6.98
   1   1  -7   56.52    4.38
   1   1  -7   51.48    3.91
  -1  -1   7   52.89    2.52
  -1  -1   7   55.60    3.84
   1   1  -6  619.53   12.54
   1   1  -6  631.88   13.27
   1   1  -6  647.27   13.81
  -1  -1   6  629.97   10.12
  -1  -1   6  638.48   11.94
  -1  -1   6  655.77   13.24
   1   1  -5   56.41    3.55
   1   1  -5   61.65    3.14
   1   1  -5   56.86    3.30
  -1  -1   5   64.00    2.85
  -1  -1   5   61.93    3.35
  -1  -1   5   61.59    3.25
   1   1  -4   75.68    3.45
   1   1  -4   79.82    3.13
   1   1  -4   73.54    3.27
  -1  -1   4   69.84    2.63
  -1  -1   4   63.50    1.76
  -1  -1   4   69.10    2.92
  -1  -1   4   72.99    3.25
  -1  -1   3   16.73    0.78
  -1  -1   3   19.13    1.62
  -1  -1   3   17.18    1.40
  -1  -1   3   17.70    1.26
   1   1  -3   17.81    0.87
  -1  -1   3   19.66    0.99
   1   1  -3   19.46    1.64
   1   1  -3   20.45    1.74
  -1  -1   2   24.38    0.81
   1   1  -2   28.49    1.11
  -1  -1   2   26.33    1.11
   1   1  -2   27.26    1.63
   1   1  -2   29.10    1.60
  -1  -1   2   28.60    1.40
   1   1  -1 3832.78   11.10
  -1  -1   1 3799.80   11.04
   1   1   0 1004.85   14.34
   1   1   0 1058.46   14.53
  -1  -1   0 1078.30   14.43
   1   1   0 1010.08   14.53
   1   1   1 1901.23   24.60
  -1  -1  -1 1917.11   25.33
   1   1   1 1915.82   25.46
  -1  -1  -2 1396.27   18.96
   1   1   2 1417.39   19.09
  -1  -1  -2 1381.67   18.85
   1   1   2 1390.54   19.11
  -1  -1  -2 1432.65   18.56
   1   1   3  446.32    6.80
  -1  -1  -3  432.90    6.71
   1   1   3  456.37    8.11
   1   1   3  446.91    7.04
   1   1   3  453.37    7.54
  -1  -1  -3  437.99    6.61
  -1  -1  -4 1512.13   20.59
   1   1   4 1510.64   20.55
  -1  -1  -4 1577.02   21.06
   1   1   4 1508.29   22.16
   1   1   4 1551.41   21.12
  -1  -1  -5 1034.96   15.17
   1   1   5 1167.52   17.93
   1   1   5 1193.02   17.69
   1   1   5 1149.95   16.14
  -1  -1  -5 1116.46   15.34
  -1  -1  -5 1227.05   17.15
  -1  -1  -5 1182.76   16.07
  -1  -1  -5 1116.73   16.02
  -1  -1  -5 1180.24   17.64
   1   1   6   36.33    2.53
  -1  -1  -6   40.85    2.42
  -1  -1  -6   33.14    1.99
  -1  -1  -6   41.54    2.46
   1   1   7 1491.63   20.90
   1   1   7 1507.51   24.34
  -1  -1  -7 1506.33   23.48
  -1  -1  -7 1495.82   24.08
   1   1   8  157.22    4.06
  -1  -1  -8  147.57    5.75
  -1  -1  -8  157.11    5.74
   1   1   9  611.85   10.34
  -1  -1  -9  557.47   13.11
  -1  -1  -9  569.65   13.24
   1   1   9  639.38   14.76
   1   1  10    3.60    1.82
   1   1  10    4.95    1.78
   1   1  10    3.70    1.96
   1   1  10    4.50    2.15
   1   1  10    5.22    1.55
   1   1  10    4.17    2.13
   1   1  10    4.24    2.05
   1   1  10    2.04    2.12
   1   1  10    2.14    1.98
   1   1  10    3.43    2.05
   1   1  10    5.79    2.03
   1   1  10    3.62    1.78
   1   1  10    4.16    2.14
   1   1  10    5.06    1.48
   1   1  10    4.87    1.92
  -1  -1 -10    2.23    2.52
   1   1  10    7.38    3.12
   1   1  11   63.00    3.30
   1   1  11   73.26    3.43
   1   1  11   74.24    3.37
   1   1  11   69.04    3.34
   1   1  11   68.22    3.03
   1   1  11   66.21    3.00
   1   1  11   70.09    3.40
   1   1  11   71.35    3.61
   1   1  11   65.06    2.64
   1   1  11   66.11    3.20
   1   1  11   73.07    3.18
   1   1  12  101.22    3.57
   1   1  12   98.41    3.58
   1   1  12   93.69    3.91
   1   1  12  100.40    3.76
   1   1  12   97.84    3.72
   1   1  12   94.61    3.20
   1   1  12   97.39    3.72
   1   1  13    9.61    2.13
   1   1  13    8.93    1.96
   1   1  13    9.59    2.04
   1   1  13    7.98    1.77
   1   1  13    7.99    1.88
   1   1  13   11.28    2.19
   1   1  14   22.19    1.63
   1   1  14   20.72    1.49
   1   1  14   23.32    1.76
  -1  -2  12  659.44   10.06
  -1  -2  12  673.02   10.07
  -1  -2  12  658.83   10.19
  -1  -2  12  677.84   10.12
  -1  -2  12  649.93    9.87
  -1  -2  11   13.99    1.59
  -1  -2  11   17.84    1.78
  -1  -2  11   14.95    1.89
  -1  -2  11   17.34    2.15
  -1  -2  11   17.45    2.16
  -1  -2  11   18.10    2.35
  -1  -2  11   16.34    2.02
  -1  -2  10  821.53   12.94
  -1  -2  10  859.08   13.43
  -1  -2  10  843.41   13.83
  -1  -2  10  849.41   13.19
  -1  -2  10  857.07   13.59
  -1  -2  10  847.33   13.91
  -1  -2  10  830.57   13.49
  -1  -2   9  355.84    6.93
  -1  -2   9  355.96    6.89
  -1  -2   9  371.58    7.47
  -1  -2   9  352.85    7.05
  -1  -2   9  362.92    7.30
  -1  -2   9  364.92    7.81
  -1  -2   9  367.53    7.48
  -1  -2   8   38.09    2.63
  -1  -2   8   41.79    2.73
  -1  -2   8   41.65    2.40
  -1  -2   8   41.86    2.65
  -1  -2   8   42.10    2.42
  -1  -2   8   46.19    3.00
  -1  -2   8   39.73    2.61
   1   2  -8   39.43    4.30
  -1  -2   8   40.39    2.33
  -1  -2   8   36.88    2.35
   1   2  -7  332.95   10.62
  -1  -2   7  358.27    6.87
  -1  -2   7  343.45    9.79
   1   2  -6    1.60    1.69
   1   2  -6    1.67    2.35
  -1  -2   6    1.62    1.30
  -1  -2   6    0.65    1.55
  -1  -2   6    0.53    1.93
   1   2  -5  777.25   14.67
   1   2  -5  788.87   15.71
  -1  -2   5  836.74   14.50
  -1  -2   5  791.84   11.94
  -1  -2   5  803.52   15.18
   1   2  -4  425.66    9.86
   1   2  -4  451.49    9.36
  -1  -2   4  427.12    7.36
  -1  -2   4  458.09    9.65
  -1  -2   4  456.93    8.98
  -1  -2   3  236.29    4.63
   1   2  -3  248.04    4.67
  -1  -2   3  232.19    4.94
   1   2  -3  249.04    6.42
   1   2  -3  258.34    6.10
  -1  -2   3  245.74    6.16
  -1  -2   2 1440.15   20.69
   1   2  -2 1469.05   20.39
   1   2  -2 1467.56   21.65
   1   2  -2 1444.35   21.92
  -1  -2   2 1436.30   21.75
  -1  -2   1 5054.02   65.94
   1   2  -1 5100.27   65.84
   1   2  -1 5046.80   65.56
   1   2  -1 5012.64   66.73
  -1  -2   1 4947.72   65.09
   1   2  -1 5056.95   66.62
  -1  -2   0  239.45    4.77
   1   2   0  236.21    4.84
   1   2   0  247.32    4.62
   1   2   1 1504.56   20.91
   1   2   1 1454.54   20.38
  -1  -2  -1 1519.96   20.67
   1   2   1 1476.07   20.80
   1   2   1 1463.66   20.65
  -1  -2  -2 1412.89   12.19
  -1  -2  -2 1344.46   13.00
  -1  -2  -3 1390.75   19.78
   1   2   3 1420.35   19.84
  -1  -2  -3 1373.92   18.86
   1   2   3 1432.43   20.18
  -1  -2  -3 1416.84   19.94
   1   2   4 2960.01   40.65
  -1  -2  -4 3019.63   40.28
  -1  -2  -4 2999.68   41.05
   1   2   4 2963.14   42.20
  -1  -2  -4 3005.25   40.12
   1   2   4 2993.04   40.02
   1   2   5  321.94    6.60
  -1  -2  -5  337.35    7.05
  -1  -2  -5  322.96    6.17
   1   2   5  324.30    5.75
  -1  -2  -5  310.89    5.97
   1   2   6    1.88    1.15
  -1  -2  -6    2.28    1.28
  -1  -2  -6    2.02    1.56
   1   2   6    1.39    0.62
  -1  -2  -7   33.36    2.48
  -1  -2  -7   34.07    2.75
   1   2   7   36.06    2.14
  -1  -2  -7   35.15    2.77
   1   2   8  292.22    5.80
  -1  -2  -8  290.25    8.76
   1   2   8  313.42    9.06
  -1  -2  -8  293.28    8.31
   1   2   9  103.31    3.42
   1   2   9  104.33    5.87
  -1  -2  -9  103.65    5.07
  -1  -2  -9   97.35    5.32
   1   2  10   23.47    3.86
  -1  -2 -10   23.11    3.34
  -1  -2 -10   20.00    3.40
   1   2  10   23.80    2.28
   1   2  10   23.16    2.31
   1   2  10   22.73    2.04
   1   2  10   20.61    2.36
   1   2  10   30.67    2.56
   1   2  10   24.19    2.43
   1   2  10   26.81    2.47
   1   2  10   28.07    2.39
   1   2  10   27.46    2.30
   1   2  10   23.72    2.15
   1   2  10   23.69    2.27
   1   2  10   27.63    2.60
   1   2  10   23.42    2.18
   1   2  10   21.37    2.33
   1   2  10   22.75    1.96
   1   2  10   22.80    2.15
   1   2  11  334.51    7.40
   1   2  11  343.18    7.23
   1   2  11  329.24    7.02
   1   2  11  346.20    7.13
   1   2  11  341.44    7.03
   1   2  11  333.31    7.33
   1   2  11  347.32    7.29
   1   2  11  343.32    7.07
   1   2  11  331.26    6.81
   1   2  11  354.27    7.33
   1   2  11  332.60    6.87
   1   2  11  337.14    6.69
   1   2  12   19.75    2.65
   1   2  12   17.67    2.57
   1   2  12   17.30    2.57
   1   2  12   14.92    2.26
   1   2  12   16.18    2.54
   1   2  12   16.22    2.46
   1   2  12   20.05    2.38
   1   2  12   16.88    2.10
   1   2  12   15.20    2.18
   1   2  13   10.08    1.87
   1   2  13    9.19    2.23
   1   2  13    8.69    2.26
   1   2  13    7.28    2.20
   1   2  13    9.61    2.14
   1   2  13    7.96    2.00
   1   2  13    8.99    1.69
   1   2  14   98.30    2.97
   1   2  14   92.94    2.90
   1   2  14   92.76    2.96
   1   2  14   95.10    2.80
   1   2  14   94.50    2.75
   1   2  15   21.67    1.08
  -1  -3  12   32.97    1.22
  -1  -3  12   36.68    1.36
  -1  -3  12   38.78    1.42
  -1  -3  12   31.42    1.20
  -1  -3  11   16.31    1.73
  -1  -3  11   17.48    1.78
  -1  -3  11   14.96    1.36
  -1  -3  11   17.28    1.83
  -1  -3  10  280.91    5.80
  -1  -3  10  291.10    5.92
  -1  -3  10  288.06    5.58
  -1  -3  10  293.85    6.19
  -1  -3  10  280.61    5.49
  -1  -3  10  284.92    6.16
  -1  -3  10  279.22    5.67
  -1  -3   9    5.51    1.95
  -1  -3   9    6.52    1.63
  -1  -3   9    8.53    1.98
  -1  -3   9    7.02    1.96
  -1  -3   9    6.13    2.12
  -1  -3   9    6.37    2.29
  -1  -3   9    7.87    1.81
  -1  -3   9    5.33    1.59
  -1  -3   9    6.31    2.35
  -1  -3   8   15.76    2.45
  -1  -3   8   13.58    2.34
  -1  -3   8   13.89    2.06
  -1  -3   8   15.95    1.93
  -1  -3   8   14.48    2.07
  -1  -3   8   16.14    2.20
  -1  -3   8   14.36    1.99
  -1  -3   8   13.99    2.25
  -1  -3   8   15.34    1.89
   1   3  -7   10.27    3.38
  -1  -3   7    8.93    1.60
  -1  -3   7    9.98    1.83
  -1  -3   7   13.77    2.11
  -1  -3   7   11.51    2.10
  -1  -3   7   16.53    1.86
  -1  -3   7   12.05    1.77
  -1  -3   7    6.35    2.71
  -1  -3   7   11.51    1.94
  -1  -3   7    9.11    1.76
  -1  -3   7    8.87    2.02
   1   3  -6  113.00    6.10
  -1  -3   6   98.27    4.88
  -1  -3   6  103.83    3.14
  -1  -3   6  103.02    5.33
   1   3  -5  714.66   15.46
   1   3  -5  663.56   14.16
  -1  -3   5  706.39   10.79
  -1  -3   5  725.82   14.19
  -1  -3   5  681.31   14.40
   1   3  -4  680.83   13.53
   1   3  -4  695.09   14.31
  -1  -3   4  653.59   13.48
  -1  -3   4  672.01   13.12
   1   3  -3   13.12    1.36
  -1  -3   3   12.15    1.51
   1   3  -3   11.13    2.22
   1   3  -3   13.13    1.91
  -1  -3   3   11.99    2.01
   1   3  -2  941.02   14.80
  -1  -3   2  958.93   15.30
   1   3  -2  917.13   13.96
   1   3  -2  963.79   16.15
  -1  -3   1   12.80    1.53
   1   3  -1   18.05    1.58
   1   3  -1   13.95    1.72
   1   3  -1   13.44    1.16
  -1  -3   0 2477.34   35.54
  -1  -3   0 2505.63   34.86
   1   3   0 2578.01   36.17
   1   3   0 2556.24   34.72
   1   3   1 1047.77   16.53
   1   3   1 1071.43   16.28
  -1  -3  -1 1096.87   16.69
   1   3   1 1058.71   17.05
   1   3   1 1067.78   16.19
  -1  -3  -1 1065.92   16.34
   1   3   1 1076.46   16.21
  -1  -3  -2  948.55   14.85
   1   3   2  907.75   13.32
  -1  -3  -2  990.96   14.64
  -1  -3  -2  900.67   14.87
   1   3   2  973.84   15.12
   1   3   2  944.60   14.77
  -1  -3  -3 2642.96   36.00
  -1  -3  -3 2609.70   36.66
   1   3   3 2689.69   37.68
  -1  -3  -3 2655.33   37.06
   1   3   4  143.84    4.06
  -1  -3  -4  137.93    3.99
  -1  -3  -4  128.14    3.32
  -1  -3  -4  125.01    4.31
   1   3   4  148.24    5.05
   1   3   4  135.74    4.25
  -1  -3  -5 1089.82   16.80
   1   3   5 1090.70   16.52
   1   3   5 1070.89   17.39
  -1  -3  -5 1087.06   18.09
  -1  -3  -5 1089.51   17.77
   1   3   6   59.38    3.11
  -1  -3  -6   56.46    3.27
  -1  -3  -6   62.70    3.65
  -1  -3  -6   60.30    2.65
   1   3   6   62.19    2.46
  -1  -3  -7  975.42   18.14
  -1  -3  -7  955.14   17.56
   1   3   7  986.19   16.83
  -1  -3  -7 1003.27   18.32
   1   3   8  668.39   10.55
  -1  -3  -8  643.73   14.21
   1   3   8  678.57   12.76
  -1  -3  -8  692.44   14.83
   1   3   9   12.45    1.76
   1   3   9   14.11    3.21
  -1  -3  -9   10.31    2.75
  -1  -3  -9   14.31    3.00
  -1  -3  -9   12.16    2.77
   1   3  10  264.18    9.75
  -1  -3 -10  249.57    8.86
  -1  -3 -10  254.58    9.39
   1   3  10  284.40    6.34
   1   3  10  267.44    5.82
   1   3  10  263.13    5.83
   1   3  10  273.21    6.08
   1   3  10  265.92    5.95
   1   3  10  261.74    5.76
   1   3  10  256.78    5.53
   1   3  10  270.11    6.00
   1   3  10  257.88    5.90
   1   3  10  266.67    5.92
   1   3  10  255.01    5.37
   1   3  10  258.83    5.70
   1   3  10  256.43    5.91
   1   3  11   22.24    2.28
   1   3  11   21.19    2.33
   1   3  11   25.79    2.60
   1   3  11   22.03    2.53
   1   3  11   21.80    2.45
   1   3  11   20.84    2.19
   1   3  11   24.24    2.56
   1   3  11   17.79    1.88
   1   3  11   17.35    2.54
   1   3  11   19.09    2.49
   1   3  11   21.30    2.45
   1   3  11   19.82    1.96
   1   3  11   18.81    2.27
   1   3  12    6.59    2.33
   1   3  12    8.05    2.34
   1   3  12    5.76    1.93
   1   3  12    8.25    2.32
   1   3  12    6.01    2.22
   1   3  12    6.13    2.04
   1   3  12    7.10    2.30
   1   3  12    5.62    1.59
   1   3  12    6.27    2.04
   1   3  12    5.63    2.23
   1   3  13  125.45    3.62
   1   3  13  134.41    4.08
   1   3  13  125.27    3.89
   1   3  13  127.13    3.98
   1   3  13  131.87    3.96
   1   3  13  129.22    3.90
   1   3  13  124.59    3.89
   1   3  13  131.19    3.64
   1   3  14  278.25    5.31
   1   3  14  272.05    5.24
   1   3  14  266.85    5.24
   1   3  14  272.59    5.37
   1   3  14  267.34    5.30
   1   3  15   49.91    1.55
  -1  -4  11    2.14    0.75
  -1  -4  11    3.56    1.10
  -1  -4  11    2.42    0.72
  -1  -4  11    1.87    0.98
  -1  -4  10    9.41    1.77
  -1  -4  10   10.73    1.58
  -1  -4  10    8.43    1.58
  -1  -4  10    9.78    1.54
  -1  -4  10   10.96    1.88
  -1  -4   9   14.36    2.03
  -1  -4   9   13.58    1.71
  -1  -4   9   13.13    2.30
  -1  -4   9   11.62    1.89
  -1  -4   9   13.77    2.26
  -1  -4   9   13.09    1.70
  -1  -4   9   11.95    2.00
  -1  -4   8   85.95    3.23
  -1  -4   8   90.68    3.72
  -1  -4   8   82.65    3.20
  -1  -4   8   85.72    3.57
  -1  -4   8   83.81    3.11
  -1  -4   8   88.88    2.84
  -1  -4   8   85.13    3.37
  -1  -4   8   89.93    3.49
  -1  -4   7    7.87    2.18
  -1  -4   7    8.61    2.09
  -1  -4   7    7.73    1.94
  -1  -4   7    6.89    2.08
  -1  -4   7    9.72    1.62
  -1  -4   7    7.15    1.88
  -1  -4   7    7.15    1.94
  -1  -4   6  356.58    7.14
  -1  -4   6  352.47    7.13
  -1  -4   6  343.42    6.66
  -1  -4   6  326.86    9.99
  -1  -4   6  346.75    6.88
  -1  -4   6  354.32    6.42
  -1  -4   6  349.09   10.06
  -1  -4   6  356.34    6.90
  -1  -4   5  334.62    9.49
  -1  -4   5  320.52    9.53
   1   4  -4   38.42    3.86
  -1  -4   4   36.82    3.41
  -1  -4   4   37.34    3.26
   1   4  -4   36.98    3.43
  -1  -4   3 1191.04   19.56
   1   4  -3 1242.37   22.03
  -1  -4   3 1192.46   21.22
   1   4  -3 1212.00   21.37
   1   4  -2  270.92    7.77
  -1  -4   2  288.86    7.20
   1   4  -2  274.11    6.72
   1   4  -2  263.40    7.63
   1   4  -1 1111.71   18.22
   1   4  -1 1050.10   17.33
  -1  -4   1 1113.77   17.79
   1   4  -1 1068.97   18.26
   1   4  -1  997.86   15.56
  -1  -4   1  972.24   14.92
   1   4   0  862.29   15.13
  -1  -4   0  862.02   15.05
   1   4   0  851.82   13.76
   1   4   0  849.03   15.50
   1   4   1  114.31    4.16
   1   4   1  118.83    4.13
  -1  -4  -1  113.70    4.33
   1   4   1  113.76    3.83
   1   4   1  114.23    3.78
  -1  -4  -1  117.32    4.04
   1   4   2  563.15   11.13
  -1  -4  -2  573.88   11.17
   1   4   2  566.17    9.60
  -1  -4  -2  589.47   11.05
   1   4   2  573.81   10.85
   1   4   2  587.28   11.02
  -1  -4  -2  599.27   11.14
  -1  -4  -3   30.87    2.40
   1   4   3   30.97    2.35
  -1  -4  -3   26.13    1.97
   1   4   3   29.15    2.34
   1   4   3   26.12    2.45
  -1  -4  -4 1530.00   23.19
   1   4   4 1541.06   24.16
  -1  -4  -4 1550.35   24.59
   1   4   5  290.77    7.07
  -1  -4  -5  290.20    7.08
  -1  -4  -5  279.95    6.21
   1   4   5  283.03    7.50
  -1  -4  -5  274.62    7.64
  -1  -4  -5  286.96    7.77
   1   4   6  158.75    4.94
  -1  -4  -6  165.86    5.16
   1   4   6  167.25    5.75
  -1  -4  -6  158.75    6.07
  -1  -4  -6  166.77    5.96
   1   4   7  266.06    6.42
   1   4   7  265.84    7.68
  -1  -4  -7  279.83    8.37
  -1  -4  -7  267.26    8.01
  -1  -4  -7  259.65    8.28
   1   4   8    4.67    1.29
   1   4   8    4.27    1.99
  -1  -4  -8    7.88    2.45
  -1  -4  -8    2.17    2.28
   1   4   9  183.49    6.41
  -1  -4  -9  195.44    7.88
  -1  -4  -9  189.01    8.00
  -1  -4  -9  186.17    7.51
  -1  -4 -10  582.96   15.58
   1   4  10  624.97   10.39
   1   4  10  636.80   10.81
   1   4  10  605.31   10.34
   1   4  10  610.94   10.56
   1   4  10  605.72   10.34
   1   4  10  621.61   10.59
   1   4  10  602.71   15.63
  -1  -4 -10  578.85   15.03
   1   4  10  604.52   10.35
   1   4  10  583.65   10.39
   1   4  11   96.13    3.18
   1   4  11   99.89    3.58
   1   4  11  103.42    3.85
   1   4  11  100.59    3.57
   1   4  11  102.29    3.56
   1   4  11  102.91    3.86
   1   4  11  101.05    3.81
   1   4  11  102.35    3.51
   1   4  11  110.65    3.99
   1   4  11  102.75    3.74
   1   4  11  107.16    3.69
   1   4  12   71.98    2.73
   1   4  12   72.39    3.11
   1   4  12   77.79    3.47
   1   4  12   77.33    3.29
   1   4  12   77.88    3.42
   1   4  12   83.62    3.24
   1   4  12   72.86    3.38
   1   4  12   79.02    3.38
   1   4  12   74.06    3.00
   1   4  12   75.38    3.22
   1   4  13  204.48    4.69
   1   4  13  217.01    5.07
   1   4  13  209.35    5.02
   1   4  13  209.00    4.89
   1   4  13  213.01    5.13
   1   4  13  200.31    4.81
   1   4  13  203.60    4.69
   1   4  14   57.02    2.38
   1   4  14   54.11    2.41
   1   4  14   56.04    2.49
   1   4  14   53.37    2.26
   1   4  14   53.75    2.24
   1   4  14   50.07    2.03
   1   4  15  497.77    7.16
   1   4  15  506.87    7.20
  -1  -5  10    3.36    1.13
  -1  -5  10    3.83    1.05
  -1  -5  10    4.34    1.03
  -1  -5   9  114.64    3.29
  -1  -5   9  113.90    3.19
  -1  -5   9  113.06    3.37
  -1  -5   9  105.70    2.68
  -1  -5   8   70.99    2.98
  -1  -5   8   70.55    2.78
  -1  -5   8   72.48    3.16
  -1  -5   8   66.63    2.52
  -1  -5   8   69.13    2.99
  -1  -5   8   71.15    2.97
  -1  -5   8   66.12    2.83
  -1  -5   7  230.47    5.39
  -1  -5   7  235.52    5.48
  -1  -5   7  235.41    5.66
  -1  -5   7  231.68    5.56
  -1  -5   7  241.19    5.69
  -1  -5   6  686.89   11.45
  -1  -5   6  668.45   10.86
  -1  -5   6  688.13   11.53
  -1  -5   6  705.84   11.85
  -1  -5   5   66.13    4.76
  -1  -5   5   64.17    3.09
   1   5  -5   61.22    5.40
  -1  -5   5   64.88    2.93
  -1  -5   5   58.95    4.51
  -1  -5   4  406.66   11.21
  -1  -5   4  367.38   10.71
   1   5  -4  390.37   11.90
  -1  -5   3   89.39    5.08
   1   5  -3   96.23    5.63
   1   5  -2  859.62   17.62
  -1  -5   2  874.41   16.34
   1   5  -2  834.62   15.81
   1   5  -1  541.50   12.38
   1   5  -1  505.57   11.37
  -1  -5   1  534.93   11.74
   1   5   0  640.26   13.20
  -1  -5   0  635.83   13.06
   1   5   0  619.46   12.81
  -1  -5  -1  870.57   14.87
   1   5   1  896.42   16.44
  -1  -5  -1  926.71   16.65
  -1  -5  -2   78.79    4.01
   1   5   2   78.91    3.14
   1   5   2   86.58    3.87
   1   5   2   81.85    3.81
  -1  -5  -2   86.05    3.76
   1   5   2   78.73    4.06
  -1  -5  -3  739.78   14.35
   1   5   3  749.10   12.31
   1   5   3  793.20   14.68
  -1  -5  -3  753.08   14.28
  -1  -5  -3  763.09   14.84
  -1  -5  -4  625.63   12.57
  -1  -5  -4  719.03   13.73
   1   5   4  720.08   13.94
  -1  -5  -4  657.24   13.52
   1   5   4  677.83   13.63
   1   5   5   36.49    2.98
  -1  -5  -5   40.14    3.09
  -1  -5  -5   43.25    3.42
  -1  -5  -6  104.16    4.62
   1   5   6  102.84    4.61
   1   5   6  107.40    5.09
   1   5   7   55.11    3.35
  -1  -5  -7   55.31    3.44
  -1  -5  -7   65.40    4.65
   1   5   7   51.98    4.02
  -1  -5  -7   51.06    4.16
  -1  -5  -8   27.16    3.63
   1   5   8   23.97    3.19
  -1  -5  -8   28.82    3.68
  -1  -5  -9  396.42   11.83
   1   5   9  402.44   10.90
  -1  -5  -9  426.69   12.25
   1   5  10   62.46    3.01
   1   5  10   59.08    2.63
   1   5  10   57.24    2.89
   1   5  10   67.75    3.11
   1   5  10   69.37    3.11
   1   5  10   63.15    3.11
   1   5  10   70.61    3.09
  -1  -5 -10   57.95    5.02
  -1  -5 -10   79.20    5.82
   1   5  11  142.67    4.44
   1   5  11  139.37    4.10
   1   5  11  137.86    4.21
   1   5  11  143.71    4.34
   1   5  11  137.05    3.92
   1   5  11  152.45    4.39
   1   5  11  143.03    4.21
   1   5  11  135.66    4.30
   1   5  12 1332.36   19.48
   1   5  12 1315.23   19.57
   1   5  12 1355.97   19.66
   1   5  12 1352.81   19.90
   1   5  12 1371.72   19.83
   1   5  12 1305.00   19.33
   1   5  13   87.51    3.03
   1   5  13   85.21    3.30
   1   5  13   86.62    3.00
   1   5  13   84.92    3.29
   1   5  13   91.35    3.25
   1   5  13   84.60    2.82
   1   5  14  530.46    8.49
   1   5  14  512.01    8.04
   1   5  14  520.75    8.33
   1   5  14  523.13    8.46
   1   5  14  514.80    8.11
   1   5  15  556.42    8.23
   1   5  15  574.29    8.26
  -1  -6   9   96.54    2.27
  -1  -6   9   90.03    1.99
  -1  -6   8   12.21    1.60
  -1  -6   8   12.58    1.56
  -1  -6   8   12.97    1.65
  -1  -6   8   12.77    1.78
  -1  -6   8   14.89    1.74
  -1  -6   8   12.33    1.49
  -1  -6   8   12.79    1.47
  -1  -6   7  140.67    4.02
  -1  -6   7  143.59    3.89
  -1  -6   7  139.83    3.90
  -1  -6   7  140.17    3.67
  -1  -6   6   26.75    2.33
  -1  -6   6   24.57    2.42
  -1  -6   6   22.91    2.07
  -1  -6   6   25.66    2.64
  -1  -6   6   22.46    2.41
  -1  -6   6   23.95    1.90
  -1  -6   5  351.88    7.11
  -1  -6   5  356.84    6.90
  -1  -6   5  370.76    7.52
  -1  -6   5  382.79    7.78
  -1  -6   5  369.82    6.99
  -1  -6   5  383.45    7.52
   1   6  -4   51.07    5.08
  -1  -6   4   48.10    2.83
  -1  -6   4   47.77    4.39
  -1  -6   4   53.01    4.49
  -1  -6   4   47.21    2.38
  -1  -6   3  407.70    7.46
   1   6  -3  399.55   12.37
  -1  -6   3  416.71    8.12
  -1  -6   3  408.94   11.77
  -1  -6   3  398.46    7.62
  -1  -6   2  879.93   17.37
   1   6  -2  858.43   18.96
   1   6  -1   61.46    4.12
   1   6  -1   58.68    2.23
  -1  -6   1   61.03    4.23
   1   6  -1   57.07    4.43
  -1  -6   0  905.16   17.37
   1   6   0  859.37   17.16
  -1  -6  -1  104.57    4.12
   1   6   1  110.84    3.00
   1   6   1  114.44    5.56
  -1  -6  -1  119.79    5.53
   1   6   1  113.38    4.65
   1   6   2  535.24    8.52
  -1  -6  -2  508.30   11.07
   1   6   2  564.67   12.92
   1   6   2  474.16   10.30
   1   6   3  187.40    6.56
  -1  -6  -3  169.02    6.08
  -1  -6  -3  188.04    6.91
  -1  -6  -3  162.17    6.23
   1   6   4   58.97    4.19
  -1  -6  -4   66.25    4.17
   1   6   4   52.05    2.16
  -1  -6  -4   59.95    4.15
   1   6   4   58.81    4.15
  -1  -6  -4   56.06    3.67
  -1  -6  -5    2.69    2.14
   1   6   5   17.77    2.83
   1   6   5   12.90    1.38
   1   6   5    3.62    2.25
  -1  -6  -5    9.65    2.60
  -1  -6  -6  191.84    6.88
   1   6   6  193.98    7.03
   1   6   6  186.86    4.13
  -1  -6  -6  209.60    7.74
  -1  -6  -7   35.47    3.42
   1   6   7   35.27    3.35
   1   6   7   34.27    1.79
   1   6   7   35.44    3.86
  -1  -6  -7   35.54    3.76
  -1  -6  -7   31.52    3.89
   1   6   8  651.65   15.17
  -1  -6  -8  609.64   15.46
   1   6   9  456.75    8.39
   1   6   9  471.26    8.52
   1   6   9  450.24    8.10
   1   6   9  466.72    8.46
  -1  -6  -9  449.81   13.11
   1   6   9  462.13   12.45
  -1  -6  -9  478.50   13.29
   1   6  10  701.00   11.72
   1   6  10  693.61   11.33
   1   6  10  698.98   11.61
   1   6  10  693.99   11.65
   1   6  10  705.29   11.68
   1   6  10  679.85   11.26
   1   6  11 1075.03   16.58
   1   6  11 1097.33   16.66
   1   6  11 1068.90   16.19
   1   6  11 1077.36   16.50
   1   6  11 1093.21   16.68
   1   6  12  272.97    5.65
   1   6  12  290.60    6.04
   1   6  12  289.96    6.15
   1   6  12  280.59    5.70
   1   6  12  289.06    6.02
   1   6  12  291.79    6.13
   1   6  13  114.45    3.11
   1   6  13  118.63    3.46
   1   6  13  116.22    3.30
   1   6  14  556.28    8.75
   1   6  14  564.69    8.57
   1   6  14  561.36    8.41
   1   6  15   14.21    0.93
  -1  -7   8  129.84    2.62
  -1  -7   8  110.87    2.46
  -1  -7   7   13.02    1.20
  -1  -7   7   13.94    1.60
  -1  -7   7   12.98    1.67
  -1  -7   7   11.83    1.63
  -1  -7   7   13.39    1.50
  -1  -7   6  323.87    6.17
  -1  -7   6  329.17    6.18
  -1  -7   6  310.89    6.14
  -1  -7   6  316.17    6.33
  -1  -7   5   87.19    2.93
  -1  -7   5   94.59    3.43
  -1  -7   5   87.85    3.38
  -1  -7   4  101.41    4.01
  -1  -7   4  110.89    3.74
  -1  -7   4  101.35    3.26
  -1  -7   3  471.81    8.94
  -1  -7   3  450.28    8.36
  -1  -7   3  451.28    8.22
  -1  -7   2   10.09    1.93
  -1  -7   2    9.34    1.97
  -1  -7   2    9.92    3.18
  -1  -7   2   11.98    2.26
  -1  -7   1  247.08    5.69
   1   7  -1  234.61    8.46
  -1  -7   1  233.56    5.14
  -1  -7   1  255.36    5.27
  -1  -7   1  250.05    5.51
  -1  -7   1  260.90    8.89
   1   7  -1  251.33    5.16
   1   7  -1  251.21    8.61
   1   7   0  145.79    3.84
  -1  -7   0  150.14    6.79
   1   7   0  160.25    6.91
   1   7   1   61.11    2.50
   1   7   1   60.84    4.75
  -1  -7  -1   59.63    4.76
   1   7   2   88.60    2.96
   1   7   2   94.00    5.59
  -1  -7  -2   88.90    5.41
   1   7   3   36.63    2.08
   1   7   3   35.89    3.85
  -1  -7  -3   40.39    4.13
  -1  -7  -3   31.30    3.20
   1   7   4   67.08    4.86
  -1  -7  -4   66.07    4.79
  -1  -7  -4   71.28    4.42
   1   7   4   59.68    4.53
  -1  -7  -4   57.19    3.86
   1   7   5  569.46    9.54
  -1  -7  -5  581.23   14.11
   1   7   5  576.55   14.36
  -1  -7  -5  558.20   13.72
   1   7   5  585.10   14.21
  -1  -7  -5  570.62   13.26
   1   7   6   73.89    2.70
  -1  -7  -6   80.62    5.14
   1   7   6   74.94    4.97
  -1  -7  -6   68.87    4.94
   1   7   6   81.92    5.35
  -1  -7  -6   74.27    4.78
   1   7   7 1153.60   17.02
  -1  -7  -7 1193.16   22.13
   1   7   7 1166.89   22.37
  -1  -7  -7 1111.17   22.94
   1   7   7 1196.63   23.28
  -1  -7  -7 1170.82   22.77
   1   7   8  925.50   13.96
   1   7   8  946.38   20.21
   1   7   8  955.62   20.73
  -1  -7  -8  968.61   20.20
   1   7   8  926.32   14.45
   1   7   8  944.44   14.66
   1   7   9  224.52    5.26
   1   7   9  228.05    5.49
   1   7   9  235.42    5.42
   1   7  10 2294.16   32.06
   1   7  10 2263.47   31.86
   1   7  10 2305.34   32.08
   1   7  10 2344.83   32.03
   1   7  11  665.69   11.06
   1   7  11  647.72   10.39
   1   7  11  680.64   11.09
   1   7  11  673.88   10.96
   1   7  11  668.78   11.09
   1   7  12    4.87    1.71
   1   7  12    2.80    1.84
   1   7  12    5.37    1.90
   1   7  12    3.27    1.39
   1   7  12    3.03    1.80
   1   7  13  252.16    4.94
   1   7  13  262.04    5.14
   1   7  13  264.53    4.99
   1   7  14   83.96    2.06
   1   7  14   77.86    2.02
  -1  -8   7  236.98    3.73
  -1  -8   7  239.15    3.74
  -1  -8   7  245.17    3.92
  -1  -8   6  124.34    2.83
  -1  -8   6  128.29    2.95
  -1  -8   6  118.57    3.04
  -1  -8   5  150.92    3.55
  -1  -8   5  156.11    4.03
  -1  -8   5  151.76    3.84
  -1  -8   4  320.60    6.13
  -1  -8   4  339.82    6.33
  -1  -8   4  328.48    6.17
  -1  -8   4  325.26    5.88
  -1  -8   3    2.91    1.63
  -1  -8   3    1.48    1.76
  -1  -8   3    4.22    1.81
  -1  -8   3    1.97    2.16
  -1  -8   3    2.12    2.03
  -1  -8   2  364.89    6.91
  -1  -8   2  365.16    6.62
  -1  -8   2  367.41    6.94
  -1  -8   2  377.80    7.56
  -1  -8   2  391.20    7.19
  -1  -8   1  176.03    4.51
  -1  -8   1  164.26    4.13
   1   8  -1  173.03    4.14
  -1  -8   1  177.93    4.77
  -1  -8   1  166.62    4.08
   1   8   0    3.52    1.63
  -1  -8   0    1.69    1.66
  -1  -8   0    1.55    1.88
  -1  -8  -1   21.21    3.78
   1   8   1   17.87    3.62
   1   8   1   18.19    1.91
  -1  -8  -1   20.19    2.09
  -1  -8  -1   20.23    2.15
  -1  -8  -1   20.77    2.03
   1   8   2   51.70    2.68
  -1  -8  -2   54.02    4.83
   1   8   2   55.63    4.87
  -1  -8  -2   55.41    2.67
  -1  -8  -2   52.63    2.67
   1   8   3  303.24    6.26
  -1  -8  -3  287.64    5.97
  -1  -8  -4  700.96   11.66
  -1  -8  -4  713.16   11.25
   1   8   5  452.86    8.27
  -1  -8  -5  436.73    7.67
  -1  -8  -5  438.74    8.12
  -1  -8  -5  444.92   11.47
  -1  -8  -5  423.03   11.85
  -1  -8  -5  451.57    8.06
   1   8   5  459.11    8.29
  -1  -8  -5  474.12   12.92
   1   8   5  463.09   13.10
  -1  -8  -6  826.65   12.89
  -1  -8  -6  842.92   18.37
   1   8   6  867.08   18.87
   1   8   6  839.95   13.07
  -1  -8  -6  818.59   12.95
  -1  -8  -6  802.74   17.42
   1   8   6  812.74   13.00
  -1  -8  -7 1293.27   18.88
   1   8   7 1330.79   19.02
   1   8   7 1267.72   18.77
  -1  -8  -7 1284.38   24.44
   1   8   7 1304.90   19.02
  -1  -8  -7 1322.45   18.89
   1   8   8   58.45    2.51
  -1  -8  -8   57.86    2.39
  -1  -8  -8   57.88    2.45
   1   8   8   60.60    2.65
   1   8   9  629.82   10.43
   1   8   9  635.81   10.85
   1   8   9  654.97   10.59
   1   8  10  704.19   11.46
   1   8  10  711.30   11.64
   1   8  10  696.96   11.22
   1   8  10  716.09   11.39
   1   8  11   56.10    2.59
   1   8  11   59.61    2.75
   1   8  11   57.11    2.48
   1   8  11   55.60    2.54
   1   8  12  220.79    4.58
   1   8  12  240.31    4.80
   1   8  12  236.10    4.57
   1   8  12  223.49    4.66
   1   8  13  160.10    3.24
   1   8  13  154.36    3.27
   1   8  14    8.13    0.62
   1   8  14   11.13    0.81
  -1  -9   5  136.25    2.83
  -1  -9   5  134.20    2.86
  -1  -9   4    3.10    1.44
  -1  -9   4    2.78    0.88
  -1  -9   4    2.68    1.32
  -1  -9   3   42.02    2.31
  -1  -9   3   42.77    1.99
  -1  -9   3   41.68    2.27
  -1  -9   2  103.29    3.46
  -1  -9   2  103.51    3.39
  -1  -9   2  111.97    3.22
  -1  -9   1    5.33    1.63
  -1  -9   1    4.51    1.82
  -1  -9   1    6.19    1.85
  -1  -9   1    5.19    1.50
  -1  -9   1    5.19    1.36
   1   9   0   68.30    2.59
  -1  -9   0   63.67    2.79
  -1  -9   0   70.85    2.69
  -1  -9   0   66.49    2.62
   1   9   1  357.95    6.74
  -1  -9  -1  351.10    6.77
  -1  -9  -1  347.93    6.69
  -1  -9  -1  343.10    6.82
  -1  -9  -2   13.73    1.94
  -1  -9  -2   15.67    2.07
   1   9   2   16.66    1.97
  -1  -9  -2   15.43    2.14
   1   9   3  734.58   11.75
  -1  -9  -3  705.58   11.44
  -1  -9  -3  693.82   11.63
  -1  -9  -4  731.10   11.81
   1   9   4  719.00   11.97
   1   9   4  744.66   11.91
  -1  -9  -4  707.10   11.73
  -1  -9  -4  705.02   11.37
  -1  -9  -5  192.01    4.76
   1   9   5  197.29    4.88
   1   9   5  193.55    4.75
  -1  -9  -5  184.26    4.65
  -1  -9  -5  181.21    4.31
   1   9   6 1429.57   20.67
  -1  -9  -6 1397.33   20.50
  -1  -9  -6 1402.32   20.44
   1   9   6 1437.50   20.61
   1   9   7  419.02    7.57
   1   9   7  398.26    7.38
  -1  -9  -7  404.31    7.40
  -1  -9  -7  406.44    7.39
  -1  -9  -8  282.99    5.49
   1   9   8  286.39    5.64
   1   9   8  275.88    5.43
  -1  -9  -8  277.37    5.48
   1   9   8  270.57    5.37
   1   9   9  862.64   13.04
   1   9   9  898.99   13.72
   1   9   9  883.34   13.08
   1   9  10   22.79    1.90
   1   9  10   19.73    1.66
   1   9  10   18.44    2.08
   1   9  10   21.91    1.74
   1   9  11   17.97    1.48
   1   9  11   19.03    1.85
   1   9  11   22.67    1.67
   1   9  12    8.69    1.10
   1   9  12    9.82    1.35
   1   9  12    9.85    1.45
   1   9  13   58.74    1.62
   1   9  13   70.46    1.79
  -1 -10   3    4.33    0.89
  -1 -10   3    3.32    0.91
   1  10  -3    2.83    0.97
  -1 -10   3    3.00    0.92
  -1 -10   2   14.03    1.20
  -1 -10   2   13.96    1.39
  -1 -10   2   13.71    1.32
  -1 -10   1  250.78    4.80
  -1 -10   1  233.22    4.49
   1  10   0  382.64    6.27
  -1 -10   0  387.57    6.38
  -1 -10   0  402.84    6.88
   1  10   1   28.33    1.78
  -1 -10  -1   29.71    1.86
  -1 -10  -1   28.62    1.89
  -1 -10  -1   28.75    2.12
   1  10   2  604.94    9.62
  -1 -10  -2  596.17    9.63
  -1 -10  -2  590.03    9.65
  -1 -10  -2  584.52    9.58
  -1 -10  -3  682.43   10.94
   1  10   3  693.41   10.98
  -1 -10  -3  689.26   10.99
  -1 -10  -3  687.30   10.81
   1  10   3  678.70   11.23
  -1 -10  -4    2.64    1.78
   1  10   4    2.31    1.84
   1  10   4    2.27    1.63
  -1 -10  -5 1354.50   19.41
  -1 -10  -5 1331.39   19.33
   1  10   5 1349.01   19.46
   1  10   6  843.90   12.86
  -1 -10  -6  838.22   12.78
  -1 -10  -6  847.67   12.77
   1  10   6  809.76   12.71
   1  10   7    2.60    1.45
  -1 -10  -7    2.85    1.47
  -1 -10  -7    4.09    1.60
   1  10   8  134.21    3.72
  -1 -10  -8  135.99    3.26
  -1 -10  -8  136.27    3.30
   1  10   9  449.36    7.56
  -1 -10  -9  436.39    6.79
   1  10  10   15.19    1.63
   1  10  10   12.97    1.29
   1  10  11  124.77    2.78
   1  10  11  115.08    2.38
   1  10  12    8.10    0.86
   1  10  12    6.53    0.81
  -1 -11   1  262.62    3.95
  -1 -11   1  243.35    3.88
  -1 -11   0   89.32    2.02
  -1 -11  -1  237.48    4.13
  -1 -11  -2  661.70    9.50
  -1 -11  -2  631.36    9.51
   1  11   2  663.23    9.51
  -1 -11  -2  622.38    9.38
  -1 -11  -2  665.40    9.54
   1  11   2  632.18    9.82
  -1 -11  -3    3.35    1.18
  -1 -11  -3    3.88    1.08
   1  11   3    3.43    1.05
  -1 -11  -3    4.66    1.23
   1  11   3    2.01    1.35
   1  11   4  277.81    4.99
   1  11   4  310.21    5.55
  -1 -11  -5  613.29    9.40
  -1 -11  -5  636.04    9.44
   1  11   6   16.32    1.37
  -1 -11  -6   15.81    1.46
  -1 -11  -6   16.72    1.46
   1  11   7    7.91    1.14
  -1 -11  -7    5.84    1.19
  -1 -11  -7    7.12    1.17
  -1 -11  -8    5.29    0.96
   1  11   9   37.80    1.20
   1  11   9   40.65    1.60
   1  11  10   79.05    1.92
   1  11  11    1.31    0.44
   1  12   3   29.97    0.92
  -1 -12  -4  162.71    2.76
   1  12   4  160.92    2.80
   1  12   5   49.90    1.25
  -1 -12  -5   56.05    1.36
  -1 -12  -6   26.08    1.04
  -1 -12  -6   28.52    0.98
  -1 -12  -7    8.17    0.54
  -1 -12  -7    6.83    0.52
   2 -11  -8  451.02    6.39
  -2  11   7  177.74    2.97
   2 -11  -7  198.86    3.28
  -2  11   7  232.32    3.43
   2 -11  -7  179.55    2.97
   2 -11  -7  236.45    3.58
  -2  11   6  121.34    2.35
  -2  11   6  129.99    2.68
   2 -11  -6  122.26    2.66
  -2  11   6  122.35    2.54
   2 -11  -6  129.75    2.45
  -2  11   5  258.83    4.46
   2 -11  -5  261.81    4.33
   2 -11  -5  265.18    4.60
   2 -11  -5  252.19    4.47
   2 -11  -4   21.58    1.31
  -2  11   4   22.20    1.44
   2 -11  -4   24.13    1.45
  -2  11   4   21.13    1.22
   2 -11  -4   19.74    1.21
   2 -11  -4   20.97    1.23
   2 -11  -3    2.82    1.09
   2 -11  -3    2.21    0.63
  -2  11   3    3.13    0.94
  -2  11   3    2.93    1.14
   2 -11  -3    1.95    1.08
  -2  11   3    2.49    1.08
  -2  11   2    7.36    1.03
   2 -11  -2    7.51    1.12
   2 -11  -2    6.51    0.77
  -2  11   2    7.51    0.98
   2 -11  -2    6.80    0.88
   2 -11  -2    6.28    1.04
  -2  11   2    8.27    1.09
   2 -11  -1    8.41    0.75
  -2  11   1    9.72    0.94
  -2  11   1    8.67    0.92
   2 -11  -1    8.56    1.01
  -2  11   1    9.33    0.92
   2 -11   0   95.60    1.80
  -2  11   0   92.82    1.80
  -2  11   0   95.11    1.93
  -2  11   0   97.07    1.86
  -2  10  10    2.35    0.67
  -2  10  10    2.69    0.59
   2 -10  -9  414.62    6.34
  -2  10   9  428.62    6.42
  -2  10   8  454.95    6.90
  -2  10   8  468.25    6.97
   2 -10  -8  413.73    6.63
  -2  10   8  411.37    6.50
   2 -10  -8  458.83    7.06
  -2  10   7    2.78    1.31
  -2  10   7    4.32    1.29
   2 -10  -7    3.67    1.28
   2 -10  -7    3.00    1.43
  -2  10   7    2.44    1.29
  -2  10   7    3.26    1.03
  -2  10   7    5.34    1.46
  -2  10   7    3.48    1.19
   2 -10  -7    3.62    1.04
  -2  10   6  216.29    4.59
  -2  10   6  211.98    4.33
  -2  10   6  209.61    4.20
   2 -10  -6  203.73    4.13
   2 -10  -6  213.97    4.55
  -2  10   6  214.04    4.43
  -2  10   5  152.97    3.66
  -2  10   5  145.05    3.48
   2 -10  -5  160.30    3.98
  -2  10   5  151.99    3.80
   2 -10  -5  146.89    3.51
  -2  10   4   18.28    2.07
  -2  10   4   17.97    1.88
   2 -10  -4   21.92    2.13
   2 -10  -4   18.62    1.73
   2 -10  -4   19.64    1.95
  -2  10   3   37.31    2.36
  -2  10   3   37.90    1.95
  -2  10   3   37.70    2.32
   2 -10  -3   36.53    2.10
   2 -10  -2    6.78    1.46
   2 -10  -2    6.93    1.45
  -2  10   2    7.33    1.76
   2 -10  -2    7.43    1.79
  -2  10   2    7.63    1.32
  -2  10   2    8.69    1.86
   2 -10  -1  636.31   10.02
   2 -10  -1  615.29    9.59
  -2  10   1  631.19    9.90
  -2  10   1  619.55    9.56
  -2  10   1  619.52    9.92
   2 -10  -1  633.47   10.03
   2 -10   0  250.37    5.03
  -2  10   0  255.32    4.89
  -2  10   0  252.97    4.54
   2 -10   0  254.13    4.88
  -2  10   0  245.31    4.91
   2 -10   0  258.85    4.59
   2 -10   1   44.13    1.85
  -2  10  -1   43.35    1.87
  -2  10  -1   43.47    1.79
  -2  10  -2  875.09   12.25
   2 -10   2  824.59   12.11
   2 -10   2 1003.38   12.78
  -2  10  -2  899.47   12.41
   2 -10   2  970.12   12.83
   2 -10   3  406.56    5.33
   2 -10   3  414.08    5.42
  -2   9  11   96.72    1.99
  -2   9  10  376.46    6.25
  -2   9   9  276.86    5.07
  -2   9   9  279.01    5.04
   2  -9  -9  276.86    4.98
  -2   9   9  277.17    5.24
  -2   9   8    8.14    1.71
  -2   9   8    6.91    1.43
  -2   9   8    8.68    1.41
  -2   9   8    9.97    1.51
  -2   9   8    8.44    1.72
  -2   9   7   88.98    3.10
  -2   9   7   86.49    2.97
  -2   9   7   87.77    3.18
   2  -9  -7   77.66    2.53
  -2   9   7   78.53    2.58
  -2   9   6   14.85    2.09
  -2   9   6   13.24    2.05
  -2   9   6   11.30    2.08
   2  -9  -6    9.56    1.64
  -2   9   6    9.97    1.66
  -2   9   5  242.66    5.52
  -2   9   5  249.90    5.49
   2  -9  -5  243.67    5.20
  -2   9   5  243.33    5.20
   2  -9  -4  184.33    4.45
  -2   9   4  178.05    4.42
   2  -9  -3  106.90    3.44
  -2   9   3  104.37    3.66
  -2   9   3  112.30    3.47
   2  -9  -3  109.81    3.41
   2  -9  -2  473.82    8.32
   2  -9  -2  478.95    8.38
  -2   9   2  481.41    8.40
  -2   9   2  468.55    8.69
  -2   9   1 1076.13   16.24
   2  -9  -1 1097.32   16.48
   2  -9  -1 1046.20   15.86
   2  -9  -1 1054.61   15.66
  -2   9   1 1080.08   15.82
   2  -9  -1 1081.99   15.87
   2  -9   0   29.58    2.06
   2  -9   0   28.75    1.93
  -2   9   0   30.87    1.98
  -2   9   0   29.95    2.41
   2  -9   0   32.55    2.46
   2  -9   1  469.01    7.69
  -2   9  -1  468.44    7.63
   2  -9   1  467.18    8.15
  -2   9  -1  456.00    8.12
   2  -9   2  542.04    8.67
   2  -9   2  525.17    8.42
  -2   9  -2  536.45    8.86
   2  -9   2  559.89    9.19
   2  -9   3   25.02    1.55
   2  -9   3   28.69    2.03
   2  -9   3   26.66    1.57
   2  -9   3   27.24    1.71
  -2   9  -3   27.15    1.69
   2  -9   3   27.74    1.94
   2  -9   4  247.13    4.57
   2  -9   4  231.38    4.26
   2  -9   4  235.65    4.26
   2  -9   4  259.48    4.54
   2  -9   4  253.73    4.66
   2  -9   5  123.14    2.34
   2  -9   5  112.01    2.34
  -2   8  12  152.82    2.93
  -2   8  12  162.62    2.76
  -2   8  12  128.35    2.49
   2  -8 -12  131.73    2.52
  -2   8  11   11.37    1.36
  -2   8  11   10.98    1.60
  -2   8  10  363.19    6.23
  -2   8  10  375.85    6.51
  -2   8   9   14.15    1.78
  -2   8   9   12.37    1.83
  -2   8   8   10.44    2.09
  -2   8   8    9.49    2.07
  -2   8   8    9.82    1.68
  -2   8   8   11.48    1.92
  -2   8   8    8.95    1.75
  -2   8   7    2.37    1.39
  -2   8   7    3.68    2.06
  -2   8   7    1.52    1.72
  -2   8   7    2.82    1.97
   2  -8  -7    1.59    1.40
  -2   8   6   37.19    2.74
  -2   8   6   39.88    2.54
  -2   8   6   37.80    2.55
   2  -8  -6   37.19    2.26
  -2   8   6   36.79    2.24
  -2   8   5 1185.96   17.87
  -2   8   5 1162.47   17.80
   2  -8  -5 1188.01   17.64
  -2   8   5 1205.29   17.59
   2  -8  -5 1192.64   17.52
  -2   8   5 1134.32   17.98
   2  -8  -4  814.88   12.97
   2  -8  -4  816.81   12.95
  -2   8   4  813.48   12.98
   2  -8  -3  174.74    4.54
   2  -8  -3  172.52    4.50
  -2   8   3  167.81    4.82
  -2   8   2 1631.59   23.41
   2  -8  -2 1632.02   23.37
  -2   8   2 1630.73   23.76
   2  -8  -1  658.74   11.02
  -2   8   1  660.31   10.96
   2  -8  -1  657.91   10.86
  -2   8   1  667.33   11.32
  -2   8   0  330.22    7.02
   2  -8   0  317.95    6.59
   2  -8   0  335.36    6.50
  -2   8   0  350.11    6.64
   2  -8   0  346.83    6.74
   2  -8   0  344.14    7.25
   2  -8   1 1147.86   16.50
   2  -8   1 1107.51   16.70
   2  -8   1 1157.32   16.80
  -2   8  -1 1158.56   16.71
   2  -8   1 1158.82   17.38
  -2   8  -1 1120.26   17.23
   2  -8   2   90.02    3.11
   2  -8   2   92.91    3.33
   2  -8   2   93.39    3.16
   2  -8   2   93.95    2.93
  -2   8  -2   92.89    2.84
   2  -8   2   97.56    3.43
   2  -8   3   60.66    2.70
   2  -8   3   65.61    2.92
   2  -8   3   62.95    2.70
   2  -8   3   65.11    3.10
   2  -8   3   62.78    2.55
   2  -8   3   63.02    2.39
   2  -8   4   45.80    2.57
   2  -8   4   41.81    2.36
   2  -8   4   43.95    2.57
   2  -8   4   44.48    2.33
  -2   8  -4   38.50    2.10
   2  -8   4   41.95    2.07
   2  -8   4   43.87    2.53
   2  -8   5   72.24    2.61
   2  -8   5   73.65    2.68
   2  -8   5   77.36    2.70
   2  -8   5   75.00    2.58
   2  -8   5   69.06    2.34
   2  -8   6   46.91    1.93
   2  -8   6   44.17    1.86
   2  -8   6   43.67    1.73
   2  -8   6   44.70    1.95
   2  -8   7   43.08    1.40
   2  -8   7   46.64    1.42
   2  -8   7   44.31    1.49
  -2   7  13  110.04    2.20
  -2   7  13  110.90    2.20
  -2   7  12   32.89    1.74
   2  -7 -12   31.61    1.38
  -2   7  12   31.67    1.72
  -2   7  11  161.73    4.01
  -2   7  11  165.93    3.83
  -2   7  11  166.30    3.79
  -2   7  11  154.87    3.62
  -2   7  10  103.44    3.36
  -2   7  10  103.99    3.55
  -2   7  10   94.47    3.09
  -2   7   9  283.97    6.10
  -2   7   9  287.28    5.84
  -2   7   9  289.32    6.29
  -2   7   9  281.52    6.00
  -2   7   8  158.38    4.42
  -2   7   8  163.81    4.62
  -2   7   8  166.13    4.36
  -2   7   8  157.51    4.18
  -2   7   7   13.73    2.23
  -2   7   7    9.54    1.94
  -2   7   7    9.72    2.23
  -2   7   7    9.17    1.53
  -2   7   6 1288.08   19.32
  -2   7   6 1295.56   19.43
  -2   7   6 1320.61   25.45
   2  -7  -6 1265.22   18.60
  -2   7   6 1304.09   18.75
  -2   7   6 1281.18   19.20
   2  -7  -6 1356.96   24.94
  -2   7   6 1306.80   24.51
   2  -7  -5 1513.11   22.18
   2  -7  -5 1460.65   28.93
  -2   7   5 1548.39   22.50
  -2   7   5 1519.39   22.65
  -2   7   5 1512.05   28.23
   2  -7  -5 1526.66   22.04
  -2   7   5 1571.20   22.16
  -2   7   5 1602.02   28.56
  -2   7   5 1547.74   22.44
  -2   7   4   46.64    4.44
  -2   7   4   49.79    2.45
   2  -7  -4   42.69    2.38
  -2   7   4   52.73    4.66
   2  -7  -4   52.47    4.79
   2  -7  -4   42.80    4.76
   2  -7  -4   42.25    2.41
  -2   7   3 1558.97   22.90
  -2   7   3 1566.00   27.82
   2  -7  -3 1579.22   22.58
  -2   7   3 1557.19   28.83
   2  -7  -3 1530.16   29.96
   2  -7  -2 1205.33   25.14
  -2   7   2 1211.55   18.21
  -2   7   2 1187.77   22.30
  -2   7   2 1213.98   17.88
  -2   7   2 1239.68   24.06
   2  -7  -2 1189.93   17.80
  -2   7   1  328.57    9.73
   2  -7  -1  351.63   12.07
  -2   7   1  351.14    7.22
  -2   7   1  362.42    6.99
   2  -7  -1  373.83    7.04
  -2   7   1  385.05   11.56
   2  -7  -1  391.36   12.06
   2  -7  -1  360.88    6.86
  -2   7   0  664.86   10.70
   2  -7   0  637.48   10.73
   2  -7   0  681.68   16.57
  -2   7   0  680.32   15.99
   2  -7   0  638.20   10.52
  -2   7   0  631.85   15.55
   2  -7   0  612.95   17.00
   2  -7   1 1122.40   16.90
   2  -7   1 1051.73   16.24
   2  -7   1 1047.74   16.17
  -2   7  -1 1070.31   22.21
   2  -7   1 1069.64   15.96
  -2   7  -1 1113.69   16.23
   2  -7   1 1082.99   16.21
   2  -7   1 1144.90   22.71
  -2   7  -1 1095.70   21.89
   2  -7   2  124.69    3.79
   2  -7   2  139.68    6.70
   2  -7   2  120.65    3.94
   2  -7   2  123.04    3.96
  -2   7  -2  118.36    6.73
  -2   7  -2  137.82    3.65
   2  -7   2  130.44    3.57
   2  -7   2  138.36    7.35
   2  -7   3    9.71    1.77
   2  -7   3   11.58    2.29
   2  -7   3    7.24    1.81
   2  -7   3   12.04    2.02
   2  -7   3   10.00    2.16
   2  -7   4   14.58    2.31
   2  -7   4   14.01    2.46
   2  -7   4   13.55    1.99
   2  -7   4   13.33    2.18
   2  -7   4   12.47    2.31
   2  -7   5   72.81    3.41
   2  -7   5   73.30    3.22
   2  -7   5   74.52    3.19
   2  -7   5   69.28    2.93
   2  -7   5   71.79    3.08
   2  -7   6  112.48    3.68
   2  -7   6  117.14    3.79
   2  -7   6  113.65    3.54
   2  -7   6  107.09    3.39
   2  -7   6  109.25    3.37
   2  -7   6  105.15    3.42
   2  -7   7    1.68    1.66
   2  -7   7    1.94    1.43
   2  -7   7    2.23    1.31
   2  -7   7    1.04    1.47
   2  -7   7    2.65    1.47
   2  -7   7    1.58    1.52
   2  -7   8  219.64    4.19
   2  -7   8  216.27    4.06
   2  -7   8  211.62    3.99
   2  -7   8  220.12    3.98
   2  -7   9   81.56    1.58
  -2   6  13   18.46    0.94
  -2   6  13   23.24    1.29
  -2   6  12    4.80    1.43
  -2   6  12    2.70    1.51
  -2   6  12    4.28    1.36
  -2   6  12    5.98    1.39
  -2   6  11   18.40    2.07
  -2   6  11   24.88    2.24
  -2   6  11   20.83    2.02
  -2   6  11   25.58    2.09
  -2   6  10   75.54    2.96
  -2   6  10   71.43    3.16
  -2   6  10   75.87    3.28
  -2   6   9 1128.79   16.98
  -2   6   9 1113.05   16.83
  -2   6   9 1129.82   17.16
  -2   6   9 1096.32   17.14
  -2   6   8  613.84   10.64
  -2   6   8  597.47   10.19
  -2   6   8  608.63   10.50
  -2   6   8  590.80   10.04
  -2   6   7  388.05    7.44
   2  -6  -7  369.29   11.46
  -2   6   7  393.58    7.71
  -2   6   7  396.10    7.78
  -2   6   7  397.39   12.04
  -2   6   7  397.96   11.67
  -2   6   6 2285.75   31.79
   2  -6  -6 2188.10   36.82
   2  -6  -6 2378.23   37.10
  -2   6   6 2311.96   36.84
  -2   6   6 2266.31   31.69
   2  -6  -6 2132.43   37.93
  -2   6   6 2275.09   31.01
   2  -6  -5   10.01    2.43
  -2   6   5   13.93    2.90
   2  -6  -5   13.45    3.01
   2  -6  -5   13.10    3.14
  -2   6   5   13.03    1.64
   2  -6  -4  604.09   13.22
  -2   6   4  650.02   15.06
  -2   6   4  647.41   10.46
   2  -6  -4  704.57   15.78
  -2   6   4  663.41   15.23
   2  -6  -4  640.27   15.86
  -2   6   3 1899.47   32.48
  -2   6   3 1965.75   27.54
   2  -6  -3 1915.38   34.24
  -2   6   2   42.14    3.62
   2  -6  -2   46.77    4.23
   2  -6  -2   37.72    4.10
  -2   6   2   35.30    3.08
  -2   6   1  573.34   12.59
  -2   6   1  544.51    9.24
  -2   6   1  565.51   13.86
   2  -6  -1  557.64   14.82
  -2   6   0  280.81    5.67
  -2   6   0  278.60    9.26
   2  -6   0  299.16    9.81
  -2   6   0  279.64    9.17
   2  -6   0  283.62   10.26
  -2   6  -1  149.92    3.82
  -2   6  -1  160.40    6.81
   2  -6   1  165.63    7.29
  -2   6  -1  151.41    6.95
  -2   6  -2  180.40    4.18
   2  -6   2  164.00    8.29
  -2   6  -2  184.05    8.00
  -2   6  -2  179.05    7.18
   2  -6   2  192.81    7.57
  -2   6  -3   62.92    5.29
   2  -6   3   67.02    2.84
   2  -6   3   70.04    2.82
   2  -6   3   71.28    3.19
   2  -6   3   73.09    3.13
   2  -6   3   71.33    2.87
   2  -6   3   73.94    5.40
   2  -6   3   73.22    4.70
   2  -6   3   65.20    5.33
   2  -6   4   41.54    2.77
   2  -6   4   39.39    2.70
   2  -6   4   35.76    2.58
   2  -6   4   38.05    4.21
   2  -6   4   35.47    2.42
   2  -6   4   40.33    4.56
   2  -6   5  271.37    6.36
   2  -6   5  242.90    5.45
   2  -6   5  256.19    6.00
   2  -6   5  258.18    5.91
   2  -6   5  259.80    5.98
   2  -6   6   32.12    2.75
   2  -6   6   30.11    2.28
   2  -6   6   28.86    2.51
   2  -6   6   31.21    2.03
   2  -6   6   31.44    2.63
   2  -6   6   30.47    2.59
   2  -6   7  180.16    4.90
   2  -6   7  179.00    4.80
   2  -6   7  182.35    4.67
   2  -6   7  176.06    4.50
   2  -6   7  178.04    4.40
   2  -6   7  185.51    4.71
   2  -6   7  177.71    4.60
   2  -6   7  183.92    4.71
   2  -6   8  175.60    4.54
   2  -6   8  188.99    4.29
   2  -6   8  183.44    4.10
   2  -6   8  183.85    4.16
   2  -6   8  193.24    4.47
   2  -6   8  179.51    4.26
   2  -6   8  186.64    4.45
   2  -6   9    6.94    1.18
   2  -6   9    7.17    1.24
   2  -6   9    7.79    1.42
   2  -6   9    7.94    1.20
   2  -6   9    7.68    1.32
   2  -6  10   81.73    1.79
  -2   5  14   10.41    0.68
  -2   5  13   17.03    1.23
  -2   5  13   15.26    1.32
  -2   5  13   16.80    1.55
  -2   5  13   14.89    1.05
  -2   5  12  102.24    2.91
  -2   5  12  110.60    3.13
  -2   5  12   99.63    3.14
  -2   5  12  109.78    2.93
  -2   5  12  109.23    3.12
  -2   5  11  182.39    4.38
  -2   5  11  181.99    4.53
  -2   5  11  178.95    4.62
  -2   5  11  172.32    4.20
  -2   5  11  177.49    4.40
  -2   5  10  492.91    8.83
  -2   5  10  504.14    8.93
  -2   5  10  499.49    9.09
  -2   5  10  502.16    8.98
  -2   5  10  489.00    8.58
  -2   5   9  878.32   13.98
  -2   5   9  881.94   13.88
  -2   5   9  869.94   13.79
  -2   5   9  860.03   13.42
  -2   5   9  876.85   14.13
  -2   5   8  258.00    9.41
  -2   5   8  233.39    8.86
  -2   5   8  258.01    5.84
  -2   5   8  253.75    5.67
  -2   5   8  232.99    5.08
  -2   5   8  253.01    5.56
   2  -5  -8  229.26    9.35
   2  -5  -8  241.17    9.54
  -2   5   7 2577.64   41.02
  -2   5   7 2528.52   40.18
   2  -5  -6  981.90   19.98
  -2   5   6 1049.74   20.66
  -2   5   6  984.52   14.55
  -2   5   6 1033.79   19.06
   2  -5  -6 1023.32   19.00
   2  -5  -5 1264.17   23.88
   2  -5  -5 1251.75   22.79
  -2   5   5 1240.66   17.99
  -2   5   5 1296.28   22.87
   2  -5  -4 3303.48   50.93
   2  -5  -4 3244.64   48.69
  -2   5   4 3409.50   50.33
  -2   5   4 3284.10   44.56
  -2   5   4 3452.29   50.15
   2  -5  -3  360.85   10.50
   2  -5  -3  354.41    8.50
  -2   5   3  347.91    8.29
  -2   5   3  370.52    9.82
  -2   5   3  356.77    6.39
  -2   5   3  368.50    9.98
  -2   5   2    8.32    1.96
   2  -5  -2    8.63    2.78
   2  -5  -2    8.15    1.47
  -2   5   2   13.85    2.60
   2  -5  -2   12.04    2.59
  -2   5   1   38.43    3.35
  -2   5   1   37.71    3.03
  -2   5   1   35.36    1.76
  -2   5   1   40.17    3.46
   2  -5  -1   42.11    3.82
  -2   5   0    1.49    1.09
  -2   5   0    3.84    2.08
   2  -5   0    3.57    2.16
  -2   5   0    3.88    1.76
  -2   5   0    1.65    2.15
   2  -5   0    1.81    2.44
   2  -5   1  243.35    8.12
  -2   5  -1  245.67    7.86
  -2   5  -1  233.77    4.71
  -2   5  -1  233.09    7.99
   2  -5   2  722.53   15.05
  -2   5  -2  685.71   14.67
  -2   5  -2  664.75   10.42
   2  -5   2  631.82   15.98
  -2   5  -3   45.00    3.51
   2  -5   3   39.74    3.53
   2  -5   3   44.95    4.40
  -2   5  -4  663.76   16.46
  -2   5  -4  654.41   16.33
   2  -5   4  680.54   16.39
   2  -5   4  668.42   15.81
   2  -5   5   55.55    3.13
   2  -5   5   56.43    2.88
   2  -5   5   61.78    2.70
   2  -5   5   53.61    2.71
   2  -5   5   54.19    2.87
   2  -5   5   58.51    4.69
   2  -5   5   58.19    2.97
  -2   5  -5   50.84    5.00
  -2   5  -5   47.84    5.10
   2  -5   6  515.23    9.52
   2  -5   6  493.78    9.21
   2  -5   6  464.38    8.90
   2  -5   6  501.14    9.15
   2  -5   6  484.81    8.96
   2  -5   6  466.15    8.90
   2  -5   6  483.96    8.74
   2  -5   7  631.15   11.00
   2  -5   7  632.89   11.12
   2  -5   7  608.36   10.48
   2  -5   7  620.20   10.64
   2  -5   7  618.35   10.80
   2  -5   7  614.06   10.88
   2  -5   7  610.54   10.69
   2  -5   7  634.67   10.92
   2  -5   8    5.96    2.25
   2  -5   8    7.71    1.90
   2  -5   8    8.37    2.15
   2  -5   8    6.19    1.67
   2  -5   8    7.09    1.92
   2  -5   8    8.44    1.97
   2  -5   8    7.51    2.16
   2  -5   9  168.87    4.43
   2  -5   9  164.51    3.93
   2  -5   9  174.70    4.36
   2  -5   9  172.62    4.02
   2  -5   9  174.87    4.17
   2  -5   9  166.57    3.81
   2  -5  10    2.38    1.39
   2  -5  10    2.85    1.45
   2  -5  10    3.39    1.18
   2  -5  10    3.65    1.37
   2  -5  10    4.10    1.03
   2  -5  10    3.28    1.40
   2  -5  11    1.61    0.66
  -2   4  14   28.76    1.05
  -2   4  13  388.79    6.36
  -2   4  13  463.79    7.07
  -2   4  13  395.68    6.48
  -2   4  13  454.91    6.90
  -2   4  13  442.01    6.83
  -2   4  12   13.96    1.91
  -2   4  12   14.67    1.83
  -2   4  12   18.29    2.20
  -2   4  12   16.41    1.70
  -2   4  12   15.08    1.69
  -2   4  12   14.33    1.75
  -2   4  12   16.07    1.50
  -2   4  12   15.34    1.77
  -2   4  12   12.96    1.97
  -2   4  11  939.30   14.45
  -2   4  11  934.15   14.41
  -2   4  11  926.11   14.21
  -2   4  11  920.31   14.31
  -2   4  11  929.92   14.02
  -2   4  11  951.50   14.36
  -2   4  11  936.19   14.63
  -2   4  10 1321.40   19.58
  -2   4  10 1316.60   19.53
  -2   4  10 1344.60   19.59
  -2   4  10 1320.19   19.17
  -2   4  10 1301.34   19.38
  -2   4  10 1363.26   19.92
  -2   4  10 1295.12   19.47
  -2   4   9    4.69    1.94
  -2   4   9    6.80    3.04
  -2   4   9    9.49    1.73
  -2   4   9    6.49    2.06
  -2   4   9    7.74    1.97
  -2   4   9    6.62    2.17
   2  -4  -9    4.17    3.17
   2  -4  -9    8.63    3.03
  -2   4   8 1122.85   17.23
  -2   4   8 1219.24   22.90
  -2   4   8 1154.11   22.47
  -2   4   8 1184.55   17.55
  -2   4   8 1164.30   17.51
  -2   4   8 1189.40   17.43
  -2   4   8 1183.75   17.78
   2  -4  -8 1117.25   23.81
   2  -4  -8 1116.93   23.18
  -2   4   7  720.84   15.99
  -2   4   7  718.38   15.37
   2  -4  -6   26.98    3.52
  -2   4   6   20.16    3.30
  -2   4   6   22.88    3.10
  -2   4   6   19.28    2.50
   2  -4  -5  546.00   12.59
  -2   4   5  532.48   12.85
   2  -4  -5  530.70   11.54
  -2   4   5  538.33   11.73
   2  -4  -4  150.01    5.64
   2  -4  -4  143.36    5.79
  -2   4   3   26.33    2.21
   2  -4  -3   26.06    2.37
  -2   4   3   26.34    2.79
   2  -4  -3   27.54    2.72
  -2   4   3   27.58    2.69
  -2   4   2   67.75    3.30
   2  -4  -2   72.01    4.27
   2  -4  -2   68.91    3.07
  -2   4   2   71.25    3.82
  -2   4   2   79.77    3.99
   2  -4  -2   80.41    4.09
  -2   4   1  482.68   10.96
   2  -4  -1  477.29   11.70
   2  -4  -1  444.58    8.44
  -2   4   1  507.24   10.52
  -2   4   1  516.06   11.03
   2  -4  -1  546.29   11.47
  -2   4   0   52.45    3.37
   2  -4   0   49.24    3.45
  -2   4   0   51.49    2.97
  -2   4   0   51.90    3.56
  -2   4  -1   49.06    3.37
   2  -4   1   54.25    3.53
  -2   4  -1   53.50    2.78
   2  -4   1   48.83    3.75
  -2   4  -2   11.13    2.13
   2  -4   2   10.18    2.11
   2  -4   2    5.88    2.50
   2  -4   3 1087.36   18.98
  -2   4  -3 1079.14   19.14
  -2   4  -3 1071.77   20.66
  -2   4  -3 1097.90   20.46
   2  -4   3 1042.14   20.91
   2  -4   4  587.24   13.39
   2  -4   4  542.77   11.54
  -2   4  -4  550.55   13.87
  -2   4  -4  556.34   13.74
   2  -4   4  585.21   13.76
  -2   4  -5  229.49    8.61
   2  -4   5  226.94    8.07
   2  -4   6  629.09   10.74
   2  -4   6  615.53   10.31
   2  -4   6  598.13   10.35
   2  -4   6  590.55   10.56
  -2   4  -6  598.18   15.51
   2  -4   6  606.72   14.67
   2  -4   6  594.96   15.57
   2  -4   6  603.52   10.39
   2  -4   6  627.64   10.71
   2  -4   6  615.66   10.51
   2  -4   7   28.53    2.55
   2  -4   7   26.53    2.34
   2  -4   7   30.19    2.55
   2  -4   7   27.11    2.55
  -2   4  -7   22.79    4.04
  -2   4  -7   24.50    4.17
   2  -4   7   31.49    4.35
   2  -4   7   28.09    2.43
   2  -4   7   28.82    2.25
   2  -4   7   28.76    2.36
   2  -4   8  166.14    4.77
   2  -4   8  171.59    5.03
   2  -4   8  161.39    4.45
   2  -4   8  165.70    4.64
   2  -4   8  162.21    4.83
   2  -4   8  161.98    4.49
   2  -4   8  167.50    4.57
   2  -4   8  156.21    4.30
   2  -4   8  173.41    4.88
   2  -4   8  161.72    4.56
   2  -4   9   75.90    3.47
   2  -4   9   77.18    3.06
   2  -4   9   78.05    3.35
   2  -4   9   81.16    3.51
   2  -4   9   80.25    3.21
   2  -4   9   77.68    2.97
   2  -4   9   75.19    2.99
   2  -4   9   80.60    3.42
   2  -4   9   74.04    3.15
   2  -4  10  395.69    7.11
   2  -4  10  387.48    7.33
   2  -4  10  375.17    7.15
   2  -4  10  382.46    7.08
   2  -4  10  381.36    6.94
   2  -4  10  359.15    6.62
   2  -4  10  382.39    7.07
   2  -4  10  387.25    6.90
   2  -4  11   97.12    2.67
   2  -4  11   96.32    2.57
   2  -4  11   90.00    2.54
   2  -4  11   89.93    2.56
   2  -4  11   92.77    2.82
  -2   3  14  334.65    4.99
  -2   3  14  339.41    4.98
  -2   3  13  187.45    3.85
  -2   3  13  180.18    3.75
  -2   3  13  187.99    3.91
  -2   3  13  182.34    3.64
  -2   3  12  206.32    4.80
  -2   3  12  211.36    4.79
  -2   3  12  206.84    4.66
  -2   3  12  213.39    4.84
  -2   3  12  196.38    4.32
  -2   3  12  206.31    4.51
  -2   3  12  198.07    4.28
  -2   3  12  210.99    4.78
  -2   3  11 1087.46   16.59
  -2   3  11 1112.72   17.07
  -2   3  11 1091.51   16.53
  -2   3  11 1149.20   16.86
  -2   3  11 1136.75   16.97
  -2   3  11 1107.24   16.58
  -2   3  11 1128.24   16.93
  -2   3  11 1138.80   17.15
  -2   3  11 1148.16   17.09
  -2   3  10  168.61    4.88
  -2   3  10  167.36    4.54
  -2   3  10  176.05    4.84
  -2   3  10  167.72    4.29
  -2   3  10  180.55    4.96
  -2   3  10  172.58    4.47
  -2   3  10  180.11    4.67
  -2   3  10  171.00    4.46
  -2   3  10  176.90    4.70
  -2   3   9 1060.98   16.17
  -2   3   9 1040.51   15.77
  -2   3   9 1024.03   15.97
  -2   3   9 1033.59   15.46
  -2   3   9 1023.21   15.56
  -2   3   9 1036.02   15.67
  -2   3   9 1032.99   15.77
  -2   3   9  999.22   15.71
   2  -3  -9  963.67   20.93
   2  -3  -9  987.48   22.08
  -2   3   8  917.41   14.03
  -2   3   8  926.84   18.45
  -2   3   8  909.60   18.55
   2  -3  -7   59.91    4.43
  -2   3   7   54.38    2.39
  -2   3   7   57.64    4.32
  -2   3   7   54.97    4.02
   2  -3  -6  659.98   15.13
   2  -3  -6  723.87   15.36
  -2   3   6  674.87   10.53
  -2   3   6  737.73   15.19
  -2   3   6  704.80   14.11
   2  -3  -5    6.99    2.25
  -2   3   5   10.30    1.92
  -2   3   5    9.59    1.79
   2  -3  -5    9.27    1.52
   2  -3  -4  192.01    6.25
   2  -3  -4  202.22    5.67
  -2   3   4  203.49    5.90
  -2   3   3  300.29    7.30
   2  -3  -3  310.77    7.33
   2  -3  -2  251.78    6.14
  -2   3   2  254.07    6.26
  -2   3   1  684.44   12.35
   2  -3  -1  674.25   11.20
   2  -3  -1  707.10   12.95
  -2   3   0 2443.81   35.44
  -2   3  -1   14.64    2.14
   2  -3   1   16.12    2.26
  -2   3  -1   14.69    1.89
   2  -3   1   14.48    1.85
   2  -3   2 1592.67   24.00
  -2   3  -2 1497.86   23.83
  -2   3  -2 1502.74   22.15
  -2   3  -2 1584.43   24.69
  -2   3  -2 1503.20   24.94
   2  -3   2 1526.35   25.34
   2  -3   3 1355.18   21.46
  -2   3  -3 1331.74   21.64
  -2   3  -3 1346.59   22.72
   2  -3   3 1317.47   22.98
   2  -3   3 1397.91   22.70
   2  -3   4   21.39    2.00
  -2   3  -4   16.79    1.96
  -2   3  -4   13.36    2.38
   2  -3   4   17.87    2.51
   2  -3   4   17.92    2.56
   2  -3   5  309.34    8.96
  -2   3  -5  322.31    9.45
   2  -3   6   39.34    3.58
  -2   3  -6   41.68    4.03
   2  -3   7  280.71    6.24
   2  -3   7  273.35    6.21
   2  -3   7  269.90    5.87
   2  -3   7  279.33    5.89
   2  -3   7  263.12    5.96
   2  -3   7  270.55    8.93
   2  -3   7  265.99    9.80
   2  -3   7  270.76    6.08
   2  -3   7  264.08    5.81
  -2   3  -7  245.41    9.36
  -2   3  -8  101.32    6.47
   2  -3   8  111.54    3.74
   2  -3   8  114.33    3.64
   2  -3   8  122.68    4.17
   2  -3   8  120.06    3.92
   2  -3   8  119.09    4.18
   2  -3   8  117.32    3.75
   2  -3   8  122.52    4.04
   2  -3   8  124.23    4.02
   2  -3   8  114.50    3.90
   2  -3   8  124.40    6.96
   2  -3   8  121.18    3.80
   2  -3   8  114.95    3.99
   2  -3   8  122.68    4.05
   2  -3   8  125.43    3.89
   2  -3   9   54.49    2.86
   2  -3   9   56.95    3.17
   2  -3   9   56.10    2.88
   2  -3   9   60.80    3.22
   2  -3   9   59.04    3.47
   2  -3   9   59.21    3.11
   2  -3   9   60.35    2.75
   2  -3   9   56.00    3.10
   2  -3   9   61.94    3.21
   2  -3   9   57.02    3.14
   2  -3   9   58.46    2.90
   2  -3  10  126.41    3.84
   2  -3  10  128.80    4.04
   2  -3  10  123.50    3.68
   2  -3  10  131.24    4.16
   2  -3  10  127.39    4.29
   2  -3  10  122.92    3.99
   2  -3  10  132.31    3.47
   2  -3  10  130.01    4.09
   2  -3  10  130.75    4.04
   2  -3  10  130.08    4.00
   2  -3  10  125.87    3.78
   2  -3  11   59.64    2.83
   2  -3  11   54.60    2.44
   2  -3  11   52.46    2.58
   2  -3  11   60.08    2.44
   2  -3  11   59.31    2.37
   2  -3  11   59.54    2.57
   2  -3  11   62.50    2.75
   2  -3  12   41.40    1.88
   2  -3  12   43.22    1.73
  -2   2  14  246.07    3.75
  -2   2  13   45.81    1.92
  -2   2  13   45.09    1.95
  -2   2  13   45.93    2.01
  -2   2  13   47.07    2.05
  -2   2  12  837.17   12.99
  -2   2  12  866.83   12.93
  -2   2  12  784.92   12.33
  -2   2  12  875.92   13.06
  -2   2  12  841.49   13.15
  -2   2  12  821.61   12.82
  -2   2  12  876.53   12.98
  -2   2  11   72.70    2.88
  -2   2  11   70.14    2.86
  -2   2  11   75.77    3.23
  -2   2  11   75.94    3.45
  -2   2  11   80.54    3.23
  -2   2  11   74.92    3.28
  -2   2  11   69.62    2.69
  -2   2  10   74.35    3.44
  -2   2  10   71.62    3.00
  -2   2  10   72.54    3.53
  -2   2  10   68.13    2.99
  -2   2  10   71.84    3.23
  -2   2  10   64.66    3.20
  -2   2  10   73.40    3.39
  -2   2  10   70.18    2.88
  -2   2   9  685.29   11.48
  -2   2   9  660.36   10.89
  -2   2   9  647.17   10.75
  -2   2   9  649.46   10.72
  -2   2   9  665.78   11.28
  -2   2   9  676.02   11.43
   2  -2  -9  630.64   16.46
   2  -2  -8   24.14    3.40
   2  -2  -8   29.48    3.84
  -2   2   8   29.56    2.25
  -2   2   8   29.68    3.35
   2  -2  -7   29.69    3.30
  -2   2   7   25.08    1.92
  -2   2   7   24.40    1.59
  -2   2   7   25.40    3.05
  -2   2   7   22.59    2.82
   2  -2  -6   28.68    3.47
   2  -2  -6   24.29    2.94
  -2   2   6   29.72    1.56
  -2   2   6   24.06    1.64
  -2   2   6   26.47    2.52
  -2   2   5  332.14    7.13
   2  -2  -5  324.47    8.62
  -2   2   5  334.84    7.77
  -2   2   4  400.12    8.03
   2  -2  -4  398.29    7.64
   2  -2  -4  378.95    9.15
  -2   2   4  409.74    8.07
   2  -2  -3 1405.35   20.70
  -2   2   3 1386.85   20.95
   2  -2  -2   11.62    1.46
  -2   2   2    8.85    1.48
   2  -2  -2    7.96    1.44
   2  -2  -1 1104.85   17.31
  -2   2   1 1119.25   17.23
  -2   2   0  238.59    6.04
  -2   2   0  252.82    5.89
  -2   2  -1 1539.96   23.29
   2  -2   1 1566.80   23.44
   2  -2   1 1518.42   22.56
  -2   2  -2  737.40   12.58
   2  -2   2  743.42   12.96
  -2   2  -2  726.19   12.81
   2  -2   2  702.52   12.03
  -2   2  -2  692.69   11.89
   2  -2   3  452.59    8.85
   2  -2   3  444.72    8.00
  -2   2  -3  436.98    8.13
  -2   2  -3  463.98    8.96
   2  -2   3  449.81    8.99
   2  -2   4 1776.75   26.82
   2  -2   4 1788.54   27.02
  -2   2  -4 1701.47   25.37
   2  -2   4 1686.43   24.94
   2  -2   4 1636.86   26.41
  -2   2  -4 1736.83   26.80
   2  -2   5    9.88    2.26
   2  -2   5   11.62    1.34
   2  -2   5   14.90    2.24
  -2   2  -5   10.85    2.20
   2  -2   6 1292.75   22.42
  -2   2  -6 1247.77   22.68
   2  -2   7  685.88   14.90
   2  -2   7  703.16   16.02
  -2   2  -7  667.97   15.43
   2  -2   8   13.85    3.37
   2  -2   8   17.16    1.98
   2  -2   8   14.13    2.86
   2  -2   8   13.84    2.17
   2  -2   8   14.05    2.10
   2  -2   8   12.80    2.04
   2  -2   8   13.68    2.12
   2  -2   8   13.66    1.83
   2  -2   8   14.98    2.01
   2  -2   8   14.34    2.07
  -2   2  -8   10.05    3.06
   2  -2   8   14.58    2.02
   2  -2   8   15.49    1.89
   2  -2   8   12.31    1.96
   2  -2   9  130.76    4.30
   2  -2   9  125.75    3.97
   2  -2   9  141.22    4.29
   2  -2   9  132.85    4.53
   2  -2   9  141.37    4.49
   2  -2   9  132.77    4.07
   2  -2   9  141.81    4.41
   2  -2   9  134.36    4.48
   2  -2   9  134.58    7.18
   2  -2   9  138.64    3.81
   2  -2   9  138.83    4.21
   2  -2   9  132.41    4.41
   2  -2   9  144.96    4.31
   2  -2   9  138.19    4.10
   2  -2   9  136.75    3.98
   2  -2  10   55.23    3.00
   2  -2  10   49.94    2.73
   2  -2  10   54.80    3.25
   2  -2  10   57.48    3.19
   2  -2  10   55.53    3.14
   2  -2  10   56.76    3.14
   2  -2  10   57.66    3.34
   2  -2  10   52.99    2.91
   2  -2  10   52.51    3.16
   2  -2  10   51.77    2.87
   2  -2  10   50.18    2.77
   2  -2  10   51.70    2.75
   2  -2  11   27.19    2.16
   2  -2  11   26.57    2.06
   2  -2  11   28.89    2.76
   2  -2  11   29.34    2.74
   2  -2  11   29.19    2.62
   2  -2  11   29.83    2.56
   2  -2  11   29.19    2.13
   2  -2  11   29.52    2.20
   2  -2  11   33.79    2.22
   2  -2  11   28.68    2.65
   2  -2  11   28.49    2.34
   2  -2  11   33.34    2.78
   2  -2  12    9.30    1.87
   2  -2  12   10.01    1.74
   2  -2  12   10.16    1.94
   2  -2  12    9.45    1.92
   2  -2  12    8.61    1.60
   2  -2  13   13.27    1.28
   2  -2  13   12.40    1.21
  -2   1  13  296.92    5.18
  -2   1  13  294.55    5.04
  -2   1  13  311.53    5.30
  -2   1  13  309.50    5.24
  -2   1  12  105.38    3.19
  -2   1  12  106.44    3.42
  -2   1  12  107.66    3.32
  -2   1  12  105.67    3.41
  -2   1  12  109.68    3.28
  -2   1  11  156.97    4.61
  -2   1  11  145.67    4.06
  -2   1  11  142.51    4.45
  -2   1  11  148.36    4.19
  -2   1  11  144.63    3.81
  -2   1  11  143.78    4.29
  -2   1  11  146.14    4.28
  -2   1  11  145.46    4.30
  -2   1  11  136.24    3.70
  -2   1  10  142.04    4.63
  -2   1  10  137.96    4.33
  -2   1  10  143.32    4.19
  -2   1  10  134.31    3.85
  -2   1  10  135.86    4.19
  -2   1  10  139.22    4.42
  -2   1  10  132.65    3.86
  -2   1  10  137.16    4.22
  -2   1   9   21.08    2.48
  -2   1   9   22.55    2.41
  -2   1   9   20.07    2.16
  -2   1   9   20.05    2.25
  -2   1   9   19.34    2.01
  -2   1   9   19.95    2.45
  -2   1   9   19.15    2.19
  -2   1   9   19.12    1.98
  -2   1   9   20.98    2.48
   2  -1  -9   16.18    3.52
  -2   1   8    4.57    2.42
  -2   1   8    3.40    1.87
   2  -1  -8    6.31    2.43
   2  -1  -8    6.85    2.94
  -2   1   7  316.44    8.70
  -2   1   7  325.73    6.49
   2  -1  -7  319.87    9.30
   2  -1  -7  313.06    9.77
  -2   1   6   83.64    3.95
  -2   1   6   83.77    2.77
   2  -1  -6   90.63    4.52
   2  -1  -6   86.13    4.83
  -2   1   5  231.76    6.02
   2  -1  -5  234.17    6.87
  -2   1   4  491.47    9.15
  -2   1   4  518.44   10.25
   2  -1  -4  500.88   10.36
   2  -1  -4  498.37    8.57
  -2   1   4  514.67    8.90
  -2   1   3   31.61    1.46
  -2   1   3   29.31    2.08
  -2   1   3   31.78    1.70
   2  -1  -3   29.99    2.10
   2  -1  -3   32.03    2.23
  -2   1   3   27.92    1.70
   2  -1  -3   29.00    1.64
  -2   1   2 1402.38   20.24
  -2   1   2 1379.03   19.36
  -2   1   2 1394.22   20.14
   2  -1  -2 1337.35   19.80
  -2   1   1  947.09   13.54
   2  -1  -1  906.59   13.41
  -2   1   1  951.37   14.22
  -2   1   1  925.54   13.88
   2  -1  -1  936.02   13.83
   2  -1   0  949.53   13.38
   2  -1   0  968.91   13.32
  -2   1  -1 1391.55   20.44
   2  -1   1 1375.55   19.90
   2  -1   2    5.89    0.79
   2  -1   2    5.87    1.09
   2  -1   2    6.95    1.06
  -2   1  -2    6.06    1.02
   2  -1   2    6.65    1.10
  -2   1  -2    5.47    1.10
   2  -1   2    5.10    1.11
  -2   1  -3  756.20   11.49
   2  -1   3  789.00   11.85
   2  -1   3  805.49   13.45
  -2   1  -3  842.24   13.27
   2  -1   3  850.75   13.24
   2  -1   3  825.32   12.71
  -2   1  -3  828.51   12.80
  -2   1  -4  216.03    4.61
   2  -1   4  234.02    6.11
   2  -1   4  244.85    6.18
  -2   1  -4  230.91    5.73
   2  -1   4  227.25    4.97
  -2   1  -4  226.31    5.09
  -2   1  -5  905.92   14.11
   2  -1   5  937.26   16.60
   2  -1   5  957.20   16.26
   2  -1   6  260.81    7.27
   2  -1   6  242.42    4.66
   2  -1   7   25.88    1.78
   2  -1   7   29.46    3.31
   2  -1   7   25.19    2.86
  -2   1  -8  173.37    7.02
   2  -1   8  183.19    7.50
   2  -1   8  175.62    6.71
   2  -1   9  105.06    3.61
   2  -1   9  116.44    4.06
   2  -1   9  112.53    3.71
   2  -1   9  112.74    3.66
   2  -1   9  117.70    4.11
   2  -1   9  116.00    3.66
   2  -1   9  119.79    3.84
   2  -1   9  116.68    3.93
   2  -1   9  114.00    4.12
   2  -1   9  115.70    6.47
   2  -1   9  118.93    3.75
   2  -1   9  118.33    3.76
   2  -1   9  117.42    4.02
   2  -1   9  119.85    3.73
   2  -1   9  111.91    3.62
   2  -1   9  117.15    3.79
   2  -1  10  243.43    5.67
   2  -1  10  247.35    5.68
   2  -1  10  253.43    5.94
   2  -1  10  255.98    6.14
   2  -1  10  257.05    6.27
   2  -1  10  246.03    6.12
   2  -1  10  260.09    6.41
   2  -1  10  267.34    6.01
   2  -1  10  255.96    6.23
   2  -1  10  245.10    5.76
   2  -1  10  250.13    5.58
   2  -1  10  244.55    5.66
   2  -1  10  252.58    5.84
   2  -1  11   54.79    2.65
   2  -1  11   50.51    2.69
   2  -1  11   55.13    3.18
   2  -1  11   54.65    3.23
   2  -1  11   52.24    3.28
   2  -1  11   56.45    3.40
   2  -1  11   53.16    3.18
   2  -1  11   52.40    2.82
   2  -1  11   48.57    2.43
   2  -1  11   48.93    2.63
   2  -1  11   50.52    2.86
   2  -1  12   10.12    2.25
   2  -1  12   14.81    2.12
   2  -1  12   13.68    1.99
   2  -1  12   11.61    2.43
   2  -1  12   12.02    1.82
   2  -1  12   13.24    2.32
   2  -1  13  164.08    4.00
   2  -1  13  164.61    3.89
   2  -1  13  160.48    3.62
   2  -1  13  171.97    3.92
  -2   0  13   88.42    2.22
  -2   0  13   88.67    1.97
  -2   0  13   90.33    2.19
  -2   0  12   14.79    1.99
  -2   0  12   15.51    1.97
  -2   0  12   14.43    1.71
  -2   0  12   13.46    1.63
  -2   0  12   13.96    1.93
  -2   0  11  104.63    3.36
  -2   0  11  114.81    3.86
  -2   0  11  107.17    3.42
  -2   0  11  107.55    3.93
  -2   0  11  105.70    3.56
  -2   0  11  110.99    4.04
  -2   0  11  105.72    3.37
  -2   0  10    9.98    2.22
  -2   0  10   11.01    2.14
  -2   0  10   10.72    2.23
  -2   0  10    9.64    1.83
  -2   0  10    9.18    2.51
  -2   0  10   10.11    2.11
  -2   0  10    9.74    2.31
  -2   0  10    8.61    2.56
  -2   0   9   14.34    2.31
  -2   0   9   19.78    2.52
  -2   0   9   12.77    2.14
  -2   0   9   14.43    2.26
  -2   0   9   13.05    1.85
  -2   0   9   16.57    2.36
  -2   0   9   18.29    2.23
  -2   0   9   14.15    2.14
  -2   0   9   16.83    2.74
  -2   0   8  251.67    5.73
  -2   0   8  268.38    5.66
  -2   0   8  250.74    5.39
  -2   0   8  262.31    6.02
   2   0  -8  231.50    9.00
   2   0  -8  239.93    9.24
  -2   0   8  257.23    5.52
  -2   0   8  253.04    6.03
  -2   0   7  541.97   12.24
  -2   0   7  560.71    9.69
   2   0  -7  576.53   13.82
   2   0  -7  572.00   13.20
  -2   0   6   19.20    2.22
  -2   0   6   20.21    2.84
  -2   0   6   21.73    1.70
   2   0  -6   22.34    2.73
   2   0  -6   26.56    3.07
   2   0  -5 1513.04   24.18
   2   0  -5 1503.98   24.39
  -2   0   5 1457.78   22.67
  -2   0   4   75.84    2.37
  -2   0   4   74.91    2.89
   2   0  -4   86.77    3.81
   2   0  -4   88.10    3.81
  -2   0   3 1236.10   17.88
  -2   0   3 1284.72   19.40
  -2   0   3 1190.42   16.64
   2   0  -3 1333.99   19.56
  -2   0   2  519.82    8.11
  -2   0   2  545.71    8.74
  -2   0   2  546.20    9.50
   2   0  -2  525.92    9.43
   2   0  -2  532.05    9.59
   2   0  -1 1418.81   18.91
   2   0  -1 1466.41   20.35
  -2   0   1 1482.45   20.14
  -2   0   1 1381.57   18.83
  -2   0   1 1499.97   20.52
   2   0  -1 1503.51   20.60
   2   0   0 1560.95   19.73
  -2   0   0 1557.71   20.04
   2   0   0 1554.68   20.10
   2   0   0 1574.35   20.46
   2   0   0 1490.88   19.49
  -2   0  -1 1005.58   13.69
   2   0   1  993.21   14.17
   2   0   1  989.38   14.46
   2   0   1 1003.89   14.17
  -2   0  -1 1021.95   14.92
   2   0   2 2279.33   30.76
   2   0   2 2207.80   29.49
   2   0   2 2218.82   30.79
   2   0   2 2172.66   30.97
   2   0   2 2254.14   30.81
   2   0   2 2269.35   30.08
  -2   0  -2 2320.69   31.08
  -2   0  -2 2307.93   30.87
   2   0   2 2346.48   30.54
   2   0   3  681.18   11.21
   2   0   3  672.48   11.10
  -2   0  -3  635.68   10.73
  -2   0  -3  660.05   10.24
   2   0   3  659.90    9.95
   2   0   3  676.57   10.50
   2   0   3  656.71   10.68
   2   0   4  534.71    9.39
   2   0   4  510.65    9.30
   2   0   4  524.10    9.91
   2   0   5 1450.22   22.74
   2   0   5 1475.66   22.93
  -2   0  -5 1429.40   20.64
   2   0   5 1488.18   22.40
   2   0   6   34.88    2.69
   2   0   6   34.47    2.75
  -2   0  -6   30.25    1.84
   2   0   7   24.45    2.67
   2   0   7   19.34    2.67
   2   0   7   21.88    1.68
   2   0   7   21.28    2.67
   2   0   8   12.80    2.51
   2   0   8   19.02    1.85
   2   0   8   18.19    2.99
   2   0   8   14.05    2.78
   2   0   9   94.24    5.65
   2   0  10  567.48    9.94
   2   0  10  543.97    9.59
   2   0  10  574.46    9.79
   2   0  10  570.77   10.00
   2   0  10  566.37   10.17
   2   0  10  560.42    9.98
   2   0  10  559.37   10.22
   2   0  10  568.60   10.55
   2   0  10  548.66    9.77
   2   0  10  552.89   10.24
   2   0  10  581.79    9.99
   2   0  10  583.94    9.95
   2   0  10  563.99   10.10
   2   0  10  543.52    9.66
   2   0  11   36.93    2.86
   2   0  11   36.75    2.79
   2   0  11   33.99    2.85
   2   0  11   36.25    2.87
   2   0  11   36.88    3.13
   2   0  11   34.77    2.83
   2   0  11   35.89    2.84
   2   0  11   33.21    2.42
   2   0  11   33.04    2.17
   2   0  11   36.77    2.88
   2   0  11   30.59    2.39
   2   0  12   38.17    2.50
   2   0  12   36.66    2.84
   2   0  12   34.15    2.69
   2   0  12   36.36    2.67
   2   0  12   36.11    2.37
   2   0  12   39.02    2.78
   2   0  12   39.14    2.65
   2   0  12   34.50    2.99
   2   0  13  717.12   11.55
   2   0  13  754.41   11.58
   2   0  13  742.77   11.54
   2   0  13  747.55   11.66
   2   0  13  732.43   11.81
   2   0  14  218.70    4.01
  -2  -1  13    2.43    0.60
  -2  -1  13    1.81    0.55
  -2  -1  12    7.43    1.45
  -2  -1  12    6.68    1.51
  -2  -1  12    6.90    1.13
  -2  -1  12    7.43    1.67
  -2  -1  12    6.51    1.13
  -2  -1  12    6.33    1.23
  -2  -1  11  234.82    4.97
  -2  -1  11  243.39    5.26
  -2  -1  11  243.02    5.39
  -2  -1  11  249.58    5.70
  -2  -1  11  251.94    5.30
  -2  -1  11  241.75    5.23
  -2  -1  11  241.29    5.41
  -2  -1  10   34.48    2.84
  -2  -1  10   28.69    2.70
  -2  -1  10   27.95    2.54
  -2  -1  10   29.55    2.32
  -2  -1  10   32.60    2.95
  -2  -1  10   25.30    2.41
  -2  -1  10   28.74    2.51
  -2  -1  10   26.47    2.33
  -2  -1   9   77.22    3.71
  -2  -1   9   79.73    3.62
  -2  -1   9   76.71    3.52
  -2  -1   9   79.17    3.15
  -2  -1   9   75.57    2.97
  -2  -1   9   87.03    3.60
  -2  -1   9   86.73    3.49
  -2  -1   9   81.62    3.31
  -2  -1   8  243.28    5.54
  -2  -1   8  250.17    5.66
  -2  -1   8  239.12    5.27
  -2  -1   8  243.65    5.87
  -2  -1   8  248.09    5.45
  -2  -1   8  244.09    6.17
   2   1  -7   12.33    2.63
   2   1  -7   11.14    3.12
  -2  -1   7   13.54    1.91
  -2  -1   7   14.49    2.87
   2   1  -6  115.05    5.41
   2   1  -6  109.90    5.47
  -2  -1   6  117.97    3.45
  -2  -1   6  127.31    5.61
   2   1  -5   20.35    2.51
   2   1  -5   17.56    2.62
  -2  -1   5   18.45    2.54
  -2  -1   4 1202.67   17.57
  -2  -1   4 1221.38   17.72
   2   1  -4 1304.35   20.92
   2   1  -4 1340.73   20.92
  -2  -1   3  666.86   10.22
  -2  -1   3  619.38    9.63
   2   1  -3  648.01   12.07
   2   1  -3  653.76   11.92
   2   1  -3  656.67   12.09
  -2  -1   2  188.45    4.97
  -2  -1   2  195.84    3.97
   2   1  -2  203.77    5.08
   2   1  -2  205.69    5.25
   2   1  -2  182.71    4.13
  -2  -1   1 3613.35   48.22
   2   1  -1 3655.39   47.52
   2   1  -1 3485.99   48.29
  -2  -1   1 3563.93   47.20
   2   1  -1 3535.90   47.90
   2   1   0  140.00    3.41
   2   1   0  136.74    3.30
   2   1   0  144.44    3.63
   2   1   1 2839.10   37.00
   2   1   1 2915.48   37.37
   2   1   1 2905.68   37.24
   2   1   2 1177.38   17.12
   2   1   2 1167.63   16.08
  -2  -1  -2 1192.89   16.85
   2   1   2 1124.58   16.46
   2   1   2 1147.45   17.29
  -2  -1  -2 1206.75   16.77
   2   1   2 1208.58   17.03
   2   1   3  353.98    6.33
   2   1   3  353.19    6.77
   2   1   3  355.00    6.20
  -2  -1  -3  352.50    6.21
  -2  -1  -3  343.53    5.59
  -2  -1  -3  350.71    6.09
   2   1   3  360.82    7.04
   2   1   4  765.86   12.69
   2   1   4  788.71   12.18
  -2  -1  -4  710.40   11.36
   2   1   4  737.07   12.81
   2   1   5   14.53    1.71
  -2  -1  -5   10.75    1.03
   2   1   5   14.23    1.78
   2   1   5   11.00    1.61
   2   1   5   12.73    1.82
   2   1   6   29.17    2.40
  -2  -1  -6   28.45    1.56
   2   1   6   29.78    2.53
   2   1   7   24.85    1.65
   2   1   7   26.85    2.81
   2   1   7   22.40    2.50
  -2  -1  -7   29.25    2.39
  -2  -1  -7   28.64    2.15
   2   1   7   28.45    2.97
   2   1   8   34.53    3.44
   2   1   8   35.96    2.19
  -2  -1  -8   30.88    2.79
   2   1   8   41.67    3.64
   2   1   9  492.03   12.73
   2   1  10  889.95   19.55
   2   1  10  888.48   14.02
   2   1  10  919.64   14.32
   2   1  10  867.33   14.38
   2   1  10  922.40   14.37
   2   1  10  933.84   14.92
   2   1  10  899.90   14.32
   2   1  10  909.27   14.24
   2   1  10  899.92   14.11
   2   1  10  912.73   14.22
   2   1  10  864.23   14.14
   2   1  10  885.35   14.34
   2   1  10  908.96   14.88
   2   1  10  929.35   14.54
   2   1  10  931.15   14.73
   2   1  10  918.57   14.19
   2   1  10  888.12   14.48
   2   1  10  893.01   14.05
   2   1  11  277.60    6.12
   2   1  11  265.69    6.66
   2   1  11  280.09    6.28
   2   1  11  275.69    6.05
   2   1  11  268.70    6.26
   2   1  11  277.64    6.25
   2   1  11  281.41    6.38
   2   1  11  278.14    6.70
   2   1  11  280.19    6.24
   2   1  11  272.20    6.22
   2   1  11  270.22    5.88
   2   1  11  278.44    6.41
   2   1  11  277.67    6.42
   2   1  12  807.43   13.49
   2   1  12  768.59   12.56
   2   1  12  802.86   13.04
   2   1  12  797.97   13.01
   2   1  12  801.95   13.04
   2   1  12  827.35   13.09
   2   1  12  825.38   13.19
   2   1  12  799.58   13.20
   2   1  13  246.05    5.69
   2   1  13  252.24    5.50
   2   1  13  247.15    5.33
   2   1  13  257.80    5.59
   2   1  13  244.19    5.37
   2   1  13  259.15    5.55
   2   1  14   48.77    2.17
   2   1  14   51.87    2.18
  -2  -2  12   39.75    1.47
  -2  -2  12   37.91    1.47
  -2  -2  12   42.28    1.64
  -2  -2  12   40.45    1.47
  -2  -2  11  120.98    2.82
  -2  -2  11  130.39    3.52
  -2  -2  11  119.36    2.84
  -2  -2  11  127.29    3.39
  -2  -2  11  133.05    3.70
  -2  -2  11  125.04    3.17
  -2  -2  11  127.46    3.30
  -2  -2  11  125.58    3.46
  -2  -2  10   67.99    2.61
  -2  -2  10   69.57    3.21
  -2  -2  10   65.95    2.60
  -2  -2  10   66.96    3.09
  -2  -2  10   67.75    3.33
  -2  -2  10   71.14    2.87
  -2  -2  10   74.50    3.21
  -2  -2  10   67.28    2.97
  -2  -2   9  162.07    5.01
  -2  -2   9  163.59    4.80
  -2  -2   9  156.48    4.11
  -2  -2   9  162.23    4.56
  -2  -2   9  160.99    4.61
  -2  -2   9  168.74    4.60
  -2  -2   9  163.00    4.79
  -2  -2   9  160.86    4.21
  -2  -2   9  160.43    4.12
  -2  -2   8  120.58    4.02
  -2  -2   8  126.74    4.15
  -2  -2   8  121.67    3.92
  -2  -2   8  118.99    3.53
  -2  -2   8  121.50    3.96
  -2  -2   8  115.26    4.35
  -2  -2   8  116.37    3.60
  -2  -2   8  115.36    3.70
  -2  -2   7  758.64   12.19
  -2  -2   7  768.72   12.47
  -2  -2   7  752.08   16.90
  -2  -2   7  781.08   12.08
  -2  -2   7  745.78   12.70
   2   2  -6   12.39    2.64
   2   2  -6   12.97    3.00
  -2  -2   6   16.40    2.99
   2   2  -5 1007.98   19.56
   2   2  -5 1048.47   19.24
  -2  -2   5 1017.27   15.19
  -2  -2   5 1041.04   19.33
   2   2  -4  320.83    8.37
  -2  -2   4  303.19    6.50
  -2  -2   4  308.98    8.29
  -2  -2   3  123.46    3.57
   2   2  -3  119.53    3.35
   2   2  -2 1321.32   20.78
   2   2  -2 1324.44   20.85
  -2  -2   2 1315.82   19.33
   2   2  -2 1292.92   19.16
  -2  -2   1  134.32    3.64
   2   2  -1  125.96    4.06
   2   2  -1  129.97    4.15
   2   2  -1  128.02    3.74
   2   2  -1  128.60    3.50
  -2  -2   1  126.95    3.51
   2   2   0 1381.69   20.44
   2   2   0 1372.52   20.14
  -2  -2   0 1356.87   20.07
   2   2   1 2674.65   36.71
   2   2   1 2739.82   36.71
   2   2   1 2698.64   36.45
   2   2   2   89.36    2.96
  -2  -2  -2   89.16    2.88
   2   2   2   86.65    3.06
  -2  -2  -2   94.00    2.84
  -2  -2  -2   89.82    2.78
  -2  -2  -3  152.17    4.05
   2   2   3  158.02    3.96
  -2  -2  -3  152.16    3.80
  -2  -2  -3  154.63    3.68
  -2  -2  -4   76.85    2.85
   2   2   4   79.67    2.76
  -2  -2  -4   82.85    2.68
  -2  -2  -4   80.53    2.52
   2   2   4   85.22    2.98
  -2  -2  -5   78.03    2.96
   2   2   5   80.16    4.01
  -2  -2  -5   81.16    2.72
   2   2   5   82.18    2.79
   2   2   5   81.10    3.34
  -2  -2  -5   79.95    2.48
  -2  -2  -6  545.93    9.82
  -2  -2  -6  561.22   10.65
  -2  -2  -6  516.76    9.10
   2   2   6  508.07    8.97
   2   2   6  555.82   10.89
   2   2   7  141.40    5.40
  -2  -2  -7  146.32    5.36
  -2  -2  -7  136.81    4.89
   2   2   8 1600.49   26.76
  -2  -2  -8 1569.12   25.98
  -2  -2  -8 1526.71   25.67
   2   2   9  934.07   18.98
  -2  -2  -9  883.94   18.07
   2   2  10  534.62    9.59
   2   2  10  536.66    9.79
   2   2  10  561.95    9.97
   2   2  10  541.76    9.88
   2   2  10  525.47    9.22
   2   2  10  529.71    9.68
   2   2  10  535.24    9.30
   2   2  10  539.29    9.43
   2   2  10  531.88    9.37
   2   2  10  546.79    9.87
   2   2  10  518.12    9.38
   2   2  10  542.69    9.48
   2   2  10  522.69    9.12
   2   2  10  524.64    9.36
   2   2  10  546.72   14.28
   2   2  11 1638.18   23.76
   2   2  11 1588.87   23.54
   2   2  11 1536.79   23.09
   2   2  11 1599.87   23.22
   2   2  11 1576.09   23.12
   2   2  11 1618.42   23.34
   2   2  11 1580.04   23.24
   2   2  11 1603.12   23.50
   2   2  11 1617.01   23.24
   2   2  11 1626.07   23.83
   2   2  12 1060.84   16.11
   2   2  12 1036.62   16.21
   2   2  12 1028.67   15.96
   2   2  12 1043.14   16.13
   2   2  12 1050.97   16.26
   2   2  12 1039.28   16.08
   2   2  12 1055.16   16.63
   2   2  12 1070.38   16.55
   2   2  13   28.49    2.53
   2   2  13   27.22    2.11
   2   2  13   25.05    2.35
   2   2  13   24.77    2.10
   2   2  13   26.20    2.44
   2   2  13   25.67    2.60
   2   2  13   30.32    2.53
   2   2  14  263.52    5.10
   2   2  14  265.84    5.23
   2   2  14  254.17    5.25
  -2  -3  11    9.35    1.41
  -2  -3  11    8.54    1.13
  -2  -3  11    8.97    1.37
  -2  -3  10   97.26    2.75
  -2  -3  10   90.36    2.75
  -2  -3  10   93.09    2.98
  -2  -3  10   93.64    3.23
  -2  -3   9    4.90    1.80
  -2  -3   9    4.06    1.96
  -2  -3   9    4.85    1.76
  -2  -3   9    2.02    2.13
  -2  -3   9    7.87    2.27
  -2  -3   9    6.28    1.70
  -2  -3   8  209.44    4.99
  -2  -3   8  201.84    5.06
  -2  -3   8  201.39    5.06
  -2  -3   8  207.66    5.42
  -2  -3   8  208.99    5.03
  -2  -3   8  207.21    5.47
  -2  -3   7  101.30    3.88
  -2  -3   7   98.97    3.40
  -2  -3   7  106.94    3.91
  -2  -3   7   99.05    3.35
  -2  -3   7   98.98    3.45
  -2  -3   7  112.04    3.61
  -2  -3   7  101.28    3.63
   2   3  -7   91.58    6.27
  -2  -3   7   97.12    5.83
  -2  -3   6  641.45   10.63
  -2  -3   6  665.99   10.85
   2   3  -6  594.42   14.60
   2   3  -6  641.34   16.11
  -2  -3   6  613.51   15.06
   2   3  -5  424.70   12.03
   2   3  -5  437.60   11.33
  -2  -3   5  434.31    7.64
  -2  -3   5  432.21   11.49
   2   3  -4  660.63   14.39
   2   3  -4  653.83   13.93
  -2  -3   4  609.53    9.78
  -2  -3   4  609.77   11.79
  -2  -3   4  613.95   13.64
   2   3  -3 3031.99   43.74
   2   3  -3 2992.64   41.20
   2   3  -3 2856.57   40.54
  -2  -3   3 2951.37   41.30
  -2  -3   3 2930.57   43.58
   2   3  -2  567.63   11.99
   2   3  -2  576.44   10.56
  -2  -3   2  601.77   10.95
   2   3  -2  591.99   10.56
   2   3  -1 1435.50   22.60
  -2  -3   1 1390.64   20.25
   2   3  -1 1382.99   21.14
  -2  -3   1 1439.04   21.52
   2   3  -1 1415.05   21.26
   2   3   0  933.43   15.10
   2   3   0  939.28   16.00
  -2  -3   0  937.39   15.21
   2   3   0  945.88   15.28
  -2  -3  -1  328.09    7.07
   2   3   1  319.08    6.90
   2   3   1  317.42    6.95
   2   3   1  319.77    6.25
  -2  -3  -2  254.37    5.89
   2   3   2  246.55    5.99
   2   3   2  274.04    6.54
   2   3   2  281.75    6.44
  -2  -3  -3  824.45   13.75
   2   3   3  835.50   13.96
  -2  -3  -3  858.25   14.09
   2   3   3  856.72   14.65
  -2  -3  -4  540.74    9.88
   2   3   4  532.55   10.00
   2   3   4  537.73   11.09
  -2  -3  -4  555.12   10.23
  -2  -3  -5  594.78   10.92
   2   3   5  592.79   10.96
  -2  -3  -5  630.01   12.03
   2   3   5  622.48   11.64
   2   3   6  893.01   14.63
  -2  -3  -6  917.27   15.22
  -2  -3  -6  936.85   16.18
   2   3   6  914.91   16.14
   2   3   7 1180.00   18.59
  -2  -3  -7 1241.75   21.59
  -2  -3  -7 1249.54   21.15
  -2  -3  -8 3229.05   48.11
  -2  -3  -8 3336.31   49.08
   2   3   8 3296.37   49.16
  -2  -3  -9  419.16   11.22
   2   3   9  423.66   11.73
  -2  -3  -9  428.67   11.36
   2   3  10  571.08   10.25
   2   3  10  562.07    9.96
   2   3  10  539.70    9.84
   2   3  10  541.83    9.76
   2   3  10  565.32   10.02
   2   3  10  572.71   10.07
   2   3  10  571.14    9.95
   2   3  10  573.56    9.75
   2   3  10  546.43    9.52
   2   3  10  567.20    9.75
  -2  -3 -10  499.74   13.83
   2   3  10  576.43   10.08
   2   3  10  573.39    9.83
   2   3  10  549.91    9.49
   2   3  10  600.15   14.89
   2   3  10  568.18    9.74
   2   3  11 1036.46   16.13
   2   3  11 1008.62   15.96
   2   3  11  992.43   15.64
   2   3  11 1003.95   15.82
   2   3  11  994.84   15.53
   2   3  11 1032.37   15.93
   2   3  11 1036.02   16.07
   2   3  11  968.20   15.37
   2   3  11 1021.19   15.78
   2   3  11 1051.64   16.44
   2   3  11 1034.11   16.03
   2   3  12  296.91    6.50
   2   3  12  298.23    6.39
   2   3  12  294.45    6.57
   2   3  12  292.16    6.27
   2   3  12  297.49    6.47
   2   3  12  276.53    5.83
   2   3  12  301.78    6.64
   2   3  12  286.02    6.38
   2   3  12  290.39    6.48
   2   3  12  284.02    5.94
   2   3  12  310.43    6.68
   2   3  12  287.00    6.48
   2   3  13   99.64    3.36
   2   3  13  103.88    3.74
   2   3  13  103.45    3.61
   2   3  13  103.59    3.45
   2   3  13  109.14    3.72
   2   3  13  110.96    3.55
   2   3  13  100.99    3.61
   2   3  13  102.88    3.71
   2   3  14  271.24    5.38
   2   3  14  253.40    5.23
   2   3  14  261.11    5.06
   2   3  14  255.23    5.14
   2   3  14  261.96    5.27
  -2  -4  11   63.74    1.54
  -2  -4  11   63.34    1.56
  -2  -4  10   79.04    2.63
  -2  -4  10   72.40    2.01
  -2  -4  10   84.42    2.57
  -2  -4  10   78.91    2.30
  -2  -4  10   71.45    2.23
  -2  -4   9  341.67    6.68
  -2  -4   9  314.95    5.89
  -2  -4   9  323.26    6.23
  -2  -4   9  344.37    6.57
  -2  -4   9  323.11    6.07
  -2  -4   8   42.12    2.66
  -2  -4   8   38.81    2.22
  -2  -4   8   43.25    2.38
  -2  -4   8   44.93    2.68
  -2  -4   8   42.70    2.13
  -2  -4   8   42.06    2.79
  -2  -4   7  331.51    6.89
  -2  -4   7  318.10    6.62
  -2  -4   7  317.98    6.37
  -2  -4   7  331.66    6.83
  -2  -4   7  324.56    6.26
  -2  -4   7  311.34    6.22
  -2  -4   7  336.33    7.08
  -2  -4   6  574.48    9.98
  -2  -4   6  579.32   10.11
  -2  -4   6  567.85   10.03
  -2  -4   6  575.75    9.50
  -2  -4   6  539.07   14.26
  -2  -4   6  554.75    9.55
  -2  -4   5    7.90    1.82
  -2  -4   5    9.43    1.51
  -2  -4   5    9.57    1.93
  -2  -4   5    7.40    2.92
   2   4  -5    7.77    2.74
  -2  -4   4  890.30   16.93
  -2  -4   4  885.93   18.63
  -2  -4   4  924.41   13.59
  -2  -4   3  504.23   12.36
  -2  -4   3  490.66   10.57
  -2  -4   2   38.53    3.31
   2   4  -2   41.80    2.70
  -2  -4   2   40.27    2.93
   2   4  -2   40.30    3.45
   2   4  -1  190.21    6.01
  -2  -4   1  188.25    5.76
   2   4  -1  181.82    5.53
   2   4  -1  188.72    6.50
  -2  -4   1  173.96    4.63
   2   4  -1  187.37    5.15
   2   4   0   38.30    2.56
   2   4   0   41.95    2.74
  -2  -4   0   36.50    2.65
   2   4   0   39.86    3.15
  -2  -4   0   42.17    2.38
   2   4   0   40.00    2.46
   2   4   1    5.49    1.32
   2   4   1    6.11    1.54
  -2  -4  -1    5.94    1.35
  -2  -4  -1    5.69    1.63
   2   4   1    7.30    1.68
   2   4   2  365.22    8.78
  -2  -4  -2  372.64    8.07
   2   4   2  362.08    8.20
  -2  -4  -2  330.67    7.93
   2   4   2  339.20    8.17
   2   4   3   46.62    3.02
  -2  -4  -3   42.98    2.78
   2   4   4 1849.64   28.66
   2   4   4 1750.51   27.50
  -2  -4  -4 1823.50   27.41
   2   4   5 2156.79   34.19
  -2  -4  -5 2188.14   33.12
   2   4   5 2198.72   32.35
  -2  -4  -5 2171.99   32.36
  -2  -4  -6  396.39    9.82
  -2  -4  -6  402.76    9.01
   2   4   6  404.47    8.96
  -2  -4  -7 3647.64   53.28
  -2  -4  -7 3626.92   52.79
   2   4   7 3501.39   50.29
  -2  -4  -7 3604.67   50.85
  -2  -4  -8 2158.10   34.92
  -2  -4  -8 2184.97   35.48
   2   4   8 2191.76   35.35
  -2  -4  -9   12.93    3.00
   2   4   9   17.75    3.33
  -2  -4  -9   18.86    3.35
  -2  -4 -10 1418.70   27.71
  -2  -4 -10 1370.93   26.50
   2   4  10 1469.84   21.42
   2   4  10 1476.41   21.60
   2   4  10 1473.06   21.86
   2   4  10 1401.95   21.18
   2   4  10 1477.53   21.35
   2   4  10 1447.92   21.54
   2   4  10 1443.37   20.99
   2   4  10 1459.72   21.39
   2   4  10 1471.37   21.39
   2   4  10 1485.17   21.68
   2   4  10 1481.61   21.45
   2   4  10 1514.65   27.98
  -2  -4 -10 1536.00   27.62
   2   4  10 1495.38   21.41
   2   4  10 1487.26   21.47
   2   4  11   99.01    3.60
   2   4  11   96.79    3.47
   2   4  11   98.70    3.77
   2   4  11   99.80    3.85
   2   4  11  102.06    3.69
   2   4  11   97.41    3.39
   2   4  11   98.24    3.66
   2   4  11  104.62    3.60
   2   4  11  103.59    3.98
   2   4  11  101.82    3.70
   2   4  11   96.62    3.62
   2   4  11   95.87    3.66
   2   4  12    9.64    2.56
   2   4  12    7.81    2.13
   2   4  12    6.28    2.11
   2   4  12    7.88    2.00
   2   4  12    7.03    2.41
   2   4  12    5.99    2.25
   2   4  12   11.18    2.09
   2   4  12    7.60    1.81
   2   4  12    8.08    2.11
   2   4  12    8.16    2.35
   2   4  12    7.25    2.23
   2   4  13   15.13    2.00
   2   4  13   15.52    2.34
   2   4  13   15.63    2.31
   2   4  13   12.69    1.95
   2   4  13   15.46    2.32
   2   4  13   13.55    2.08
   2   4  13   15.20    2.19
   2   4  14  127.01    3.47
   2   4  14  120.89    3.14
   2   4  14  131.21    3.58
   2   4  14  130.67    3.60
   2   4  14  123.41    3.31
   2   4  14  127.39    3.34
   2   4  15  129.57    2.87
   2   4  15  132.96    2.96
  -2  -5  10  221.53    3.56
  -2  -5  10  232.85    3.69
  -2  -5   9  119.30    3.06
  -2  -5   9  121.38    3.17
  -2  -5   9  121.24    3.12
  -2  -5   9  118.26    2.91
  -2  -5   8  275.70    5.68
  -2  -5   8  273.06    5.55
  -2  -5   8  275.06    5.77
  -2  -5   7  452.24    8.42
  -2  -5   7  464.35    8.50
  -2  -5   7  461.34    8.36
  -2  -5   7  458.10    8.02
  -2  -5   6   -0.19    2.16
  -2  -5   6    1.28    1.70
  -2  -5   5  690.33   11.52
  -2  -5   5  714.66   11.97
   2   5  -4  303.55   10.51
  -2  -5   4  299.61    6.41
  -2  -5   4  296.65   10.15
   2   5  -4  295.84   10.19
   2   5  -3   10.01    2.96
  -2  -5   3   12.23    3.07
   2   5  -3   10.53    2.92
  -2  -5   2    8.39    2.67
   2   5  -2    5.72    2.65
   2   5  -2    5.97    1.93
  -2  -5   2    5.72    2.24
   2   5  -2    5.29    2.42
   2   5  -1   12.03    2.85
  -2  -5   1   10.95    2.35
   2   5  -1   13.26    2.27
   2   5  -1   11.92    1.20
   2   5  -1   10.02    2.47
   2   5   0  831.54   17.19
  -2  -5   0  829.29   14.80
   2   5   0  817.10   14.88
   2   5   0  834.31   12.28
   2   5   0  865.42   16.22
  -2  -5   0  885.76   16.53
   2   5   0  854.48   16.09
  -2  -5  -1  864.31   15.08
   2   5   1  787.57   14.67
   2   5   1  767.70   11.73
   2   5   1  821.74   15.66
  -2  -5  -1  824.01   15.74
   2   5   1  847.74   15.20
  -2  -5  -2   18.48    2.26
   2   5   2   19.23    2.30
   2   5   2   18.52    2.43
  -2  -5  -3 3208.53   47.45
   2   5   3 3281.77   47.66
  -2  -5  -3 3329.64   47.78
   2   5   4 4007.89   57.40
  -2  -5  -4 4067.81   56.80
   2   5   4 3835.74   56.44
  -2  -5  -4 3972.46   56.44
   2   5   5  673.79   14.70
  -2  -5  -5  674.20   14.02
   2   5   5  649.02   13.50
  -2  -5  -5  678.26   13.51
  -2  -5  -6 2028.58   32.93
  -2  -5  -6 2046.95   33.09
   2   5   6 2007.11   27.52
  -2  -5  -6 2122.43   32.13
   2   5   6 2095.12   31.99
  -2  -5  -7 2855.27   43.54
  -2  -5  -7 2846.04   43.60
   2   5   7 2805.09   41.48
   2   5   7 2736.61   37.10
  -2  -5  -7 2857.46   41.72
   2   5   7 2955.31   43.39
   2   5   8   23.93    3.32
  -2  -5  -8   35.00    3.70
  -2  -5  -8   30.71    3.74
   2   5   9   40.19    2.45
  -2  -5  -9   34.60    4.03
   2   5   9   49.09    4.46
  -2  -5  -9   46.60    4.58
   2   5  10 1048.50   21.91
  -2  -5 -10 1048.03   21.87
   2   5  10 1029.48   16.06
   2   5  10 1014.41   16.05
   2   5  10 1029.25   15.91
   2   5  10 1023.07   15.90
   2   5  10 1033.14   15.84
  -2  -5 -10  994.59   21.30
   2   5  10 1020.05   15.90
   2   5  11   24.58    2.61
   2   5  11   21.08    2.04
   2   5  11   22.63    2.47
   2   5  11   27.20    2.42
   2   5  11   21.17    2.49
   2   5  11   23.04    2.44
   2   5  11   27.85    2.58
   2   5  11   23.52    2.51
   2   5  11   24.53    2.13
   2   5  12   32.37    2.84
   2   5  12   28.17    2.19
   2   5  12   32.63    2.70
   2   5  12   26.99    2.42
   2   5  12   34.98    2.58
   2   5  12   34.82    2.82
   2   5  12   29.72    2.61
   2   5  12   32.11    2.57
   2   5  12   28.04    2.25
   2   5  13   53.17    2.89
   2   5  13   47.50    2.70
   2   5  13   52.68    2.73
   2   5  13   47.92    2.43
   2   5  13   50.85    2.38
   2   5  13   55.65    2.77
   2   5  13   51.78    2.78
   2   5  14  315.76    5.79
   2   5  14  329.13    6.03
   2   5  14  314.96    5.91
   2   5  15  345.13    5.52
  -2  -6   9   59.60    1.40
  -2  -6   8  391.85    6.54
  -2  -6   8  386.79    6.40
  -2  -6   8  376.19    6.31
  -2  -6   8  370.99    6.19
  -2  -6   7  161.43    3.85
  -2  -6   7  165.44    3.77
  -2  -6   7  155.76    4.00
  -2  -6   7  160.91    3.95
  -2  -6   6  132.31    3.79
  -2  -6   6  129.79    3.74
  -2  -6   6  139.88    4.19
  -2  -6   6  135.30    3.87
  -2  -6   5  147.70    4.11
  -2  -6   5  144.85    4.40
  -2  -6   5  152.53    4.29
  -2  -6   5  154.19    4.63
  -2  -6   4   59.75    2.64
  -2  -6   4   57.70    3.31
  -2  -6   4   63.17    3.10
   2   6  -4   59.02    2.64
  -2  -6   3   92.88    3.34
   2   6  -3   94.79    3.28
   2   6  -3   87.53    5.83
  -2  -6   3   89.83    5.92
  -2  -6   3   88.73    3.22
  -2  -6   2  231.85    8.97
   2   6  -2  227.84    8.67
   2   6  -1   13.44    3.02
   2   6  -1   13.62    1.41
  -2  -6   1   14.63    2.81
   2   6  -1   14.47    2.74
   2   6   0 1930.95   31.18
   2   6   0 1821.65   25.64
  -2  -6   0 1937.49   31.53
   2   6   0 1887.92   31.13
  -2  -6  -1  922.64   17.00
  -2  -6  -1 1119.63   20.22
   2   6   1  999.88   14.77
   2   6   1 1060.52   19.76
  -2  -6  -2  544.35   11.87
   2   6   2  571.74   12.63
   2   6   2  570.44    9.24
   2   6   2  593.41   13.59
  -2  -6  -2  591.54   13.67
  -2  -6  -3 3950.38   57.11
   2   6   3 3982.52   58.06
  -2  -6  -3 4180.49   58.36
   2   6   3 3866.42   52.80
   2   6   3 4147.62   58.83
  -2  -6  -3 4300.50   58.99
  -2  -6  -4  311.13    8.92
  -2  -6  -4  321.38    9.61
   2   6   4  306.73    5.85
   2   6   4  317.32    9.39
  -2  -6  -4  330.48    9.44
  -2  -6  -5  198.78    7.27
  -2  -6  -5  194.16    7.60
   2   6   5  198.39    4.38
  -2  -6  -5  220.87    7.52
   2   6   5  211.25    7.49
  -2  -6  -6 1734.39   29.95
  -2  -6  -6 1687.51   29.53
   2   6   6 1696.28   23.85
  -2  -6  -6 1802.47   29.27
   2   6   6 1740.04   29.17
  -2  -6  -7   30.81    3.89
   2   6   7   26.88    1.75
  -2  -6  -7   28.61    3.19
   2   6   7   28.44    3.19
   2   6   8  155.49    3.62
   2   6   8  166.13    7.38
   2   6   9  181.17    7.93
  -2  -6  -9  176.55    7.80
   2   6   9  154.44    4.15
   2   6   9  160.02    4.24
   2   6   9  146.84    4.17
   2   6   9  156.67    4.29
  -2  -6  -9  146.84    7.29
   2   6  10  238.39    5.78
   2   6  10  243.75    5.57
   2   6  10  249.23    5.63
   2   6  10  218.26    5.50
   2   6  10  230.39    5.52
   2   6  10  226.71    5.44
   2   6  10  232.02    5.46
   2   6  11  321.17    6.83
   2   6  11  338.07    7.05
   2   6  11  327.52    6.81
   2   6  11  333.53    6.83
   2   6  11  336.85    6.81
   2   6  11  318.79    6.88
   2   6  11  325.79    6.75
   2   6  11  326.83    6.78
   2   6  12   10.96    2.40
   2   6  12   11.26    2.15
   2   6  12   10.31    1.95
   2   6  12   14.94    2.18
   2   6  12    8.57    2.12
   2   6  12   12.93    2.24
   2   6  12   10.28    2.11
   2   6  12   10.76    2.14
   2   6  13  336.17    6.47
   2   6  13  325.36    6.33
   2   6  13  323.50    6.29
   2   6  13  304.46    5.79
   2   6  13  327.19    6.14
   2   6  13  327.80    6.31
   2   6  13  326.27    6.25
   2   6  14  612.49    9.58
   2   6  14  615.21    9.47
   2   6  14  613.66    9.54
   2   6  14  636.90    9.64
   2   6  15  135.74    2.62
   2   6  15  122.66    2.55
  -2  -7   8   32.16    1.07
  -2  -7   7    8.05    1.30
  -2  -7   7    6.33    1.18
  -2  -7   7    7.35    1.21
  -2  -7   7    6.66    0.91
  -2  -7   6    6.62    1.29
  -2  -7   6    6.94    1.25
  -2  -7   6    8.90    1.80
  -2  -7   6    7.12    1.78
  -2  -7   6    7.19    1.52
  -2  -7   5   11.94    2.30
  -2  -7   5   10.59    1.92
  -2  -7   5   10.40    2.02
  -2  -7   4  107.07    3.70
  -2  -7   4  114.27    3.68
  -2  -7   4  104.51    3.09
  -2  -7   4  109.08    3.28
  -2  -7   3  444.88    8.13
  -2  -7   3  446.98    8.29
  -2  -7   3  451.97    8.74
  -2  -7   2   59.39    2.89
  -2  -7   2   65.29    3.34
  -2  -7   2   57.66    2.77
   2   7  -1  772.69   11.91
  -2  -7   1  794.08   17.10
  -2  -7   1  730.29   11.97
  -2  -7   1  751.38   18.28
  -2  -7   1  794.60   12.78
  -2  -7   1  767.64   12.45
   2   7   0 1444.74   20.75
  -2  -7   0 1489.84   26.91
   2   7   0 1440.45   26.51
   2   7   1   55.16    2.49
  -2  -7  -1   60.38    4.84
   2   7   1   56.35    4.59
   2   7   2 2774.98   37.61
  -2  -7  -2 2797.63   44.34
   2   7   2 2699.33   44.03
   2   7   3 1920.49   26.54
   2   7   3 1909.92   32.88
  -2  -7  -4   28.64    3.42
  -2  -7  -4   27.20    3.60
   2   7   5 1299.98   19.07
  -2  -7  -5 1372.64   24.98
   2   7   5 1373.10   25.21
  -2  -7  -6  324.48   10.37
   2   7   6  324.59    6.41
  -2  -7  -6  337.66   10.25
   2   7   6  333.90   10.42
   2   7   7   84.27    2.98
  -2  -7  -7   86.83    5.29
   2   7   7   87.22    5.47
  -2  -7  -7   84.09    5.69
   2   7   7  100.92    3.43
   2   7   8    5.24    3.05
  -2  -7  -8    3.44    2.81
   2   7   8    0.78    1.76
   2   7   8    5.23    1.44
   2   7   8    7.36    2.67
   2   7   8    3.93    1.59
   2   7   8    2.45    1.81
   2   7   9  130.57    3.75
   2   7   9  136.43    3.84
   2   7   9  136.22    4.06
   2   7  10  582.04   10.30
   2   7  10  590.46   10.04
   2   7  10  603.80   10.13
   2   7  10  598.27   10.50
   2   7  11 1132.11   16.78
   2   7  11 1104.10   16.64
   2   7  11 1052.99   16.22
   2   7  11 1070.38   16.08
   2   7  11 1075.01   16.19
   2   7  11 1104.36   16.39
   2   7  11 1108.84   16.59
   2   7  12   32.81    2.54
   2   7  12   32.24    2.39
   2   7  12   34.27    2.50
   2   7  12   30.17    2.05
   2   7  12   33.07    2.14
   2   7  12   34.15    2.32
   2   7  12   33.15    2.34
   2   7  13  701.41   10.87
   2   7  13  703.48   10.82
   2   7  13  699.77   10.88
   2   7  13  719.54   10.97
   2   7  13  686.90   10.47
   2   7  13  698.50   10.76
   2   7  14  279.36    4.87
   2   7  14  268.02    4.81
   2   7  14  271.75    4.90
  -2  -8   6    6.82    1.06
  -2  -8   6    5.99    1.12
  -2  -8   6    5.95    0.91
  -2  -8   6    5.96    0.90
  -2  -8   5   67.10    2.37
  -2  -8   5   68.67    2.24
  -2  -8   5   73.41    2.41
  -2  -8   4  667.44   10.88
  -2  -8   4  658.38   10.40
  -2  -8   4  659.63   10.63
  -2  -8   3   66.12    2.67
  -2  -8   3   71.63    3.28
  -2  -8   3   65.70    2.78
  -2  -8   3   68.68    3.04
  -2  -8   2  818.14   12.98
  -2  -8   2  847.26   13.20
  -2  -8   1 1722.32   23.87
  -2  -8   1 1651.17   23.26
  -2  -8   1 1711.26   24.23
  -2  -8   0   43.40    2.43
   2   8   0   43.10    2.33
  -2  -8   0   47.65    2.80
  -2  -8  -1  792.83   12.82
   2   8   1  833.65   12.82
  -2  -8  -1  829.29   18.50
  -2  -8  -1  770.20   12.77
   2   8   2  951.21   14.50
  -2  -8  -2  966.24   20.51
   2   8   2  948.52   20.58
   2   8   3   72.81    3.01
  -2  -8  -3   70.68    5.41
   2   8   3   72.91    5.47
  -2  -8  -3   64.60    2.82
   2   8   4   56.83    2.80
  -2  -8  -4   60.56    5.18
  -2  -8  -4   52.47    2.47
   2   8   5  204.54    4.86
  -2  -8  -5  197.71    8.26
   2   8   5  207.70    8.70
  -2  -8  -5  182.73    4.30
  -2  -8  -6   55.69    4.70
   2   8   6   58.22    2.80
  -2  -8  -6   49.47    4.73
   2   8   6   64.56    5.25
  -2  -8  -6   55.33    4.42
  -2  -8  -7  125.89    3.66
   2   8   7  131.73    3.81
   2   8   8   25.30    2.45
   2   8   8   19.95    1.86
  -2  -8  -8   21.05    1.84
   2   8   8   19.00    2.23
   2   8   9  701.45   11.03
   2   8   9  679.26   10.88
   2   8  10  349.20    6.84
   2   8  10  343.65    6.36
   2   8  10  353.48    6.51
   2   8  10  350.42    6.69
   2   8  10  354.50    7.04
   2   8  11   82.68    2.99
   2   8  11   84.90    3.20
   2   8  11   82.13    2.76
   2   8  11   78.97    2.61
   2   8  11   82.65    2.78
   2   8  11   81.28    3.22
   2   8  12  625.38    9.94
   2   8  12  615.98    9.93
   2   8  12  631.42    9.87
   2   8  12  609.49    9.54
   2   8  12  605.99    9.21
   2   8  12  615.41    9.72
   2   8  13  392.24    6.54
   2   8  13  383.24    6.47
   2   8  13  396.10    6.53
   2   8  13  394.52    6.41
   2   8  14   28.79    1.28
   2   8  14   32.44    1.23
   2   8  14   32.26    1.23
  -2  -9   5  285.92    4.31
  -2  -9   4  202.10    3.91
  -2  -9   4  206.23    4.04
  -2  -9   3  149.03    3.21
  -2  -9   3  150.11    3.70
  -2  -9   2  916.62   13.26
  -2  -9   2  932.68   13.67
  -2  -9   1  446.06    7.41
  -2  -9   1  456.76    7.88
  -2  -9   1  455.35    8.05
   2   9   0  325.36    6.03
  -2  -9   0  315.18    6.00
  -2  -9   0  317.56    6.41
   2   9   1  475.87    8.16
  -2  -9  -1  475.15    8.21
  -2  -9  -1  461.00    8.26
  -2  -9  -2   71.15    3.00
  -2  -9  -2   69.00    3.05
   2   9   2   74.55    2.91
  -2  -9  -3   45.82    2.59
  -2  -9  -3   43.73    2.57
   2   9   3   49.52    2.57
  -2  -9  -4   13.50    2.12
   2   9   4   16.64    2.16
  -2  -9  -4   15.81    1.98
   2   9   5  209.74    4.94
  -2  -9  -5  203.53    4.94
  -2  -9  -5  197.50    4.82
  -2  -9  -5  200.02    4.49
  -2  -9  -6  437.17    8.10
   2   9   6  451.76    7.94
  -2  -9  -6  449.50    8.04
   2   9   6  445.83    8.23
  -2  -9  -7  213.18    4.86
   2   9   7  213.77    5.09
   2   9   7  220.29    5.03
  -2  -9  -7  215.14    4.88
  -2  -9  -8  263.71    5.37
  -2  -9  -8  263.50    5.27
   2   9   8  269.39    5.50
   2   9   8  274.10    5.87
   2   9   8  265.75    5.61
   2   9   9 1385.56   19.87
   2   9   9 1399.32   19.66
  -2  -9  -9 1403.87   19.51
   2   9  10  128.59    3.41
   2   9  10  121.83    3.18
   2   9  11  259.04    5.19
   2   9  11  245.76    5.05
   2   9  11  254.63    4.87
   2   9  12  496.58    7.88
   2   9  12  493.80    7.76
   2   9  12  490.00    7.78
   2   9  12  498.07    7.63
   2   9  13   30.87    1.36
   2   9  13   26.72    1.27
   2   9  13   30.62    1.23
  -2 -10   3  488.63    7.10
  -2 -10   3  496.19    7.05
  -2 -10   2  230.75    4.18
  -2 -10   2  219.69    4.03
  -2 -10   1   21.54    1.66
  -2 -10   1   23.85    1.61
  -2 -10   1   22.11    1.55
  -2 -10   0  147.76    3.42
  -2 -10   0  156.28    3.33
  -2 -10  -1   63.38    2.58
  -2 -10  -1   60.40    2.34
   2  10   1   64.06    2.23
  -2 -10  -1   55.15    2.16
  -2 -10  -1   62.93    2.25
  -2 -10  -2   63.14    2.65
  -2 -10  -2   59.44    2.52
  -2 -10  -2   57.58    2.41
   2  10   2   60.05    2.37
  -2 -10  -3   16.47    1.89
   2  10   3   15.56    1.78
  -2 -10  -3   18.82    1.94
   2  10   4    1.17    1.72
   2  10   4    2.85    1.52
  -2 -10  -4    1.81    1.58
  -2 -10  -4    1.79    1.63
   2  10   5  508.36    8.49
  -2 -10  -5  504.10    8.61
  -2 -10  -5  495.03    8.14
  -2 -10  -5  500.04    8.63
  -2 -10  -6  615.25    9.85
   2  10   6  595.24    9.87
   2  10   6  614.48   10.00
  -2 -10  -6  605.96    9.91
  -2 -10  -7   15.91    1.75
  -2 -10  -7   18.70    1.75
   2  10   7   18.82    2.05
   2  10   7   19.43    1.75
   2  10   7   20.00    1.86
  -2 -10  -8  712.31   10.89
   2  10   8  734.46   11.31
  -2 -10  -8  740.45   10.87
   2  10   8  743.48   11.08
   2  10   9  367.40    6.39
  -2 -10  -9  350.68    5.63
  -2 -10  -9  345.17    5.71
   2  10   9  349.17    5.86
   2  10  10   96.84    2.69
   2  10  10   92.59    2.37
   2  10  11  452.66    6.87
   2  10  11  437.00    7.06
   2  10  11  443.79    6.64
   2  10  11  449.73    6.92
   2  10  12   13.35    1.06
   2  10  12   14.16    0.89
  -2 -11   1    3.58    0.47
   2  11   0    8.27    0.93
  -2 -11   0    9.08    0.88
   2  11   1   28.36    1.47
  -2 -11  -1   29.48    1.42
   2  11   2  145.65    3.24
  -2 -11  -2  150.49    2.96
  -2 -11  -2  146.55    3.05
   2  11   3    7.65    1.31
   2  11   3    9.41    1.17
  -2 -11  -3   10.52    1.31
  -2 -11  -3   11.34    1.27
  -2 -11  -4  365.12    6.20
   2  11   4  373.86    6.22
   2  11   5  497.01    7.89
  -2 -11  -5  506.37    7.89
  -2 -11  -5  504.18    7.86
   2  11   6   19.52    1.36
   2  11   6   19.95    1.48
   2  11   6   20.15    1.52
  -2 -11  -6   23.18    1.55
  -2 -11  -6   22.32    1.53
   2  11   7  376.01    6.07
   2  11   7  380.10    6.07
  -2 -11  -7  381.82    5.96
  -2 -11  -7  361.30    5.97
   2  11   8  344.72    5.52
  -2 -11  -8  337.63    5.43
   2  11   8  342.11    5.68
  -2 -11  -8  334.26    5.36
  -2 -11  -9   54.06    1.38
   2  11   9   58.55    1.78
   2  11  10   89.34    1.90
  -2 -12  -4  590.23    8.11
  -2 -12  -4  601.53    8.17
  -2 -12  -5   68.53    1.51
  -2 -12  -6   56.50    1.41
  -2 -12  -6   88.38    1.62
  -2 -12  -7  176.08    2.76
   3 -11  -6   36.49    1.02
   3 -11  -5  558.68    8.15
  -3  11   5  590.06    8.08
  -3  11   5  615.20    8.24
  -3  11   5  617.48    8.21
  -3  11   5  538.05    8.03
   3 -11  -5  630.18    8.11
   3 -11  -5  575.99    8.22
   3 -11  -4   53.73    1.47
  -3  11   4   51.94    1.41
   3 -11  -4   46.55    1.31
  -3  11   4   55.80    1.44
   3 -11  -4   47.79    1.31
  -3  11   4   47.30    1.30
  -3  11   3   94.81    1.95
  -3  11   3   94.77    1.91
   3 -11  -3   98.83    2.04
  -3  11   2  354.54    5.34
  -3  11   2  366.43    5.33
   3 -11  -2  345.98    5.24
   3 -11  -2  380.89    5.28
   3 -11  -2  391.81    5.49
  -3  11   2  355.59    5.26
   3 -11  -1   17.78    0.71
  -3  11   1   18.46    0.76
   3 -10  -9   95.12    1.83
  -3  10   9   98.93    1.83
  -3  10   8  326.13    5.11
   3 -10  -8  327.45    5.11
  -3  10   8  340.56    5.25
  -3  10   7    3.85    1.10
   3 -10  -7    4.47    1.06
  -3  10   7    3.41    1.07
   3 -10  -7    5.15    0.70
   3 -10  -7    4.22    0.76
  -3  10   7    4.68    1.12
  -3  10   6  528.57    8.13
  -3  10   6  527.70    8.13
  -3  10   6  545.63    7.91
   3 -10  -6  528.58    8.27
   3 -10  -6  508.71    8.04
   3 -10  -6  530.23    7.87
  -3  10   5  397.94    6.67
  -3  10   5  410.89    6.50
   3 -10  -5  399.43    6.79
  -3  10   5  404.62    6.80
   3 -10  -5  400.45    6.75
   3 -10  -5  400.62    6.49
  -3  10   4   81.47    2.62
   3 -10  -4   82.83    2.64
  -3  10   4   83.75    2.62
  -3  10   4   87.03    2.42
   3 -10  -4   90.57    2.48
  -3  10   4   82.44    2.68
   3 -10  -4   86.36    2.76
  -3  10   3  573.00    8.96
   3 -10  -3  560.51    8.92
   3 -10  -3  572.58    8.77
  -3  10   3  538.14    8.86
  -3  10   3  587.56    8.80
   3 -10  -3  564.00    8.76
   3 -10  -3  574.23    9.18
  -3  10   3  556.52    8.93
   3 -10  -2   57.19    2.13
   3 -10  -2   55.79    2.16
  -3  10   2   60.88    2.28
  -3  10   2   54.99    1.99
  -3  10   2   57.68    2.24
   3 -10  -2   59.87    2.11
   3 -10  -1   40.09    1.46
   3 -10  -1   41.26    1.93
  -3  10   1   42.61    1.90
  -3  10   1   43.24    1.69
  -3  10   1   41.93    1.90
   3 -10  -1   42.62    2.07
   3 -10  -1   42.53    1.74
   3 -10   0   31.25    1.34
   3 -10   0   35.86    1.78
  -3  10   0   33.54    1.57
  -3  10   0   32.72    1.35
  -3  10   0   28.84    1.54
   3 -10   0   33.44    1.69
   3 -10   0   30.63    1.40
   3 -10   1    0.77    0.79
   3 -10   1    0.34    1.08
  -3  10  -1    0.07    0.73
  -3  10  -1    0.06    0.74
   3 -10   2    7.10    0.99
   3 -10   2    5.54    0.71
   3 -10   2    6.22    0.76
  -3   9  10  184.03    3.29
  -3   9   9  587.11    8.53
  -3   9   9  612.49    8.58
  -3   9   8    9.26    1.53
  -3   9   8    8.82    1.29
   3  -9  -8    9.73    1.31
  -3   9   8    9.80    1.53
   3  -9  -7  605.34    9.36
  -3   9   7  614.49    9.83
  -3   9   7  607.43    9.65
  -3   9   7  625.60    9.84
   3  -9  -7  621.55    9.75
   3  -9  -7  619.30    9.16
  -3   9   7  616.62    9.47
   3  -9  -6  506.51    8.49
  -3   9   6  489.13    8.43
   3  -9  -6  479.39    7.94
  -3   9   6  495.69    7.98
   3  -9  -6  505.58    8.31
  -3   9   6  493.40    8.38
   3  -9  -5   12.20    2.01
  -3   9   5   10.33    2.02
   3  -9  -5   12.50    1.70
  -3   9   5   12.14    1.59
  -3   9   5   12.17    2.15
   3  -9  -5   13.59    1.96
  -3   9   5   10.33    1.98
  -3   9   4  188.37    4.61
   3  -9  -4  185.63    4.31
  -3   9   4  184.95    4.29
   3  -9  -4  191.66    4.78
  -3   9   4  190.00    4.71
  -3   9   3   91.29    3.27
   3  -9  -3   91.89    3.37
   3  -9  -3   92.77    3.08
   3  -9  -3   94.29    3.57
  -3   9   3   87.77    3.32
   3  -9  -2   11.27    2.27
  -3   9   2    9.91    2.03
   3  -9  -2   10.16    1.87
  -3   9   2   11.42    1.75
  -3   9   2   10.84    2.03
  -3   9   1   11.79    1.99
   3  -9  -1   12.66    1.74
  -3   9   1   12.18    1.97
   3  -9  -1   11.98    1.86
   3  -9  -1   11.10    1.72
  -3   9   1   10.72    1.57
   3  -9   0   49.41    2.63
  -3   9   0   51.36    2.46
   3  -9   0   44.23    2.12
  -3   9   0   49.46    2.42
   3  -9   0   49.70    2.69
   3  -9   0   50.71    2.30
  -3   9   0   48.95    2.19
   3  -9   0   47.29    2.21
  -3   9  -1   27.35    1.89
   3  -9   1   29.21    2.16
   3  -9   1   32.36    1.93
   3  -9   1   33.42    2.33
  -3   9  -1   29.67    1.94
  -3   9  -1   32.35    1.70
   3  -9   1   32.24    1.78
   3  -9   2   43.01    2.01
   3  -9   2   40.93    1.73
   3  -9   2   46.24    2.38
  -3   9  -2   42.72    1.81
  -3   9  -2   45.99    1.85
   3  -9   2   45.17    2.04
   3  -9   3   39.60    1.64
   3  -9   3   39.38    1.84
   3  -9   4   70.99    1.90
   3  -9   4   70.64    2.13
   3  -9   4   73.53    2.05
   3  -9   5   70.02    1.54
   3  -9   5   74.54    1.66
   3  -9   5   74.08    1.67
   3  -8 -11   30.74    1.23
  -3   8  11   31.19    1.31
  -3   8  10  608.34    8.96
  -3   8  10  604.25    8.67
  -3   8  10  589.26    8.85
  -3   8   9  201.91    4.40
  -3   8   9  187.65    4.31
  -3   8   9  195.25    4.10
  -3   8   9  195.43    4.28
  -3   8   8  368.60    6.95
  -3   8   8  361.44    6.60
  -3   8   8  365.34    6.89
   3  -8  -8  373.03    6.57
  -3   8   7  720.09   11.48
  -3   8   7  718.58   11.72
  -3   8   7  722.25   11.68
   3  -8  -7  717.12   10.82
  -3   8   7  696.22   10.78
   3  -8  -7  733.06   11.50
   3  -8  -6   13.38    1.77
  -3   8   6   14.07    1.72
  -3   8   6   14.61    2.31
   3  -8  -6   13.19    1.96
  -3   8   6   15.06    2.22
  -3   8   5  266.86    6.08
   3  -8  -5  254.86    5.49
  -3   8   5  252.93    5.48
  -3   8   5  265.76    5.95
  -3   8   5  266.64    5.95
   3  -8  -4   12.94    1.89
  -3   8   4   14.95    2.01
  -3   8   4   13.77    2.25
   3  -8  -3   18.43    2.12
  -3   8   3   20.17    2.38
  -3   8   3   20.61    2.40
   3  -8  -2    7.60    2.16
  -3   8   2   12.69    1.98
  -3   8   2   10.23    2.27
  -3   8   2    7.91    2.17
   3  -8  -2    7.78    2.38
  -3   8   1  134.89    4.12
   3  -8  -1  133.63    4.16
   3  -8  -1  134.30    4.00
  -3   8   1  137.06    3.95
  -3   8   0   29.20    2.43
   3  -8   0   30.63    2.60
   3  -8   0   30.02    2.27
  -3   8   0   32.00    2.21
   3  -8   0   29.68    2.29
   3  -8   1  223.14    5.02
   3  -8   1  232.80    5.52
   3  -8   1  219.28    5.00
   3  -8   1  221.83    4.78
  -3   8  -1  232.38    4.98
   3  -8   1  230.80    5.03
  -3   8  -1  213.91    5.10
   3  -8   1  230.87    5.61
   3  -8   2   42.46    2.78
   3  -8   2   43.97    2.24
   3  -8   2   42.46    2.26
   3  -8   2   43.65    2.61
  -3   8  -2   43.88    2.37
   3  -8   2   43.94    2.15
  -3   8  -2   43.45    2.11
   3  -8   3  159.37    3.83
   3  -8   3  176.82    4.58
   3  -8   3  179.63    4.18
  -3   8  -3  156.86    3.79
   3  -8   3  166.90    4.13
   3  -8   3  179.94    4.31
   3  -8   4  114.93    2.96
   3  -8   4  119.14    3.29
   3  -8   4  123.62    3.41
   3  -8   4  113.78    3.10
   3  -8   5    4.46    1.54
   3  -8   5    3.98    1.13
   3  -8   5    4.91    1.38
   3  -8   5    4.47    1.44
   3  -8   5    5.04    1.27
   3  -8   6  137.47    3.05
   3  -8   6  144.53    3.12
   3  -8   6  138.79    2.93
   3  -8   6  134.56    2.74
   3  -8   7    8.16    0.75
   3  -8   7    7.00    0.59
   3  -8   7    8.33    0.71
  -3   7  12    3.09    0.66
  -3   7  12    4.68    0.72
  -3   7  11  749.36   10.82
  -3   7  11  753.90   10.96
  -3   7  11  731.42   10.95
   3  -7 -11  758.66   10.93
  -3   7  10   88.00    2.86
  -3   7  10   89.67    2.78
  -3   7  10   80.83    2.39
  -3   7  10   82.79    2.92
  -3   7   9   76.37    3.09
  -3   7   9   71.96    2.87
  -3   7   9   76.41    3.03
  -3   7   9   74.15    3.14
  -3   7   8  511.39    9.15
  -3   7   8  493.18    8.43
  -3   7   8  523.78    9.26
  -3   7   8  519.16    8.91
   3  -7  -8  505.52    8.56
  -3   7   7   34.57    1.88
  -3   7   7   41.13    2.86
  -3   7   7   37.03    2.05
  -3   7   7   35.92    2.53
  -3   7   7   33.07    2.67
  -3   7   6   39.42    2.85
   3  -7  -6   35.33    2.14
  -3   7   6   30.86    2.11
  -3   7   6   38.05    2.71
  -3   7   5   11.95    1.82
   3  -7  -5   14.11    1.89
  -3   7   5   11.30    2.22
  -3   7   5   12.21    2.35
  -3   7   4   84.27    3.58
   3  -7  -4   86.97    3.18
  -3   7   4   84.55    3.15
   3  -7  -4   89.29    6.00
  -3   7   3    7.02    3.23
   3  -7  -3    7.71    3.31
  -3   7   3    7.04    1.80
  -3   7   3   10.64    2.19
   3  -7  -3    8.56    3.45
   3  -7  -3    9.37    1.90
  -3   7   3    8.75    3.04
  -3   7   3   10.68    2.04
  -3   7   2  181.34    8.28
   3  -7  -2  205.52    8.74
  -3   7   2  180.66    4.92
   3  -7  -2  179.67    8.86
   3  -7  -2  187.86    4.69
  -3   7   2  176.68    7.36
   3  -7  -2  205.22    4.87
  -3   7   2  186.16    4.77
  -3   7   1   10.10    2.72
   3  -7  -1    6.29    3.36
  -3   7   1    9.77    2.07
   3  -7  -1    7.77    1.82
  -3   7   1    8.33    1.88
   3  -7  -1   12.99    3.47
  -3   7   1    7.27    3.16
   3  -7  -1    7.17    1.78
  -3   7   0  357.69    7.26
   3  -7   0  366.80    7.67
   3  -7   0  370.16    7.11
  -3   7   0  385.87    7.15
   3  -7   0  387.07   12.08
   3  -7   0  357.75    7.26
   3  -7   1  211.11    5.10
   3  -7   1  215.46    4.94
  -3   7  -1  230.74    5.13
   3  -7   1  217.01    5.08
  -3   7  -1  217.79    5.22
   3  -7   1  218.71    5.61
   3  -7   2  121.93    3.78
   3  -7   2  115.15    3.51
   3  -7   2  116.38    3.74
   3  -7   2  125.44    4.11
   3  -7   2  123.96    3.74
   3  -7   2  118.71    3.56
  -3   7  -2  121.24    3.51
  -3   7  -2  113.92    3.67
   3  -7   2  122.67    4.10
   3  -7   3  259.27    5.89
   3  -7   3  242.93    5.43
   3  -7   3  250.30    5.55
   3  -7   3  251.02    5.79
   3  -7   3  261.65    6.00
   3  -7   3  262.48    5.78
  -3   7  -3  266.25    5.17
   3  -7   3  252.11    5.12
   3  -7   3  245.41    5.35
   3  -7   3  255.36    5.39
   3  -7   4   26.34    1.98
   3  -7   4   30.99    2.34
   3  -7   4   30.00    2.18
   3  -7   4   31.71    2.45
   3  -7   4   28.59    2.17
   3  -7   4   30.45    2.44
   3  -7   4   28.08    2.17
   3  -7   5  297.40    6.41
   3  -7   5  313.03    6.11
   3  -7   5  327.22    6.45
   3  -7   5  315.62    6.37
   3  -7   5  307.83    6.09
   3  -7   5  319.05    6.40
   3  -7   6   25.68    2.15
   3  -7   6   28.36    1.97
   3  -7   6   28.20    2.11
   3  -7   6   27.17    2.15
   3  -7   6   27.23    2.11
   3  -7   7  124.54    3.16
   3  -7   7  126.16    3.08
   3  -7   7  131.64    3.32
   3  -7   7  127.06    3.23
   3  -7   8  138.96    2.84
   3  -7   8  136.35    2.69
   3  -7   8  131.78    2.87
  -3   6  12  432.98    6.95
  -3   6  12  449.72    6.91
  -3   6  12  442.67    6.75
  -3   6  11  324.89    5.86
  -3   6  11  317.80    6.06
  -3   6  11  328.73    5.83
   3  -6 -11  331.15    5.78
  -3   6  10   39.64    2.61
  -3   6  10   38.27    2.37
  -3   6  10   36.82    1.94
  -3   6  10   39.60    2.40
  -3   6   9  199.58    5.07
  -3   6   9  189.72    4.79
  -3   6   9  190.87    4.91
  -3   6   9  194.91    4.87
  -3   6   8   25.30    2.62
  -3   6   8   24.63    2.03
  -3   6   8   23.17    2.43
  -3   6   8   24.08    2.50
  -3   6   8   22.29    1.94
  -3   6   7  104.77    3.91
  -3   6   7   99.51    3.81
  -3   6   7   97.48    3.16
  -3   6   7   96.32    3.55
   3  -6  -6  102.29    6.62
  -3   6   6  110.75    3.84
  -3   6   5  195.91    8.00
   3  -6  -5  204.13    8.00
  -3   6   5  187.41    5.10
  -3   6   5  191.57    8.24
   3  -6  -5  196.40    4.56
  -3   6   5  202.80    4.68
   3  -6  -5  187.02    8.68
  -3   6   5  200.88    5.07
   3  -6  -4    6.64    3.18
  -3   6   4    8.50    3.15
  -3   6   4    7.28    1.58
  -3   6   4    6.43    2.87
   3  -6  -4    7.81    2.88
  -3   6   4    4.59    1.88
  -3   6   3  227.44    8.57
  -3   6   3  234.29    5.19
   3  -6  -3  220.15    9.34
   3  -6  -3  248.66    9.11
  -3   6   3  238.24    8.84
  -3   6   2   11.68    2.91
   3  -6  -2   15.30    3.25
   3  -6  -2   14.81    3.68
  -3   6   2   11.69    2.47
  -3   6   1  359.41   10.27
   3  -6  -1  369.58   12.29
  -3   6   1  374.20   11.29
  -3   6   1  370.74   10.20
  -3   6   1  361.48    6.97
  -3   6   0  191.27    7.63
  -3   6   0  202.35    4.78
  -3   6   0  206.29    8.21
  -3   6  -1   86.45    5.58
  -3   6  -1   85.91    5.71
   3  -6   1   87.47    6.29
   3  -6   1   97.76    3.58
  -3   6  -1   95.55    3.20
   3  -6   1   87.60    5.72
  -3   6  -1   94.68    5.72
  -3   6  -2  235.24    8.73
   3  -6   2  251.69    9.03
   3  -6   2  220.50    9.68
  -3   6  -2  224.23    9.26
   3  -6   2  248.87    5.76
   3  -6   2  234.25    5.41
   3  -6   2  241.19    5.45
   3  -6   2  232.91    5.24
   3  -6   2  223.79    5.01
   3  -6   2  233.88    5.13
   3  -6   2  234.98    8.99
  -3   6  -2  244.07    5.21
   3  -6   3   32.44    2.00
   3  -6   3   39.63    4.41
  -3   6  -3   35.50    2.04
   3  -6   3   39.76    2.55
   3  -6   3   38.06    2.39
   3  -6   3   38.81    2.73
   3  -6   3   37.77    2.42
   3  -6   3   39.56    2.69
   3  -6   3   37.18    2.22
   3  -6   3   39.83    4.47
   3  -6   3   37.01    3.84
   3  -6   3   37.49    2.32
   3  -6   4  427.53    8.15
   3  -6   4  457.65    8.74
   3  -6   4  455.17    8.52
   3  -6   4  463.37    8.75
   3  -6   4  447.84    8.23
   3  -6   4  431.57    8.32
   3  -6   4  446.30    8.31
   3  -6   4  463.45    8.52
   3  -6   5  249.86    5.55
   3  -6   5  268.56    6.19
   3  -6   5  258.69    6.03
   3  -6   5  247.00    5.43
   3  -6   5  257.27    5.75
   3  -6   5  262.96    5.98
   3  -6   5  256.81    5.83
   3  -6   5  267.67    5.93
   3  -6   5  244.53    5.47
   3  -6   6  146.13    3.88
   3  -6   6  163.08    4.68
   3  -6   6  163.32    4.59
   3  -6   6  161.04    4.17
   3  -6   6  159.01    4.39
   3  -6   6  167.45    4.60
   3  -6   6  162.10    4.44
   3  -6   6  160.96    4.50
   3  -6   6  155.12    4.14
   3  -6   7  203.22    5.03
   3  -6   7  198.33    4.80
   3  -6   7  193.66    4.49
   3  -6   7  190.62    4.48
   3  -6   7  201.95    4.78
   3  -6   7  199.16    4.83
   3  -6   7  200.35    4.71
   3  -6   8    4.88    1.54
   3  -6   8    5.63    1.44
   3  -6   8    5.67    1.59
   3  -6   8    5.08    1.61
   3  -6   8    5.12    1.82
   3  -6   9   13.82    1.44
   3  -6   9   12.46    1.14
   3  -6   9   12.70    1.26
   3  -6   9   11.51    1.32
   3  -6   9   11.54    1.21
   3  -6  10   86.76    1.67
  -3   5  13  140.92    2.59
  -3   5  12  170.31    3.54
  -3   5  12  166.39    3.63
  -3   5  12  171.68    3.66
  -3   5  11   11.44    1.91
  -3   5  11   12.89    1.68
   3  -5 -11   12.28    1.52
  -3   5  11   12.27    2.08
  -3   5  11    9.92    1.55
  -3   5  10   82.31    3.08
  -3   5  10   88.92    3.53
  -3   5  10   82.21    3.16
  -3   5  10   76.55    2.83
  -3   5   9   16.97    1.98
  -3   5   9   15.14    2.26
  -3   5   9   19.75    2.61
  -3   5   9   17.18    1.88
  -3   5   9   16.13    2.33
  -3   5   8  238.16    5.28
  -3   5   8  248.20    5.96
  -3   5   8  242.94    5.19
  -3   5   8  233.68    5.25
  -3   5   7    7.96    1.74
  -3   5   7    7.51    1.75
  -3   5   7    7.57    2.06
   3  -5  -7    7.53    3.35
   3  -5  -7   11.79    3.17
  -3   5   7    3.91    3.18
  -3   5   7    7.33    1.83
  -3   5   6  180.24    4.86
  -3   5   6  176.50    4.62
  -3   5   6  185.78    8.19
  -3   5   6  181.72    4.06
   3  -5  -5    6.78    2.87
   3  -5  -5    6.81    2.36
  -3   5   5    8.03    1.51
  -3   5   5    8.09    2.66
  -3   5   4  876.78   18.59
  -3   5   4  863.39   13.25
  -3   5   4  869.14   18.12
  -3   5   3   27.54    2.84
  -3   5   3   30.82    3.64
   3  -5  -3   27.31    3.75
  -3   5   3   35.15    3.69
   3  -5  -3   33.79    3.59
  -3   5   2  609.80   13.40
  -3   5   2  636.78   14.77
  -3   5   2  645.93   14.42
   3  -5  -2  624.95   15.74
   3  -5  -1  635.40   14.55
  -3   5   1  603.46   14.21
  -3   5   1  589.09   13.18
  -3   5   1  556.49   13.06
  -3   5   0  299.86    9.40
   3  -5   0  305.97    9.69
  -3   5   0  292.42    8.31
   3  -5   0  313.21   10.51
  -3   5   0  293.47    9.13
   3  -5   1  811.90   17.44
  -3   5  -1  802.77   17.22
   3  -5   1  785.51   18.44
   3  -5   2   79.62    4.99
  -3   5  -2   80.28    4.94
  -3   5  -2   77.31    2.67
   3  -5   2   91.19    5.43
   3  -5   2   76.41    5.53
   3  -5   3  973.38   19.33
  -3   5  -3  966.06   19.36
  -3   5  -3  954.95   20.72
   3  -5   3 1011.51   20.55
  -3   5  -3  962.28   14.41
   3  -5   4  353.24    7.05
   3  -5   4  351.34    6.94
   3  -5   4  350.39    7.25
   3  -5   4  353.39    7.16
   3  -5   4  361.29    7.21
   3  -5   4  341.70    6.85
   3  -5   4  367.53   11.54
   3  -5   4  354.58    7.02
   3  -5   4  349.86    6.97
  -3   5  -4  337.38   11.53
  -3   5  -5   13.80    3.71
   3  -5   5   15.27    1.95
   3  -5   5   16.58    2.03
   3  -5   5   16.49    2.34
   3  -5   5   17.28    2.38
   3  -5   5   18.02    2.07
   3  -5   5   22.38    4.09
   3  -5   5   17.58    3.60
   3  -5   5   18.81    2.05
   3  -5   5   18.23    2.32
   3  -5   5   17.08    2.08
   3  -5   6  318.71    7.15
   3  -5   6  326.39    7.20
   3  -5   6  322.45    6.97
   3  -5   6  317.70    6.76
   3  -5   6  324.57    6.88
   3  -5   6  329.29    7.02
   3  -5   6  332.05    6.94
   3  -5   6  321.88    6.56
   3  -5   7   14.12    1.89
   3  -5   7   18.10    2.52
   3  -5   7   16.28    2.30
   3  -5   7   17.35    2.26
   3  -5   7   17.77    1.98
   3  -5   7   16.30    2.29
   3  -5   7   20.52    2.45
   3  -5   7   18.18    2.37
   3  -5   7   16.35    2.33
   3  -5   8    3.77    1.98
   3  -5   8    3.47    2.04
   3  -5   8    3.26    2.00
   3  -5   8    4.88    1.52
   3  -5   8    3.29    1.86
   3  -5   8    2.72    2.30
   3  -5   8    4.97    2.03
   3  -5   9   18.23    1.80
   3  -5   9   17.46    1.85
   3  -5   9   18.19    1.98
   3  -5   9   18.04    2.02
   3  -5   9   18.65    1.94
   3  -5  10   22.51    1.63
   3  -5  10   21.92    1.51
   3  -5  10   22.20    1.64
   3  -5  11   94.27    1.84
  -3   4  13   93.89    1.98
  -3   4  13  102.81    2.16
  -3   4  12    1.37    1.31
  -3   4  12    1.33    1.42
  -3   4  11   86.55    2.92
  -3   4  11   84.35    2.70
  -3   4  11   85.41    3.37
  -3   4  11   87.90    3.02
  -3   4  10  105.54    3.23
  -3   4  10  110.89    3.58
   3  -4 -10  107.25    3.36
  -3   4  10  110.44    3.60
  -3   4  10  105.29    3.38
  -3   4  10  111.37    4.01
  -3   4   9  107.08    3.66
  -3   4   9  102.33    3.66
  -3   4   9  106.10    3.44
   3  -4  -8   20.31    3.80
   3  -4  -8   18.52    3.71
  -3   4   8   28.04    2.27
  -3   4   8   22.75    2.36
  -3   4   8   24.79    2.17
  -3   4   7  145.24    3.89
   3  -4  -7  124.93    6.61
   3  -4  -7  122.53    7.04
  -3   4   7  150.41    7.15
  -3   4   7  139.18    4.09
  -3   4   7  137.54    4.17
  -3   4   7  134.26    3.70
  -3   4   6   18.17    3.50
   3  -4  -6   15.53    2.99
   3  -4  -6   17.17    3.39
   3  -4  -5  357.19    9.51
  -3   4   5  371.51    9.88
  -3   4   5  358.60    9.32
  -3   4   5  361.53   10.73
  -3   4   4  202.17    7.15
   3  -4  -4  207.88    7.08
  -3   4   3  265.82    8.18
   3  -4  -3  276.62    8.31
   3  -4  -2   89.66    5.12
  -3   4   2   82.97    4.57
   3  -4  -2   91.40    4.72
  -3   4   2   84.09    4.22
   3  -4  -1  217.57    7.35
  -3   4   1  229.41    7.25
   3  -4   0 2125.75   34.25
  -3   4   0 2067.42   32.46
   3  -4   1   58.11    4.49
  -3   4  -1   63.26    4.27
  -3   4  -1   61.08    3.35
  -3   4  -1   54.53    3.87
   3  -4   1   59.21    3.97
  -3   4  -2 1403.21   25.29
   3  -4   2 1356.88   25.81
   3  -4   2 1464.72   24.68
  -3   4  -2 1392.62   24.37
   3  -4   2 1421.35   24.49
  -3   4  -3 1251.76   23.98
  -3   4  -3 1280.94   22.77
   3  -4   3 1299.83   22.57
   3  -4   3 1307.22   23.40
  -3   4  -4    3.63    2.86
   3  -4   4    3.32    2.48
   3  -4   4    9.87    2.86
   3  -4   4    3.69    1.98
  -3   4  -4    3.57    2.13
   3  -4   4    7.16    2.82
   3  -4   5  351.09   10.92
   3  -4   5  355.21   11.23
   3  -4   6   32.98    2.28
   3  -4   6   32.35    2.70
   3  -4   6   31.05    2.54
   3  -4   6   32.88    2.50
  -3   4  -6   30.12    4.35
   3  -4   6   33.66    4.39
   3  -4   6   32.98    4.12
   3  -4   6   33.43    2.56
   3  -4   6   30.83    2.48
   3  -4   6   36.82    2.66
   3  -4   6   34.68    2.50
   3  -4   7   24.82    2.18
   3  -4   7   21.50    2.45
   3  -4   7   21.70    2.69
   3  -4   7   21.84    2.48
   3  -4   7   22.59    2.51
   3  -4   7   23.73    2.53
   3  -4   7   23.78    2.48
   3  -4   7   20.43    2.09
   3  -4   7   21.49    2.41
   3  -4   7   22.10    2.13
   3  -4   7   22.47    2.43
   3  -4   8    5.53    1.73
   3  -4   8    5.77    2.05
   3  -4   8    3.16    2.29
   3  -4   8    2.74    2.16
   3  -4   8    2.71    1.95
   3  -4   8    6.24    1.72
   3  -4   8    2.46    1.85
   3  -4   8    3.14    1.82
   3  -4   9   23.10    2.17
   3  -4   9   23.90    2.45
   3  -4   9   23.43    2.14
   3  -4   9   21.20    2.33
   3  -4   9   23.24    2.36
   3  -4   9   21.65    2.32
   3  -4   9   23.44    2.50
   3  -4  10  151.91    3.85
   3  -4  10  155.77    4.18
   3  -4  10  160.31    4.09
   3  -4  10  150.44    3.67
   3  -4  10  148.85    3.62
   3  -4  10  154.68    4.15
   3  -4  10  154.64    3.94
   3  -4  10  157.14    3.96
   3  -4  11  437.70    6.99
   3  -4  11  424.18    7.11
  -3   3  13   43.10    1.40
  -3   3  13   39.43    1.31
  -3   3  12   68.23    2.43
  -3   3  12   69.36    2.42
  -3   3  12   70.20    2.42
  -3   3  12   65.19    2.39
  -3   3  12   68.82    2.50
  -3   3  12   63.30    2.07
  -3   3  11   45.95    2.61
  -3   3  11   51.88    2.34
  -3   3  11   54.63    2.71
  -3   3  11   54.41    2.67
  -3   3  11   50.94    2.71
  -3   3  11   46.54    2.91
  -3   3  10  350.79    6.87
  -3   3  10  357.89    6.91
  -3   3  10  374.68    7.41
  -3   3  10  368.89    7.22
  -3   3  10  379.87    7.09
  -3   3  10  355.83    6.67
  -3   3  10  371.03    7.32
  -3   3   9   11.11    2.33
  -3   3   9    8.19    1.91
  -3   3   9    9.47    2.01
  -3   3   9    8.67    2.23
  -3   3   9    6.91    1.95
  -3   3   9    6.39    1.87
  -3   3   8  271.69    5.78
  -3   3   8  265.59    5.70
  -3   3   8  245.84    5.56
  -3   3   8  252.59    5.53
  -3   3   8  259.72    5.86
   3  -3  -8  240.77    9.63
   3  -3  -8  250.31    9.70
   3  -3  -7   30.09    3.94
   3  -3  -7   24.65    3.81
  -3   3   7   23.66    1.94
  -3   3   7   25.00    3.77
  -3   3   6  581.40    9.46
  -3   3   6  563.59    9.30
   3  -3  -6  574.15   14.01
   3  -3  -6  553.82   14.19
  -3   3   5   72.33    2.52
  -3   3   5   82.56    3.92
   3  -3  -5   64.95    4.24
   3  -3  -5   71.83    4.73
   3  -3  -5   80.55    3.90
  -3   3   5   83.16    4.17
  -3   3   4 1165.90   19.88
   3  -3  -4 1135.09   19.26
  -3   3   3  358.41    6.22
  -3   3   3  387.17    9.28
   3  -3  -3  382.34    9.10
  -3   3   2  559.00   12.01
  -3   3   2  566.11   11.81
   3  -3  -1 3032.81   43.76
  -3   3   1 2955.15   43.30
   3  -3   0  420.83    9.89
  -3   3   0  434.22    9.94
  -3   3   0  447.44   10.20
   3  -3   0  444.71   10.83
   3  -3   1  167.46    5.74
  -3   3  -1  164.35    5.64
  -3   3  -1  154.09    5.97
   3  -3   1  154.00    6.05
   3  -3   2  612.54   12.34
   3  -3   2  626.57   13.02
  -3   3  -2  593.32   12.46
   3  -3   2  614.28   12.54
   3  -3   2  595.12   13.34
  -3   3  -2  614.58   13.32
   3  -3   3   51.64    3.57
   3  -3   3   52.05    3.68
  -3   3  -3   50.95    3.97
   3  -3   3   54.90    3.91
  -3   3  -3   50.54    3.27
   3  -3   3   49.59    3.24
   3  -3   4   59.14    4.04
  -3   3  -4   55.18    4.17
  -3   3  -4   60.29    3.65
   3  -3   4   64.14    3.53
   3  -3   5  172.87    7.12
   3  -3   5  195.33    7.51
  -3   3  -5  182.51    7.06
  -3   3  -5  172.07    7.41
   3  -3   5  176.41    5.78
  -3   3  -6   27.09    3.55
  -3   3  -6   31.74    3.99
   3  -3   6   33.49    3.83
   3  -3   6   35.39    4.07
   3  -3   7  189.43    4.74
   3  -3   7  183.14    4.86
   3  -3   7  181.35    8.36
   3  -3   7  181.89    4.85
   3  -3   7  164.21    7.53
   3  -3   7  186.14    4.72
   3  -3   7  184.12    4.62
   3  -3   7  188.19    4.75
   3  -3   7  185.60    4.64
   3  -3   7  192.20    5.03
   3  -3   7  181.82    4.85
   3  -3   7  195.91    5.18
   3  -3   7  194.09    4.93
  -3   3  -7  184.01    8.36
  -3   3  -7  176.32    7.68
   3  -3   7  177.12    4.49
   3  -3   7  179.61    4.99
   3  -3   7  185.48    4.82
   3  -3   8   64.30    3.00
   3  -3   8   63.01    3.03
   3  -3   8   65.42    3.26
   3  -3   8   65.00    2.73
   3  -3   8   64.76    3.10
   3  -3   8   69.39    3.50
   3  -3   8   68.24    3.32
   3  -3   8   61.26    2.74
   3  -3   8   63.42    2.98
   3  -3   8   67.75    3.28
   3  -3   8   66.99    3.16
   3  -3   8   66.13    3.07
   3  -3   8   61.44    2.86
   3  -3   9  612.70   10.61
   3  -3   9  604.57   10.47
   3  -3   9  622.41   10.99
   3  -3   9  608.60   10.60
   3  -3   9  625.21   11.06
   3  -3   9  617.83   10.76
   3  -3   9  579.50    9.90
   3  -3   9  609.07   10.41
   3  -3   9  616.36   10.73
   3  -3   9  595.36   10.58
   3  -3   9  613.88   10.73
   3  -3   9  600.88   10.57
   3  -3  10  353.71    6.84
   3  -3  10  370.23    7.39
   3  -3  10  356.98    7.05
   3  -3  10  372.75    7.55
   3  -3  10  363.95    7.26
   3  -3  10  373.57    7.20
   3  -3  10  353.46    6.71
   3  -3  10  355.43    7.07
   3  -3  10  356.78    7.06
   3  -3  10  364.27    7.12
   3  -3  11  295.96    5.95
   3  -3  11  313.69    5.94
   3  -3  11  295.26    5.72
   3  -3  11  309.60    5.90
   3  -3  12  240.20    4.43
  -3   2  13   98.16    2.14
  -3   2  13   99.20    2.22
  -3   2  12    2.11    1.50
  -3   2  12    2.21    1.35
  -3   2  12    2.14    1.22
  -3   2  12    0.17    1.54
  -3   2  12    1.38    1.47
  -3   2  11   71.05    2.77
  -3   2  11   76.95    2.93
  -3   2  11   76.13    3.23
  -3   2  11   77.91    2.91
  -3   2  11   76.88    3.09
  -3   2  11   78.92    2.94
  -3   2  10   17.66    2.24
  -3   2  10   13.79    2.15
  -3   2  10   16.17    2.24
  -3   2  10   15.82    2.53
  -3   2  10   14.75    2.28
  -3   2  10   15.76    2.36
  -3   2   9  200.57    5.36
  -3   2   9  196.48    5.02
  -3   2   9  203.29    5.11
  -3   2   9  204.20    5.21
  -3   2   9  193.23    5.16
   3  -2  -8    6.40    1.66
  -3   2   8    5.44    2.09
  -3   2   8    5.67    1.91
  -3   2   8    9.02    2.09
   3  -2  -8    3.57    2.88
   3  -2  -8    5.51    3.16
  -3   2   8    6.49    1.89
  -3   2   8    5.32    1.99
   3  -2  -7  460.17   12.70
   3  -2  -7  430.59   12.59
  -3   2   7  445.39    7.81
  -3   2   7  445.35    8.20
  -3   2   7  443.71   11.84
  -3   2   6  444.49    7.58
   3  -2  -6  431.75   11.77
   3  -2  -6  423.96   11.75
  -3   2   5  591.27   11.72
  -3   2   5  588.84    9.37
   3  -2  -5  626.84   13.97
   3  -2  -5  610.69   13.55
  -3   2   4 1400.54   19.86
  -3   2   4 1483.26   23.05
   3  -2  -4 1463.02   22.58
   3  -2  -4 1462.95   23.94
   3  -2  -4 1477.34   24.60
  -3   2   4 1424.08   21.81
   3  -2  -3  111.87    4.18
  -3   2   3  110.97    4.30
   3  -2  -3  117.34    4.43
  -3   2   3  106.59    3.44
  -3   2   3  110.10    3.51
   3  -2  -2 2823.09   39.97
  -3   2   2 2800.06   40.12
   3  -2  -2 2761.37   39.26
   3  -2  -1 1957.58   27.97
  -3   2   1 1863.14   27.94
  -3   2   1 1927.71   28.13
   3  -2  -1 1800.69   26.11
   3  -2  -1 1785.66   25.04
  -3   2   0  752.25   13.42
  -3   2   0  744.36   13.71
   3  -2   0  706.62   10.98
   3  -2   0  747.23   11.82
   3  -2   1  662.42   11.45
   3  -2   1  668.67   13.10
  -3   2  -1  666.70   12.99
  -3   2  -1  658.54   12.38
   3  -2   2   37.33    2.51
  -3   2  -2   38.19    2.56
   3  -2   2   36.70    1.83
   3  -2   2   36.59    2.58
   3  -2   2   36.48    2.36
   3  -2   2   36.19    2.82
  -3   2  -2   34.16    2.84
   3  -2   3   43.94    2.97
   3  -2   3   47.38    3.18
  -3   2  -3   36.21    3.03
   3  -2   3   32.03    2.67
   3  -2   3   46.62    2.84
  -3   2  -3   43.70    2.77
   3  -2   4   14.99    2.37
  -3   2  -4   20.23    2.73
  -3   2  -4   20.91    2.39
   3  -2   4   17.36    2.12
   3  -2   4   18.20    2.01
  -3   2  -4   15.76    1.99
   3  -2   5  781.16   16.00
   3  -2   5  780.46   15.77
  -3   2  -5  757.42   15.89
  -3   2  -5  748.10   15.04
  -3   2  -5  755.87   14.04
   3  -2   5  744.58   13.70
  -3   2  -6 1141.40   21.82
  -3   2  -6 1083.56   20.70
   3  -2   6 1104.32   21.36
  -3   2  -7  777.05   17.66
   3  -2   7  791.98   17.34
   3  -2   7  811.71   18.11
   3  -2   8  173.08    4.65
   3  -2   8  174.37    4.85
   3  -2   8  178.98    4.81
   3  -2   8  171.98    7.55
   3  -2   8  178.58    4.56
   3  -2   8  184.39    4.98
   3  -2   8  173.01    4.74
   3  -2   8  173.77    4.78
   3  -2   8  169.20    4.65
   3  -2   8  177.18    4.93
   3  -2   8  169.13    4.67
   3  -2   8  180.88    4.72
  -3   2  -8  164.03    7.58
   3  -2   8  171.75    4.41
   3  -2   8  180.50    4.55
   3  -2   8  181.57    4.81
   3  -2   8  171.34    4.27
   3  -2   8  179.73    4.52
   3  -2   9 1472.78   21.58
   3  -2   9 1423.93   21.33
   3  -2   9 1441.79   21.40
   3  -2   9 1445.17   21.25
   3  -2   9 1467.95   21.60
   3  -2   9 1398.61   21.20
   3  -2   9 1470.33   21.29
   3  -2   9 1347.44   20.60
   3  -2   9 1414.89   20.86
   3  -2   9 1468.98   21.56
   3  -2   9 1440.56   21.27
   3  -2   9 1434.75   21.22
   3  -2   9 1411.27   20.85
   3  -2  10  541.91    9.83
   3  -2  10  538.53    9.66
   3  -2  10  549.30    9.92
   3  -2  10  534.14    9.66
   3  -2  10  546.55   10.12
   3  -2  10  536.59    9.96
   3  -2  10  522.58    9.14
   3  -2  10  557.04    9.64
   3  -2  10  541.25    9.72
   3  -2  10  551.59   10.00
   3  -2  11  156.57    4.34
   3  -2  11  156.29    4.21
   3  -2  11  163.63    4.66
   3  -2  11  167.25    4.46
   3  -2  11  165.67    4.56
   3  -2  11  154.64    4.23
   3  -2  11  159.36    4.04
   3  -2  11  158.83    4.56
   3  -2  12  342.78    6.53
   3  -2  12  352.78    6.51
   3  -2  12  354.49    6.39
   3  -2  12  349.23    6.25
  -3   1  13    6.58    0.66
  -3   1  12   26.22    1.72
  -3   1  12   26.38    1.44
  -3   1  12   29.42    1.65
  -3   1  12   28.98    1.76
  -3   1  11   10.79    1.80
  -3   1  11   11.21    1.89
  -3   1  11    8.86    1.76
  -3   1  11    9.19    2.04
  -3   1  11    7.77    1.98
  -3   1  11   10.03    1.98
  -3   1  10  300.37    6.43
  -3   1  10  307.75    6.33
  -3   1  10  294.94    6.03
  -3   1  10  300.58    6.21
  -3   1  10  300.05    6.46
  -3   1  10  293.40    6.62
  -3   1  10  278.34    5.61
  -3   1   9    2.98    2.26
  -3   1   9    2.76    2.29
  -3   1   9    1.24    1.86
  -3   1   9    1.83    2.03
  -3   1   9    4.84    2.04
  -3   1   9    2.53    1.62
  -3   1   9    3.81    2.23
  -3   1   9    3.91    2.14
  -3   1   8  490.66    8.99
  -3   1   8  504.66    9.48
  -3   1   8  503.02    9.28
   3  -1  -8  462.75   13.67
   3  -1  -8  456.71   13.72
   3  -1  -8  468.92   13.30
  -3   1   8  509.89    9.28
  -3   1   8  498.65    8.83
  -3   1   7   13.91    1.53
  -3   1   7   13.94    2.07
   3  -1  -7   15.89    3.21
  -3   1   6  745.13   11.49
   3  -1  -6  781.79   16.77
   3  -1  -6  771.56   16.73
  -3   1   5 1840.22   25.29
   3  -1  -5 1922.10   30.69
   3  -1  -5 1843.80   30.51
  -3   1   4   10.41    2.23
   3  -1  -4   15.48    2.46
   3  -1  -4    9.01    2.20
  -3   1   4    7.89    1.49
  -3   1   3 1946.97   28.08
  -3   1   3 1997.94   28.88
  -3   1   3 2142.72   30.62
   3  -1  -3 2079.91   29.76
  -3   1   3 2088.04   30.00
   3  -1  -3 2099.72   30.83
   3  -1  -2 1559.72   21.62
  -3   1   2 1655.42   23.93
  -3   1   2 1624.42   23.20
  -3   1   2 1519.94   21.69
   3  -1  -2 1620.54   23.88
  -3   1   2 1603.70   23.95
   3  -1  -2 1625.49   24.60
   3  -1  -2 1594.11   23.91
   3  -1  -1  492.92    8.28
  -3   1   1  496.24    8.93
   3  -1  -1  477.68    8.84
   3  -1  -1  482.84    9.54
  -3   1   1  487.39    9.51
   3  -1   0 1075.66   16.12
   3  -1   0 1057.48   14.92
   3  -1   0 1054.15   16.48
   3  -1   0 1093.38   17.05
   3  -1   1  349.14    7.10
   3  -1   1  345.00    6.46
  -3   1  -1  340.28    7.65
   3  -1   1  331.03    6.51
   3  -1   2  232.52    5.95
   3  -1   2  245.25    5.61
   3  -1   2  232.11    4.60
   3  -1   2  241.02    5.43
  -3   1  -2  250.21    6.47
   3  -1   2  260.18    6.29
  -3   1  -2  254.18    6.32
   3  -1   2  231.18    5.86
  -3   1  -2  229.48    5.93
   3  -1   3  177.86    5.30
   3  -1   3  168.46    5.07
   3  -1   3  186.21    4.54
   3  -1   3  195.37    5.28
  -3   1  -3  191.94    5.58
   3  -1   3  161.07    4.87
  -3   1  -3  168.14    4.98
   3  -1   4   29.68    2.53
   3  -1   4   28.67    2.58
   3  -1   4   28.62    1.82
   3  -1   4   29.57    2.16
  -3   1  -4   25.43    2.08
  -3   1  -4   27.40    2.55
  -3   1  -4   30.24    2.24
   3  -1   4   27.32    2.04
   3  -1   5 1604.06   25.94
  -3   1  -5 1533.48   23.95
  -3   1  -5 1573.94   24.72
  -3   1  -5 1616.48   25.83
   3  -1   6 3124.67   45.54
   3  -1   6 3087.22   45.13
  -3   1  -6 2980.07   44.81
   3  -1   7   13.05    2.58
  -3   1  -7   10.81    2.62
   3  -1   7   11.77    3.09
   3  -1   8 1027.42   20.65
   3  -1   9 1003.58   15.77
   3  -1   9 1064.93   16.40
   3  -1   9 1018.55   16.30
   3  -1   9 1052.71   16.65
   3  -1   9 1049.91   16.44
   3  -1   9 1056.71   16.27
   3  -1   9 1074.06   16.07
   3  -1   9 1084.22   16.24
   3  -1   9 1048.53   16.73
   3  -1   9 1060.06   16.47
   3  -1   9 1040.73   16.73
   3  -1   9 1066.62   16.60
   3  -1   9 1024.22   15.76
   3  -1   9 1039.43   22.38
   3  -1   9  983.75   21.08
   3  -1   9 1076.97   16.60
   3  -1   9 1093.58   16.34
   3  -1   9 1047.14   16.62
   3  -1   9 1045.34   16.11
   3  -1   9 1030.61   16.17
   3  -1   9 1044.12   16.19
   3  -1  10    3.00    2.29
   3  -1  10    2.96    1.62
   3  -1  10    3.23    2.07
   3  -1  10    3.03    2.25
   3  -1  10    2.13    2.24
   3  -1  10    1.96    2.06
   3  -1  10    4.22    2.20
   3  -1  10    3.23    2.06
   3  -1  10    3.13    2.34
   3  -1  10    3.39    2.51
   3  -1  10    3.89    2.12
   3  -1  10    1.21    1.94
   3  -1  10    2.85    1.83
   3  -1  10    3.01    2.10
   3  -1  11  918.63   14.83
   3  -1  11  897.91   14.28
   3  -1  11  931.99   14.81
   3  -1  11  939.08   14.56
   3  -1  11  926.90   14.69
   3  -1  11  891.52   14.33
   3  -1  11  916.12   14.91
   3  -1  11  928.06   14.50
   3  -1  11  940.70   14.92
   3  -1  11  883.24   13.81
   3  -1  11  892.65   14.33
   3  -1  11  921.01   14.38
   3  -1  12  273.03    5.71
   3  -1  12  290.92    6.25
   3  -1  12  288.37    6.01
   3  -1  12  285.36    6.02
   3  -1  12  292.59    6.20
   3  -1  12  281.17    5.83
   3  -1  12  283.03    6.15
   3  -1  13   12.22    1.48
  -3   0  12   20.16    1.59
  -3   0  12   20.81    1.54
  -3   0  12   21.63    1.61
  -3   0  12   21.34    1.37
  -3   0  11  177.30    4.11
  -3   0  11  161.90    3.65
  -3   0  11  176.39    4.35
  -3   0  11  172.59    4.45
  -3   0  11  179.51    4.24
  -3   0  11  178.50    4.44
  -3   0  10   17.52    2.26
  -3   0  10   21.41    2.63
  -3   0  10   17.44    2.30
  -3   0  10   18.46    1.94
  -3   0  10   21.15    2.31
  -3   0  10   15.86    2.26
  -3   0  10   21.24    2.69
  -3   0  10   18.53    2.01
  -3   0   9  610.12   10.54
  -3   0   9  601.14   10.57
  -3   0   9  586.97    9.99
  -3   0   9  621.21   10.87
  -3   0   9  605.73   10.32
  -3   0   9  600.50   10.26
  -3   0   9  616.03   11.07
  -3   0   8  469.07    9.21
  -3   0   8  472.10    8.82
  -3   0   8  474.78    8.79
  -3   0   8  450.47    8.15
  -3   0   8  479.61    9.05
  -3   0   8  485.43    8.96
   3   0  -8  434.02   13.24
   3   0  -8  417.42   12.48
  -3   0   8  478.24    8.48
  -3   0   7  608.63   10.26
  -3   0   7  617.03   10.89
  -3   0   7  629.62   10.57
  -3   0   7  657.84   10.76
   3   0  -7  619.00   15.45
   3   0  -7  621.95   15.65
   3   0  -7  611.03   15.16
   3   0  -6 2171.15   35.36
   3   0  -6 2220.02   35.56
  -3   0   6 2129.10   29.18
   3   0  -5  482.74   11.81
   3   0  -5  483.52   11.65
  -3   0   5  478.81    7.77
  -3   0   5  501.09   11.71
  -3   0   4  694.45   13.83
   3   0  -4  734.88   14.51
   3   0  -4  719.97   14.16
   3   0  -3  410.01    9.54
   3   0  -3  382.85    9.13
  -3   0   3  407.40    9.02
   3   0  -2   55.79    2.94
  -3   0   2   63.66    3.03
   3   0  -1   41.49    2.43
   3   0  -1   39.21    1.98
   3   0  -1   41.42    2.25
   3   0  -1   47.23    1.48
  -3   0   1   49.98    2.37
   3   0   0  439.04    7.29
  -3   0   0  432.81    7.65
  -3   0   0  450.44    8.14
   3   0   0  423.51    8.34
   3   0   0  408.40    8.08
   3   0   0  401.61    6.95
   3   0   1 1128.71   16.21
   3   0   1 1120.87   16.87
  -3   0  -1 1116.66   16.06
   3   0   1 1121.39   17.58
   3   0   1 1129.45   16.89
  -3   0  -1 1135.62   17.84
   3   0   1 1163.91   17.78
   3   0   2 1344.99   19.66
   3   0   2 1363.11   20.22
  -3   0  -2 1295.50   17.95
   3   0   2 1355.53   19.03
   3   0   2 1394.49   20.38
  -3   0  -2 1435.79   20.70
   3   0   2 1340.16   20.37
   3   0   3  215.47    5.23
   3   0   3  202.94    5.11
   3   0   3  206.32    5.38
  -3   0  -3  202.92    5.06
  -3   0  -3  219.76    5.53
   3   0   3  212.62    4.71
   3   0   4 1797.94   26.04
   3   0   4 1783.59   26.82
   3   0   4 1806.65   26.57
  -3   0  -4 1805.09   26.36
  -3   0  -4 1701.73   24.72
  -3   0  -4 1719.66   25.83
   3   0   4 1718.14   24.26
   3   0   5 2989.46   40.99
   3   0   5 2948.09   41.18
   3   0   5 2895.06   42.23
  -3   0  -5 2889.59   41.17
  -3   0  -5 2805.61   40.09
   3   0   6  746.02   14.86
   3   0   6  762.14   14.84
  -3   0  -6  712.62   13.76
   3   0   6  730.07   13.84
   3   0   7  970.27   18.64
   3   0   7  966.68   18.98
   3   0   8 2846.53   44.27
   3   0   9   24.09    2.24
   3   0   9   26.11    2.06
   3   0   9   29.50    2.48
   3   0   9   26.91    2.28
   3   0   9   23.07    3.74
   3   0   9   28.15    2.54
   3   0   9   27.83    2.54
   3   0   9   28.74    2.32
   3   0   9   26.16    2.10
   3   0   9   27.61    2.28
   3   0   9   25.32    2.29
   3   0   9   25.92    2.16
   3   0   9   26.67    2.45
   3   0   9   27.77    2.23
   3   0   9   26.47    2.31
   3   0   9   25.90    2.53
   3   0   9   26.14    2.47
   3   0   9   25.04    2.42
   3   0   9   25.77    2.14
   3   0   9   34.76    2.52
   3   0   9   25.92    2.19
   3   0   9   26.48    2.36
   3   0  10   51.49    2.96
   3   0  10   44.53    2.57
   3   0  10   48.05    2.95
   3   0  10   47.73    3.09
   3   0  10   46.64    2.81
   3   0  10   43.02    2.92
   3   0  10   44.26    3.13
   3   0  10   49.76    2.69
   3   0  10   48.14    2.70
   3   0  10   41.69    2.51
   3   0  10   45.12    2.82
   3   0  10   47.32    2.73
   3   0  10   47.03    3.01
   3   0  10   49.03    2.88
   3   0  10   46.92    2.96
   3   0  10   45.24    3.18
   3   0  10   43.66    3.05
   3   0  10   52.21    2.82
   3   0  10   45.84    2.44
   3   0  10   51.86    2.93
   3   0  10   49.76    2.85
   3   0  10   51.66    2.97
   3   0  11 1096.44   17.43
   3   0  11 1177.68   17.70
   3   0  11 1175.75   17.61
   3   0  11 1164.59   17.93
   3   0  11 1159.21   17.71
   3   0  11 1178.77   17.95
   3   0  11 1137.94   17.62
   3   0  11 1182.57   17.95
   3   0  11 1173.99   18.31
   3   0  11 1198.06   17.88
   3   0  11 1166.85   17.70
   3   0  12  137.68    4.02
   3   0  12  134.63    4.13
   3   0  12  134.61    4.13
   3   0  12  132.27    4.11
   3   0  12  137.52    4.45
   3   0  12  129.30    3.92
   3   0  13   70.32    2.71
  -3  -1  12  138.26    2.68
  -3  -1  12  127.22    2.60
  -3  -1  11   15.96    1.52
  -3  -1  11   18.53    1.63
  -3  -1  11   16.71    1.79
  -3  -1  11   17.38    1.99
  -3  -1  11   18.03    1.64
  -3  -1  11   14.87    1.56
  -3  -1  11   17.74    1.85
  -3  -1  10  433.02    8.05
  -3  -1  10  430.21    7.99
  -3  -1  10  432.69    7.94
  -3  -1  10  426.90    7.75
  -3  -1  10  429.96    7.95
  -3  -1  10  447.00    8.39
  -3  -1  10  415.15    7.57
  -3  -1   9  554.71    9.97
  -3  -1   9  552.76    9.88
  -3  -1   9  549.06    9.70
  -3  -1   9  551.62    9.94
  -3  -1   9  531.70    9.47
  -3  -1   9  543.18   10.22
  -3  -1   8   82.77    3.27
  -3  -1   8   82.14    3.57
  -3  -1   8   77.75    2.97
  -3  -1   8   82.39    3.31
  -3  -1   7 1090.05   15.90
  -3  -1   7 1077.61   16.65
  -3  -1   7 1053.45   15.89
  -3  -1   7 1032.22   16.10
   3   1  -7 1040.08   22.14
   3   1  -7 1010.40   21.34
  -3  -1   7 1061.50   21.75
   3   1  -6  993.88   20.21
   3   1  -6  975.25   19.90
  -3  -1   6  960.51   14.13
  -3  -1   6  968.36   15.15
  -3  -1   6  985.35   19.88
   3   1  -5  173.13    6.77
   3   1  -5  179.72    6.93
  -3  -1   5  160.56    3.60
   3   1  -4  336.58    8.98
   3   1  -4  335.65    9.15
  -3  -1   4  316.44    5.60
  -3  -1   4  331.87    8.87
  -3  -1   3  226.62    6.54
   3   1  -3  211.88    6.62
  -3  -1   3  223.76    5.31
  -3  -1   2    3.90    1.54
   3   1  -2    5.74    1.73
  -3  -1   2    3.55    1.01
   3   1  -2    2.65    1.38
  -3  -1   1    3.03    1.22
   3   1  -1    1.93    1.09
  -3  -1   0  104.74    3.39
  -3  -1   0  104.14    3.51
   3   1   0  104.54    3.23
   3   1   0  109.44    3.73
   3   1   1 4956.64   66.38
  -3  -1  -1 4990.50   66.45
   3   1   2 3232.93   45.04
  -3  -1  -2 3334.57   44.03
  -3  -1  -2 3350.52   45.26
   3   1   2 3310.20   44.66
   3   1   2 3348.99   45.83
   3   1   3  224.78    5.63
   3   1   3  219.42    4.45
  -3  -1  -3  215.54    5.33
   3   1   3  231.23    4.29
  -3  -1  -3  252.61    5.53
   3   1   3  244.13    4.86
   3   1   3  262.43    6.25
   3   1   4 9989.78  129.41
   3   1   4 9910.69  129.18
   3   1   4 9630.16  127.66
  -3  -1  -4 9807.25  128.26
   3   1   4 9999.00  129.54
  -3  -1  -4 9938.20  128.15
   3   1   5  845.12   15.11
   3   1   5  846.58   15.30
   3   1   5  866.04   14.15
  -3  -1  -5  839.27   13.88
  -3  -1  -5  804.27   13.03
  -3  -1  -5  813.60   13.66
   3   1   5  872.46   15.33
  -3  -1  -6   36.70    2.04
   3   1   6   35.41    2.63
  -3  -1  -6   41.62    2.31
   3   1   6   40.91    3.10
   3   1   6   36.83    3.06
  -3  -1  -6   33.74    2.16
   3   1   7 2507.93   38.98
   3   1   7 2526.90   39.18
   3   1   7 2566.79   38.17
   3   1   8  493.36   11.90
   3   1   9   10.50    2.95
   3   1  10  129.13    3.96
   3   1  10  132.30    4.34
   3   1  10  129.83    3.95
   3   1  10  123.51    4.21
   3   1  10  126.57    4.48
   3   1  10  132.06    4.46
   3   1  10  128.46    4.19
   3   1  10  118.07    3.88
   3   1  10  118.62    3.92
   3   1  10  120.61    3.79
   3   1  10  122.13    4.04
   3   1  10  126.46    3.83
   3   1  10  125.83    3.96
   3   1  10  125.51    4.01
   3   1  10  124.02    3.91
   3   1  10  122.84    4.32
   3   1  10  113.91    4.18
   3   1  10  122.14    4.13
   3   1  10  118.49    4.13
   3   1  10  125.14    4.33
   3   1  10  129.11    3.96
   3   1  10  118.17    3.66
   3   1  10  144.53    4.16
   3   1  10  133.60    4.34
   3   1  11  182.10    4.88
   3   1  11  185.81    4.83
   3   1  11  179.43    5.07
   3   1  11  178.35    5.12
   3   1  11  185.36    5.43
   3   1  11  190.17    4.94
   3   1  11  174.01    4.56
   3   1  11  176.23    4.83
   3   1  11  182.48    4.81
   3   1  11  190.74    5.02
   3   1  11  181.81    4.92
   3   1  11  193.96    5.49
   3   1  11  192.35    5.27
   3   1  11  188.11    5.16
   3   1  11  176.83    4.84
   3   1  11  179.76    5.14
   3   1  11  182.62    4.98
   3   1  12  268.48    5.96
   3   1  12  249.52    5.60
   3   1  12  268.85    5.97
   3   1  12  266.40    5.97
   3   1  12  268.03    5.95
   3   1  12  279.47    6.56
   3   1  12  285.90    6.31
   3   1  12  272.86    6.21
   3   1  12  261.21    6.16
   3   1  13   63.74    3.11
   3   1  13   61.05    2.79
   3   1  13   55.22    2.55
   3   1  13   56.48    2.80
  -3  -2  11  294.25    5.07
  -3  -2  11  288.77    4.92
  -3  -2  11  294.86    5.29
  -3  -2  11  291.71    5.03
  -3  -2  10  616.77    9.61
  -3  -2  10  658.50   10.53
  -3  -2  10  635.29   10.14
  -3  -2  10  651.07   10.64
  -3  -2  10  647.22   10.21
  -3  -2  10  645.10   10.32
  -3  -2  10  636.82   10.17
  -3  -2   9    1.98    1.65
  -3  -2   9    1.16    1.96
  -3  -2   9    0.41    2.30
  -3  -2   9    3.01    1.86
  -3  -2   9    2.02    2.01
  -3  -2   9    1.25    1.97
  -3  -2   8  660.51   11.55
  -3  -2   8  629.77   10.58
  -3  -2   8  619.01   10.46
  -3  -2   8  640.71   11.09
  -3  -2   8  650.76   11.05
  -3  -2   7  308.18    6.90
  -3  -2   7  308.56    6.64
  -3  -2   7  295.59    6.50
   3   2  -7  280.51   10.55
  -3  -2   7  291.15    6.25
  -3  -2   7  292.25    6.06
  -3  -2   6   58.98    2.90
  -3  -2   6   59.47    2.76
   3   2  -6   47.04    4.54
   3   2  -6   51.54    4.45
  -3  -2   6   62.32    4.78
   3   2  -5   27.14    3.44
   3   2  -5   28.17    3.35
  -3  -2   5   24.03    1.53
  -3  -2   5   22.38    3.38
   3   2  -4   45.81    3.89
   3   2  -4   44.34    3.77
  -3  -2   4   45.21    1.87
  -3  -2   3  271.26    6.40
   3   2  -3  264.65    7.82
   3   2  -3  282.04    8.15
  -3  -2   3  254.98    7.66
  -3  -2   2 1612.63   23.83
  -3  -2   2 1576.68   23.46
   3   2  -2 1593.09   25.33
   3   2  -2 1528.57   25.53
  -3  -2   2 1621.78   25.40
  -3  -2   1  237.71    5.72
   3   2  -1  231.15    5.73
   3   2  -1  230.94    6.27
  -3  -2   1  231.63    5.63
   3   2  -1  228.45    6.33
  -3  -2   1  233.60    6.30
  -3  -2   0 2252.48   32.52
   3   2   0 2246.44   32.66
  -3  -2   0 2333.75   32.74
   3   2   0 2299.07   33.51
   3   2   0 2387.29   33.53
  -3  -2   0 2276.97   33.06
   3   2   1 5138.91   61.00
   3   2   1 5288.44   61.48
  -3  -2  -1 5383.37   61.00
   3   2   1 5379.79   61.88
  -3  -2  -1 5109.18   61.03
   3   2   2  506.76    9.57
   3   2   2  515.70   10.17
   3   2   2  507.17    7.64
   3   2   3 2500.82   34.78
   3   2   3 2480.15   34.44
   3   2   3 2393.91   32.91
  -3  -2  -3 2459.66   34.43
  -3  -2  -4 3113.15   42.80
   3   2   4 3097.66   43.08
   3   2   4 3052.44   42.05
  -3  -2  -4 3063.98   42.64
  -3  -2  -5   24.28    1.92
   3   2   5   23.60    1.93
  -3  -2  -5   21.66    2.03
   3   2   5   25.01    2.66
   3   2   5   20.58    1.85
  -3  -2  -5   22.03    1.74
  -3  -2  -6 2445.59   34.84
   3   2   6 2508.05   38.08
  -3  -2  -6 2442.85   35.76
   3   2   6 2535.14   36.11
  -3  -2  -6 2449.11   34.66
  -3  -2  -7  649.75   12.42
   3   2   7  664.50   13.36
  -3  -2  -8  100.16    4.62
   3   2   8   89.22    4.77
   3   2   9    5.92    2.67
   3   2  10  149.79    7.10
   3   2  10  150.74    4.39
   3   2  10  150.88    4.40
   3   2  10  160.68    4.40
   3   2  10  155.21    4.63
   3   2  10  154.18    4.74
   3   2  10  155.57    4.73
   3   2  10  152.24    4.64
   3   2  10  146.02    4.00
   3   2  10  151.91    4.33
   3   2  10  146.37    4.35
   3   2  10  148.42    4.17
   3   2  10  145.83    4.11
   3   2  10  151.73    4.11
   3   2  10  153.25    4.65
   3   2  10  150.19    4.57
   3   2  10  150.68    4.49
   3   2  10  155.17    4.65
   3   2  10  148.72    4.14
   3   2  10  153.62    4.59
   3   2  10  154.09    3.97
   3   2  10  155.48    4.60
   3   2  11  262.84    6.18
   3   2  11  266.87    6.22
   3   2  11  273.21    6.53
   3   2  11  275.28    6.54
   3   2  11  275.96    6.17
   3   2  11  262.89    5.97
   3   2  11  268.60    5.89
   3   2  11  263.41    5.93
   3   2  11  292.15    6.67
   3   2  11  290.52    6.63
   3   2  11  271.64    6.48
   3   2  11  293.71    6.67
   3   2  11  254.26    6.07
   3   2  11  250.72    6.25
   3   2  12  585.19   10.47
   3   2  12  582.80   10.14
   3   2  12  568.53    9.99
   3   2  12  559.20    9.74
   3   2  12  563.70    9.86
   3   2  12  583.11   10.58
   3   2  12  596.30   10.40
   3   2  12  596.85   10.56
   3   2  12  571.27   10.09
   3   2  12  565.75   10.11
   3   2  12  590.01   10.23
   3   2  13   12.54    2.32
   3   2  13   11.47    1.98
   3   2  13   10.25    2.02
   3   2  13   12.19    2.16
   3   2  13   10.58    2.29
   3   2  14  508.31    8.06
  -3  -3  11  355.07    5.32
  -3  -3  11  366.50    5.30
  -3  -3  10  100.85    2.92
  -3  -3  10   97.49    2.49
  -3  -3   9   92.86    2.99
  -3  -3   9   95.91    2.90
  -3  -3   9   93.16    2.98
  -3  -3   9   98.39    3.00
  -3  -3   8  299.36    6.17
  -3  -3   8  308.48    6.30
  -3  -3   8  312.42    6.38
  -3  -3   8  319.38    6.90
  -3  -3   8  311.40    6.24
  -3  -3   7   19.64    2.15
  -3  -3   7   21.08    2.59
  -3  -3   7   20.13    2.21
  -3  -3   7   20.38    2.57
  -3  -3   7   20.41    2.37
  -3  -3   7   22.36    2.24
  -3  -3   6   94.76    3.39
  -3  -3   6  109.91    3.75
  -3  -3   6   96.67    3.80
  -3  -3   6  106.06    3.59
  -3  -3   6  104.03    3.71
   3   3  -6   88.58    5.81
  -3  -3   6  100.28    6.19
   3   3  -5    8.50    2.84
   3   3  -5   11.30    3.26
  -3  -3   5   13.69    1.87
  -3  -3   5    7.56    2.91
   3   3  -4  117.11    6.23
   3   3  -4  130.35    6.25
  -3  -3   4  118.31    5.94
  -3  -3   3 1869.87   28.79
   3   3  -3 1977.04   31.80
   3   3  -3 1940.43   31.59
   3   3  -3 1880.48   29.47
  -3  -3   2  745.50   13.36
   3   3  -2  707.03   12.95
   3   3  -2  714.60   14.87
   3   3  -2  711.08   13.58
  -3  -3   2  695.98   14.62
  -3  -3   1 1552.91   24.22
   3   3  -1 1546.49   24.09
   3   3  -1 1591.73   24.77
  -3  -3   1 1511.15   25.28
  -3  -3   0 6277.45   83.79
   3   3   0 6266.62   83.81
  -3  -3   0 6275.48   83.94
   3   3   0 6204.88   84.13
   3   3   1  579.39   11.56
  -3  -3  -1  590.16   11.05
   3   3   1  575.93   11.33
   3   3   1  564.04   10.94
  -3  -3  -1  571.99   10.76
   3   3   2 1700.11   26.48
   3   3   2 1771.51   26.64
   3   3   2 1673.37   26.09
  -3  -3  -2 1739.63   25.84
   3   3   3 2413.63   34.76
  -3  -3  -3 2342.92   34.60
   3   3   3 2368.16   35.29
  -3  -3  -3 2356.51   34.08
   3   3   4  193.85    4.91
  -3  -3  -4  184.20    5.33
   3   3   4  183.93    5.48
   3   3   5  104.46    3.84
  -3  -3  -5   98.70    4.11
   3   3   5  101.64    4.88
  -3  -3  -5  105.62    3.96
   3   3   5  103.97    4.03
   3   3   6 1255.63   20.37
  -3  -3  -6 1237.40   19.80
   3   3   6 1228.89   19.88
  -3  -3  -6 1206.72   20.34
   3   3   6 1223.44   22.45
   3   3   7  690.01   13.63
   3   3   7  639.35   12.11
   3   3   7  644.15    9.80
  -3  -3  -7  663.02   13.05
  -3  -3  -7  703.12   13.99
  -3  -3  -8  401.43   10.33
   3   3   8  385.69   10.31
  -3  -3  -9  110.22    5.75
   3   3   9  128.40    6.12
   3   3  10  686.50   16.31
   3   3  10  675.17   11.39
   3   3  10  686.61   11.73
   3   3  10  695.87   11.56
   3   3  10  705.32   11.74
   3   3  10  688.75   11.78
   3   3  10  710.66   11.93
   3   3  10  720.02   12.24
   3   3  10  674.48   11.54
   3   3  10  689.70   11.13
   3   3  10  694.64   11.33
   3   3  10  704.36   11.75
   3   3  10  721.59   11.97
   3   3  10  703.83   11.87
   3   3  10  679.09   11.59
   3   3  10  666.58   11.22
   3   3  10  672.46   11.69
   3   3  11  514.93    9.43
   3   3  11  486.12    9.41
   3   3  11  528.56    9.74
   3   3  11  534.28    9.69
   3   3  11  508.45    9.37
   3   3  11  515.84    9.13
   3   3  11  501.64    8.96
   3   3  11  521.93    9.49
   3   3  11  527.19    9.68
   3   3  11  518.87    9.67
   3   3  11  514.64    9.36
   3   3  11  486.58    8.94
   3   3  11  502.34    9.52
   3   3  12  201.79    5.28
   3   3  12  201.47    5.29
   3   3  12  197.81    5.20
   3   3  12  193.75    4.99
   3   3  12  190.31    4.76
   3   3  12  199.81    5.14
   3   3  12  209.51    5.43
   3   3  12  200.10    5.28
   3   3  12  199.57    5.08
   3   3  13  372.43    7.09
   3   3  13  364.52    6.82
   3   3  13  382.05    7.33
   3   3  13  378.98    7.38
   3   3  13  378.78    7.29
   3   3  13  381.39    7.28
   3   3  14  455.27    7.73
   3   3  14  479.99    7.93
  -3  -4  10    0.64    0.65
  -3  -4  10    1.38    1.01
  -3  -4  10    1.40    0.91
  -3  -4   9   47.70    2.12
  -3  -4   9   52.76    2.43
  -3  -4   9   51.92    2.36
  -3  -4   8   25.27    1.78
  -3  -4   8   25.63    2.22
  -3  -4   8   27.94    2.41
  -3  -4   8   27.45    2.17
  -3  -4   7  127.26    3.75
  -3  -4   7  132.52    4.11
  -3  -4   7  138.27    4.17
  -3  -4   7  137.38    3.73
  -3  -4   6  102.25    3.74
  -3  -4   6   90.36    3.53
  -3  -4   6   95.69    3.26
  -3  -4   6   96.19    3.60
   3   4  -6   98.58    3.18
  -3  -4   6   95.47    3.69
  -3  -4   5   15.31    2.19
   3   4  -5   16.30    1.82
  -3  -4   5   14.72    2.23
  -3  -4   5   14.53    2.10
  -3  -4   5   19.48    1.94
  -3  -4   5   12.34    3.43
  -3  -4   5   16.60    2.18
   3   4  -5   16.89    3.53
  -3  -4   4 1781.98   31.90
  -3  -4   4 1838.05   25.52
   3   4  -4 1797.50   32.30
  -3  -4   3 1610.31   28.78
   3   4  -3 1668.69   29.43
   3   4  -2  138.93    6.41
   3   4  -2  130.58    4.99
   3   4  -2  134.95    5.02
  -3  -4   2  136.31    5.30
   3   4  -1 2712.23   41.65
   3   4  -1 2665.19   39.39
   3   4  -1 2706.21   39.57
   3   4  -1 2711.49   39.44
  -3  -4   1 2713.86   39.78
   3   4   0 2753.55   43.02
  -3  -4   0 2821.05   40.44
   3   4   0 2877.44   41.70
   3   4   0 2784.85   40.75
  -3  -4   0 2953.33   41.99
   3   4   0 2963.77   41.91
   3   4   1  330.24    8.90
   3   4   1  316.99    8.22
   3   4   1  303.13    6.88
  -3  -4  -1  319.49    8.09
   3   4   1  329.60    8.21
   3   4   2 2187.84   32.63
   3   4   2 2088.66   33.19
  -3  -4  -2 2179.24   32.77
   3   4   2 2125.06   32.74
  -3  -4  -3  716.19   13.42
   3   4   3  671.93   13.85
   3   4   3  681.10   13.83
  -3  -4  -4  194.44    5.92
   3   4   4  196.48    6.09
  -3  -4  -4  174.22    5.95
   3   4   4  161.19    6.28
  -3  -4  -5   55.01    3.36
   3   4   5   53.79    3.39
   3   4   5   57.62    3.20
  -3  -4  -5   63.95    3.79
   3   4   5   74.12    4.54
  -3  -4  -5   67.27    3.97
  -3  -4  -6  373.39    9.07
   3   4   6  380.82    9.15
   3   4   6  375.77    9.18
  -3  -4  -6  396.85    9.62
   3   4   7  776.06   14.69
   3   4   7  747.73   11.36
  -3  -4  -7  783.15   14.87
   3   4   7  823.07   15.82
  -3  -4  -7  832.53   15.60
  -3  -4  -7  866.69   16.64
   3   4   8  657.08   10.27
  -3  -4  -8  696.01   15.53
  -3  -4  -8  703.85   15.29
   3   4   8  692.97   14.91
  -3  -4  -9  101.43    5.55
  -3  -4  -9   90.47    5.61
   3   4   9   95.38    5.60
  -3  -4 -10 1145.96   23.58
   3   4  10 1281.23   19.06
   3   4  10 1243.48   18.69
   3   4  10 1235.35   18.69
   3   4  10 1200.57   18.23
   3   4  10 1194.57   18.20
   3   4  10 1281.84   19.17
   3   4  10 1266.76   18.62
   3   4  10 1224.05   18.46
   3   4  10 1218.56   18.14
   3   4  10 1229.33   18.63
   3   4  10 1238.21   18.36
   3   4  10 1195.36   18.29
   3   4  10 1199.02   23.88
  -3  -4 -10 1187.69   23.86
   3   4  10 1202.44   18.33
   3   4  11  204.95    5.25
   3   4  11  204.76    5.08
   3   4  11  210.81    5.69
   3   4  11  217.07    5.41
   3   4  11  215.00    5.54
   3   4  11  205.71    5.44
   3   4  11  203.86    5.25
   3   4  11  198.28    5.08
   3   4  11  207.73    5.24
   3   4  11  205.22    5.23
   3   4  11  198.36    5.02
   3   4  12  280.85    6.06
   3   4  12  287.93    6.36
   3   4  12  276.36    6.10
   3   4  12  272.84    5.68
   3   4  12  297.34    6.16
   3   4  12  284.48    6.24
   3   4  12  299.17    6.54
   3   4  12  290.37    6.37
   3   4  12  284.58    6.28
   3   4  12  288.89    6.74
   3   4  12  287.73    6.34
   3   4  12  297.63    6.56
   3   4  13  614.58   10.53
   3   4  13  614.27   10.29
   3   4  13  623.04   10.39
   3   4  13  654.92   10.68
   3   4  13  629.01   10.59
   3   4  13  645.03   10.64
   3   4  13  624.38   10.52
   3   4  14   67.90    2.54
   3   4  14   70.68    2.67
   3   4  14   71.62    2.76
   3   4  15   68.71    1.89
  -3  -5   9   20.25    1.30
  -3  -5   9   20.86    1.30
  -3  -5   9   22.85    1.33
  -3  -5   8   73.24    2.64
  -3  -5   8   71.58    2.49
  -3  -5   8   74.08    2.66
  -3  -5   7  701.61   11.33
  -3  -5   7  723.77   11.54
  -3  -5   7  783.64   12.04
  -3  -5   7  792.55   11.99
  -3  -5   6    3.71    2.17
  -3  -5   6    1.88    2.01
  -3  -5   6    1.72    1.41
   3   5  -5  651.78   10.91
  -3  -5   5  666.41   10.87
   3   5  -4 1591.03   31.40
  -3  -5   4 1809.54   25.46
   3   5  -4 1799.34   25.60
  -3  -5   4 1844.81   25.99
  -3  -5   4 1704.20   32.29
  -3  -5   4 1949.56   26.48
   3   5  -4 1682.35   32.54
  -3  -5   3   88.08    5.87
   3   5  -3   82.86    5.90
   3   5  -3   90.68    3.10
  -3  -5   3   89.85    3.24
  -3  -5   3   86.08    3.07
   3   5  -3   79.19    5.31
  -3  -5   2 1646.84   30.32
   3   5  -2 1735.62   31.17
   3   5  -2 1656.04   29.17
   3   5  -1  669.66   13.96
   3   5  -1  646.78   10.07
  -3  -5   1  675.31   14.44
   3   5  -1  676.06   15.97
   3   5  -1  656.39   14.14
   3   5   0   68.59    4.12
   3   5   0   69.13    2.30
  -3  -5   0   76.45    4.39
   3   5   0   75.13    5.00
  -3  -5   0   63.93    3.42
   3   5   0   65.58    3.86
   3   5   0   70.40    3.91
   3   5   1  752.41   15.20
   3   5   1  728.44   11.10
  -3  -5  -1  717.25   14.00
   3   5   1  721.94   14.60
   3   5   1  708.32   13.60
   3   5   2  460.42   11.96
  -3  -5  -2  458.43   10.71
   3   5   2  470.74   11.22
   3   5   2  490.34   11.42
   3   5   2  474.06    7.74
  -3  -5  -3  338.04    8.89
   3   5   3  341.27    9.43
   3   5   3  316.97    5.79
   3   5   3  328.78    9.06
  -3  -5  -3  328.12    9.08
  -3  -5  -4   39.92    3.33
   3   5   4   34.62    3.58
   3   5   4   30.36    3.19
   3   5   4   33.47    1.69
  -3  -5  -4   39.10    3.30
   3   5   5   20.20    3.09
   3   5   5   21.34    2.76
   3   5   5   20.33    1.51
  -3  -5  -5   25.87    2.92
   3   5   6  660.78   13.75
  -3  -5  -6  684.57   14.90
   3   5   6  701.15   16.05
   3   5   6  639.55   13.89
   3   5   6  631.96   10.06
  -3  -5  -6  667.82   13.97
   3   5   7 1587.99   26.23
  -3  -5  -7 1584.00   27.15
   3   5   7 1507.14   25.34
   3   5   7 1458.12   20.87
  -3  -5  -7 1522.80   25.57
   3   5   8   12.35    2.86
  -3  -5  -8    5.92    2.81
  -3  -5  -8   10.01    2.96
   3   5   9 1018.89   15.66
   3   5   9 1024.98   15.80
   3   5   9  990.16   15.31
   3   5   9 1051.31   15.87
  -3  -5  -9 1022.44   20.96
  -3  -5  -9  981.72   21.06
   3   5   9  992.56   15.68
   3   5   9 1000.63   15.10
   3   5   9 1007.04   15.48
   3   5   9  931.92   14.53
   3   5   9 1005.72   20.50
   3   5   9 1005.85   15.34
   3   5  10  863.80   13.81
   3   5  10  892.11   14.31
   3   5  10  883.66   14.13
   3   5  10  872.89   13.84
   3   5  10  842.34   13.55
   3   5  10  913.02   14.48
   3   5  10  847.87   13.91
   3   5  10  874.26   13.64
   3   5  10  869.67   13.86
   3   5  10  858.53   13.97
   3   5  10  856.54   13.64
   3   5  10  868.34   19.24
  -3  -5 -10  845.95   19.31
  -3  -5 -10  791.24   18.87
   3   5  11   38.95    2.59
   3   5  11   44.60    2.55
   3   5  11   36.36    2.97
   3   5  11   34.09    2.78
   3   5  11   38.24    2.59
   3   5  11   38.32    2.89
   3   5  11   39.32    2.72
   3   5  11   43.36    2.70
   3   5  11   35.78    2.35
   3   5  12  736.46   12.01
   3   5  12  726.11   12.24
   3   5  12  723.89   11.92
   3   5  12  762.23   12.41
   3   5  12  753.02   12.55
   3   5  12  769.12   12.43
   3   5  12  758.57   12.23
   3   5  12  768.02   12.20
   3   5  12  722.45   11.76
   3   5  13  179.85    4.41
   3   5  13  175.94    4.59
   3   5  13  189.43    4.63
   3   5  13  186.76    4.83
   3   5  13  183.93    4.43
   3   5  13  189.14    4.70
   3   5  13  178.36    4.51
   3   5  14   23.45    1.89
   3   5  14   24.53    1.79
   3   5  14   23.94    1.93
   3   5  15   14.67    1.05
  -3  -6   8  212.57    3.71
  -3  -6   8  206.56    3.71
  -3  -6   7  382.80    6.54
  -3  -6   7  372.28    6.39
  -3  -6   7  365.06    6.36
  -3  -6   6  652.31   10.42
  -3  -6   6  637.26   10.56
  -3  -6   6  657.07   10.43
  -3  -6   5 1135.90   16.95
  -3  -6   5 1177.61   17.67
  -3  -6   5 1196.33   17.49
   3   6  -5 1120.05   16.87
  -3  -6   4  390.92    7.34
  -3  -6   4  406.52    8.15
   3   6  -4  396.65    7.54
  -3  -6   4  400.80    7.79
  -3  -6   3  504.80    8.99
   3   6  -3  495.02    8.98
  -3  -6   3  503.20    9.13
  -3  -6   3  522.28    9.64
  -3  -6   2  855.53   13.50
   3   6  -2  873.76   13.58
  -3  -6   2  851.80   13.43
   3   6  -2  842.88   20.01
  -3  -6   2  833.54   19.56
   3   6  -1   43.68    3.89
  -3  -6   1   52.62    4.88
   3   6  -1   55.50    2.70
  -3  -6   1   56.21    2.67
   3   6  -1   50.25    4.99
   3   6  -1   59.43    4.25
   3   6  -1   56.31    2.32
  -3  -6   1   61.36    4.48
   3   6   0  104.56    6.41
   3   6   0  116.66    5.76
   3   6   0  111.98    3.18
  -3  -6   0  117.76    6.05
  -3  -6  -1   29.37    2.93
   3   6   1   27.94    3.35
   3   6   1   28.37    1.83
  -3  -6  -1   30.76    3.79
  -3  -6  -2  171.59    6.50
   3   6   2  172.48    6.70
   3   6   2  171.55    4.09
  -3  -6  -2  175.44    7.15
   3   6   2  163.20    6.99
  -3  -6  -3 1093.75   20.54
   3   6   3 1099.94   21.04
   3   6   3 1076.17   16.01
   3   6   3 1092.37   21.35
   3   6   4  312.01    9.93
  -3  -6  -4  325.93    9.78
  -3  -6  -5  515.83   13.13
   3   6   5  541.74   13.96
   3   6   5  506.28   12.95
   3   6   5  505.73    8.74
  -3  -6  -5  548.51   13.12
   3   6   6 1256.18   23.17
   3   6   6 1216.13   17.90
  -3  -6  -6 1274.70   23.31
  -3  -6  -7  129.90    6.61
   3   6   7  132.90    6.16
   3   6   7  129.33    3.48
  -3  -6  -7  123.05    6.08
   3   6   7  140.89    6.28
   3   6   8  524.36    9.18
   3   6   8  522.02   13.41
   3   6   8  527.98    9.38
  -3  -6  -8  508.21   14.07
  -3  -6  -8  517.27   14.07
   3   6   8  534.93    9.29
   3   6   8  548.63    9.54
   3   6   8  515.34   12.54
   3   6   8  507.78    8.63
   3   6   9  820.81   18.27
   3   6   9  815.56   13.16
   3   6   9  846.75   13.46
   3   6   9  817.70   13.25
  -3  -6  -9  819.97   18.75
  -3  -6  -9  810.90   18.88
   3   6   9  797.20   12.70
   3   6   9  826.02   13.19
   3   6  10   17.77    2.40
   3   6  10   19.38    2.02
   3   6  10   19.37    2.37
   3   6  10   20.29    2.45
   3   6  10   18.68    2.42
   3   6  11  211.29    5.41
   3   6  11  210.13    5.37
   3   6  11  219.88    5.35
   3   6  11  216.39    5.08
   3   6  11  212.17    5.10
   3   6  12  187.10    4.85
   3   6  12  183.18    4.75
   3   6  12  185.87    4.55
   3   6  12  187.51    4.75
   3   6  12  181.35    4.55
   3   6  13    7.68    2.05
   3   6  13    8.69    1.76
   3   6  13    8.96    1.95
   3   6  13    7.00    1.80
   3   6  13   11.22    1.84
   3   6  13    9.74    1.79
   3   6  13   10.95    1.94
   3   6  13   10.96    1.97
   3   6  14   40.18    1.92
   3   6  14   37.12    1.86
   3   6  14   35.78    2.01
   3   6  14   37.68    1.77
   3   6  14   40.28    2.02
   3   6  15   17.97    1.07
   3   6  15   17.79    1.10
  -3  -7   7    5.60    0.94
  -3  -7   6  400.87    6.41
  -3  -7   6  389.61    6.32
  -3  -7   5  458.60    7.46
  -3  -7   5  455.90    7.63
  -3  -7   5  488.97    8.03
  -3  -7   5  467.12    8.16
  -3  -7   5  434.18    7.31
  -3  -7   4   31.29    2.02
  -3  -7   4   29.17    2.00
  -3  -7   4   32.30    2.65
  -3  -7   4   31.98    2.25
  -3  -7   4   32.14    2.43
  -3  -7   3  168.90    4.34
  -3  -7   3  162.55    4.48
  -3  -7   2   28.76    2.53
  -3  -7   2   30.43    2.90
  -3  -7   2   30.46    2.44
   3   7  -2   28.72    2.46
   3   7  -1   32.49    2.55
  -3  -7   1   30.07    2.29
  -3  -7   1   31.70    2.51
   3   7   0    8.12    2.03
  -3  -7   0   10.07    3.65
  -3  -7   0    8.98    3.20
   3   7   0    7.69    2.97
   3   7   0    6.90    1.64
  -3  -7  -1    0.56    1.73
  -3  -7  -1    1.46    2.91
   3   7   1    1.94    2.72
   3   7   1    2.29    1.57
  -3  -7  -2  630.66   10.57
   3   7   2  641.32   15.72
   3   7   2  640.49   10.62
  -3  -7  -2  652.65   15.98
   3   7   3  569.36   14.37
  -3  -7  -3  562.01   13.40
   3   7   3  593.46   15.12
  -3  -7  -4    0.22    2.34
  -3  -7  -4    2.98    2.74
   3   7   4   -0.93    2.56
  -3  -7  -4    1.58    2.77
   3   7   4    0.93    1.50
  -3  -7  -5 1722.35   30.62
  -3  -7  -5 1640.22   29.66
   3   7   5 1699.69   30.61
   3   7   5 1684.05   24.19
  -3  -7  -5 1760.70   30.72
  -3  -7  -6  200.46    8.52
  -3  -7  -6  194.70    8.11
   3   7   6  222.58    8.61
   3   7   6  209.36    4.96
  -3  -7  -6  218.45    8.56
   3   7   7  464.20    8.46
   3   7   7  503.15   12.87
   3   7   7  457.42    8.36
  -3  -7  -7  437.87   12.91
   3   7   7  470.72   12.96
   3   7   7  475.43    8.39
  -3  -7  -7  495.73   13.04
   3   7   7  480.45    8.93
   3   7   8 1020.50   15.69
   3   7   8  994.00   20.37
   3   7   8 1015.05   15.28
   3   7   8 1042.34   21.22
   3   7   8  996.16   15.40
   3   7   8 1031.47   15.94
   3   7   9   57.07    3.00
   3   7   9   59.05    3.12
   3   7   9   60.45    2.81
   3   7   9   56.44    2.33
   3   7   9   61.10    2.91
   3   7  10  291.50    6.23
   3   7  10  294.78    6.49
   3   7  10  303.44    5.76
   3   7  10  303.23    6.33
   3   7  10  301.55    5.93
   3   7  10  311.02    6.55
   3   7  11   11.79    2.02
   3   7  11   10.94    2.06
   3   7  11    9.81    2.17
   3   7  11   14.61    2.20
   3   7  11   11.72    2.35
   3   7  11   13.13    1.83
   3   7  11   13.62    2.14
   3   7  12    2.52    1.68
   3   7  12    3.79    1.72
   3   7  12    4.23    1.84
   3   7  12    3.69    1.83
   3   7  12    3.14    1.76
   3   7  12    3.71    1.60
   3   7  12    3.51    2.08
   3   7  13    5.57    1.49
   3   7  13    3.24    1.42
   3   7  13    7.55    1.74
   3   7  13    5.14    1.78
   3   7  13    6.19    1.56
   3   7  14   28.98    1.69
   3   7  14   27.68    1.61
   3   7  15    8.74    0.67
   3   7  15    7.93    0.65
  -3  -8   6   24.84    0.89
  -3  -8   5    6.45    1.32
  -3  -8   5    7.39    1.10
  -3  -8   5   10.12    1.23
  -3  -8   4   92.16    2.74
  -3  -8   4   91.11    2.72
  -3  -8   3   25.00    1.90
  -3  -8   3   27.23    2.45
  -3  -8   3   26.13    2.03
  -3  -8   3   25.90    2.08
  -3  -8   2   15.55    2.44
  -3  -8   2   16.24    1.96
  -3  -8   2   20.20    2.06
  -3  -8   1  264.23    5.55
  -3  -8   1  265.47    5.32
  -3  -8   1  288.35    6.04
  -3  -8   1  299.06    6.37
  -3  -8   0   10.41    2.34
   3   8   0    7.69    1.56
  -3  -8  -1  522.12    9.33
  -3  -8  -1  531.48    9.38
   3   8   1  508.63    9.08
  -3  -8  -2  875.67   13.86
   3   8   2  884.18   13.91
  -3  -8  -3    6.53    1.87
   3   8   3    7.04    1.86
  -3  -8  -4  531.37    9.28
   3   8   4  553.67    9.70
  -3  -8  -4  568.04   15.00
  -3  -8  -5  510.88   13.62
  -3  -8  -5  556.78    9.27
   3   8   6   90.26    3.30
   3   8   7  450.99    8.26
   3   8   7  443.73    8.58
   3   8   7  449.37    8.25
   3   8   8  100.71    3.51
   3   8   8   93.52    3.19
   3   8   8   92.87    3.62
   3   8   8   90.65    3.22
   3   8   9   83.74    3.31
   3   8   9   80.40    2.75
   3   8   9   77.17    2.93
   3   8  10   23.30    2.33
   3   8  10   25.99    1.85
   3   8  10   25.88    2.09
   3   8  10   26.23    2.40
   3   8  11   81.09    3.25
   3   8  11   81.31    2.86
   3   8  11   82.98    3.17
   3   8  11   87.47    3.11
   3   8  11   74.73    2.93
   3   8  11   82.06    2.82
   3   8  12   37.93    1.96
   3   8  12   39.36    1.92
   3   8  12   31.31    1.96
   3   8  12   37.23    2.34
   3   8  13    9.07    1.15
   3   8  13   10.43    1.54
   3   8  13   10.95    1.39
   3   8  13    8.45    1.13
   3   8  14   25.00    1.26
   3   8  14   25.80    1.22
  -3  -9   4    2.24    0.93
  -3  -9   3   15.85    1.23
  -3  -9   3   19.90    1.64
  -3  -9   3   16.82    1.41
  -3  -9   2  266.54    4.86
  -3  -9   2  261.93    5.21
  -3  -9   2  264.99    5.13
  -3  -9   1  300.48    5.62
  -3  -9   1  297.10    5.85
  -3  -9   0   66.67    2.89
   3   9   0   69.17    2.39
  -3  -9   0   66.40    2.39
   3   9   1  664.60   10.60
  -3  -9  -1  651.86   10.74
  -3  -9  -1  674.22   10.85
  -3  -9  -1  652.89   10.58
  -3  -9  -2   59.15    2.67
   3   9   2   65.41    2.75
  -3  -9  -2   60.79    2.92
   3   9   3  415.18    7.62
  -3  -9  -3  388.42    7.42
   3   9   4  288.43    6.15
  -3  -9  -4  280.50    5.82
   3   9   5  142.87    3.79
  -3  -9  -5  146.69    3.81
   3   9   6  261.18    5.80
   3   9   7   20.27    1.98
   3   9   7   21.39    2.18
   3   9   7   22.52    2.43
  -3  -9  -7   19.24    1.87
  -3  -9  -8  102.95    3.00
   3   9   8  104.70    3.44
   3   9   8   94.27    2.89
   3   9   8  104.96    3.20
   3   9   8   91.11    3.44
  -3  -9  -8  104.23    3.19
   3   9   9   13.90    2.05
   3   9   9   12.76    1.57
  -3  -9  -9   15.68    1.56
   3   9   9   11.36    1.97
   3   9   9   12.22    1.55
   3   9  10   45.78    2.32
   3   9  10   47.40    2.02
   3   9  10   50.71    2.54
   3   9  10   44.10    2.31
   3   9  10   46.22    1.99
   3   9  11    4.45    1.16
   3   9  11    4.19    1.72
   3   9  11    6.09    1.42
   3   9  11    2.85    1.62
   3   9  11    5.10    1.49
   3   9  12    3.09    1.01
   3   9  12    0.48    1.22
   3   9  12    2.17    1.40
   3   9  13    7.49    0.97
   3   9  13    6.60    1.04
  -3 -10   2  185.52    3.28
  -3 -10   2  190.81    3.30
  -3 -10   1   14.51    1.22
  -3 -10   1   12.73    1.26
  -3 -10   0  227.39    4.32
  -3 -10  -1   56.93    2.15
  -3 -10  -1   54.64    2.08
  -3 -10  -1   57.99    2.33
   3  10   1   58.39    1.95
   3  10   2  202.33    4.21
  -3 -10  -2  200.76    4.30
  -3 -10  -2  194.27    4.15
  -3 -10  -2  202.88    4.35
  -3 -10  -3  450.54    7.69
  -3 -10  -3  436.02    7.53
   3  10   3  451.49    7.68
  -3 -10  -4    3.52    1.59
  -3 -10  -4    4.03    1.74
   3  10   4    3.76    1.56
  -3 -10  -5  225.49    4.89
  -3 -10  -5  224.44    4.57
   3  10   5  240.85    5.06
  -3 -10  -5  238.56    5.02
  -3 -10  -6    8.82    1.71
  -3 -10  -6    8.60    1.68
   3  10   6   10.56    1.68
   3  10   6   10.52    1.99
   3  10   6    8.98    1.61
  -3 -10  -6    9.85    1.35
  -3 -10  -7   50.12    2.27
  -3 -10  -7   47.87    2.17
   3  10   7   51.29    2.33
   3  10   7   42.62    2.39
   3  10   7   49.25    2.23
  -3 -10  -8   15.84    1.53
   3  10   8   13.92    1.55
   3  10   8   14.02    1.69
   3  10   8    9.73    1.72
  -3 -10  -8   14.41    1.42
   3  10   9  107.21    2.95
   3  10   9  101.53    2.84
  -3 -10  -9  103.24    2.55
   3  10   9   98.74    2.77
   3  10  10   32.57    1.64
   3  10  10   32.38    1.77
   3  10  10   28.86    1.81
   3  10  11   55.23    1.88
   3  10  11   54.06    1.72
   3  10  11   50.17    1.47
   3  10  12    3.46    0.84
   3  10  12    4.04    0.70
   3  10  12    2.52    0.86
  -3 -11   0   13.68    0.72
   3  11   1   64.29    1.64
  -3 -11  -1   75.04    1.85
  -3 -11  -2  122.74    2.58
  -3 -11  -2  116.84    2.49
  -3 -11  -3    5.33    1.11
  -3 -11  -3    5.20    1.00
  -3 -11  -3    3.86    1.06
   3  11   3    3.92    0.92
  -3 -11  -4   52.92    1.88
   3  11   4   55.48    1.86
  -3 -11  -4   53.63    1.92
   3  11   5    6.44    1.33
   3  11   5    4.47    1.10
  -3 -11  -5    5.62    1.22
  -3 -11  -6  127.55    2.94
  -3 -11  -6  129.61    2.87
   3  11   7   45.79    1.71
  -3 -11  -7   44.43    1.66
  -3 -11  -7   42.21    1.58
   3  11   8    2.99    0.95
  -3 -11  -8    3.18    0.90
  -3 -11  -8    3.14    0.84
   3  11   8    3.80    0.86
   3  11   9    8.24    0.97
   3  11   9    5.72    0.74
   3  11   9    6.32    0.77
  -3 -11  -9    6.38    0.68
   3  11  10   12.88    0.90
   3  11  10   11.85    0.81
  -3 -12  -5   45.79    1.03
  -3 -12  -6    7.35    0.51
  -4  10   7  104.56    1.87
  -4  10   7   91.34    1.82
  -4  10   6   22.75    1.12
  -4  10   6   22.02    1.04
  -4  10   6   18.33    0.88
  -4  10   6   24.50    1.10
  -4  10   6   20.55    0.93
   4 -10  -6   20.75    1.04
   4 -10  -5   62.09    1.81
  -4  10   5   60.44    1.70
   4 -10  -5   57.89    1.57
  -4  10   5   59.27    1.78
   4 -10  -5   58.87    1.57
   4 -10  -5   61.50    1.76
  -4  10   5   62.81    1.59
   4 -10  -4   40.74    1.44
   4 -10  -4   40.22    1.56
  -4  10   4   46.44    1.65
  -4  10   4   43.62    1.58
   4 -10  -4   43.23    1.59
   4 -10  -3   44.87    1.71
   4 -10  -3   37.12    1.15
  -4  10   3   46.36    1.68
   4 -10  -3   45.29    1.54
  -4  10   3   44.42    1.72
   4 -10  -3   53.84    1.64
   4 -10  -3   46.12    1.75
  -4  10   3   44.10    1.62
   4 -10  -2   16.84    1.02
  -4  10   2   18.99    1.27
  -4  10   2   20.55    1.33
   4 -10  -2   19.95    1.40
  -4  10   2   20.31    1.13
   4 -10  -2   19.92    1.19
  -4  10   1   34.23    1.25
   4 -10  -1   32.13    1.24
   4 -10  -1   28.74    1.02
  -4  10   1   34.31    1.47
  -4  10   1   30.05    1.13
   4 -10  -1   36.43    1.29
   4 -10   0   51.59    1.39
  -4  10   0   59.27    1.69
   4 -10   0   56.96    1.49
  -4  10   0   47.28    1.21
   4 -10   0   59.94    1.70
   4 -10   1   81.95    1.74
   4 -10   1   77.18    1.68
   4 -10   1   81.73    1.71
  -4   9   9    6.66    0.67
  -4   9   9    5.92    0.55
  -4   9   9    7.36    0.71
  -4   9   8   38.87    1.44
  -4   9   8   37.39    1.45
  -4   9   7    1.29    1.24
  -4   9   7    2.10    1.11
   4  -9  -7    1.22    1.01
  -4   9   7    1.50    1.00
  -4   9   6   32.60    1.74
   4  -9  -6   27.53    1.38
  -4   9   6   29.66    1.85
   4  -9  -6   32.47    1.79
  -4   9   6   36.35    1.77
  -4   9   6   30.83    1.81
   4  -9  -6   36.66    1.47
  -4   9   5    9.59    1.22
   4  -9  -5   10.44    1.35
   4  -9  -5   11.15    1.45
  -4   9   5   11.12    1.70
   4  -9  -5    7.54    1.61
   4  -9  -4  156.10    3.92
   4  -9  -4  151.56    3.76
  -4   9   4  149.90    3.77
  -4   9   4  149.99    3.80
   4  -9  -4  155.97    3.57
  -4   9   4  159.17    3.53
  -4   9   4  146.93    3.80
   4  -9  -3   57.18    2.04
   4  -9  -3   57.70    2.61
  -4   9   3   57.97    2.45
  -4   9   3   59.01    2.56
   4  -9  -3   58.94    2.33
  -4   9   3   57.37    2.52
   4  -9  -2  100.67    3.17
   4  -9  -2  100.71    2.78
   4  -9  -2  100.60    3.34
  -4   9   2   97.70    2.98
  -4   9   2   98.46    3.15
  -4   9   2  102.29    2.90
   4  -9  -2   98.19    3.07
  -4   9   2   99.24    3.08
   4  -9  -1  110.48    3.04
   4  -9  -1  108.54    3.11
  -4   9   1  113.19    3.13
   4  -9  -1  116.45    3.09
  -4   9   1  119.13    3.05
   4  -9  -1  111.84    3.47
  -4   9   1  113.55    3.06
   4  -9  -1  109.30    3.17
   4  -9   0    8.83    1.57
   4  -9   0    8.84    1.80
   4  -9   0    8.44    1.41
  -4   9   0    8.94    1.45
  -4   9   0    9.48    1.31
   4  -9   0   10.40    1.41
  -4   9   0   10.14    1.38
   4  -9   0    9.24    1.41
  -4   9  -1  293.08    4.94
   4  -9   1  277.57    4.74
  -4   9  -1  302.30    5.00
   4  -9   1  293.60    5.00
   4  -9   1  293.17    5.38
   4  -9   1  298.30    5.53
  -4   9  -1  268.27    4.80
   4  -9   2   83.61    2.45
   4  -9   2   75.00    2.01
   4  -9   2   80.31    2.40
   4  -9   3   99.94    2.47
   4  -9   3  100.33    2.49
   4  -9   3   93.02    2.07
   4  -9   3  101.04    2.38
   4  -9   4  172.30    2.89
   4  -9   4  138.05    2.44
  -4   8  10    4.04    0.71
   4  -8 -10    3.77    0.79
  -4   8  10    3.33    0.70
  -4   8  10    4.76    0.79
  -4   8   9   97.61    2.48
  -4   8   9  100.18    2.40
  -4   8   9   95.78    2.57
  -4   8   8   11.89    1.50
  -4   8   8   11.62    1.67
   4  -8  -8   10.62    1.11
  -4   8   8   12.74    1.61
   4  -8  -7  214.41    4.44
  -4   8   7  211.38    4.40
  -4   8   6   46.52    1.97
   4  -8  -6   46.79    2.02
  -4   8   6   49.89    2.55
  -4   8   6   49.68    2.65
   4  -8  -6   48.61    2.44
  -4   8   5   46.94    2.74
   4  -8  -5   49.30    2.27
  -4   8   5   50.49    2.22
  -4   8   5   41.93    2.65
   4  -8  -5   46.65    2.39
   4  -8  -5   47.07    2.63
   4  -8  -4   22.69    2.33
  -4   8   4   25.04    2.38
   4  -8  -4   23.79    2.00
  -4   8   4   24.76    1.99
  -4   8   4   21.19    2.28
  -4   8   4   22.44    2.27
   4  -8  -4   22.87    2.25
   4  -8  -3  320.55    6.68
  -4   8   3  312.51    6.48
   4  -8  -3  327.27    6.68
  -4   8   3  306.20    6.44
  -4   8   3  308.59    6.52
   4  -8  -3  319.77    6.31
  -4   8   3  317.40    6.22
   4  -8  -2  295.25    6.43
   4  -8  -2  302.47    6.10
  -4   8   2  299.76    6.11
  -4   8   2  298.03    6.26
   4  -8  -2  306.11    6.58
  -4   8   2  300.79    6.31
   4  -8  -1  100.48    3.34
   4  -8  -1   97.79    3.59
   4  -8  -1   97.65    3.24
  -4   8   1  100.34    3.28
   4  -8  -1  103.03    3.87
  -4   8   1   93.19    3.29
  -4   8   1   95.18    3.43
   4  -8   0  883.28   13.70
   4  -8   0  882.02   13.82
   4  -8   0  897.01   13.64
  -4   8   0  889.91   13.56
  -4   8   0  876.42   13.52
  -4   8   0  887.11   13.66
   4  -8   0  881.60   13.81
   4  -8   1  217.26    4.96
  -4   8  -1  219.46    4.74
   4  -8   1  214.28    4.84
   4  -8   1  219.52    5.06
   4  -8   1  223.16    5.38
  -4   8  -1  214.61    4.65
   4  -8   1  215.79    4.73
  -4   8  -1  223.34    4.72
   4  -8   1  214.38    4.51
   4  -8   2   67.40    2.45
   4  -8   2   67.44    2.86
   4  -8   2   62.39    2.89
   4  -8   2   63.56    2.31
   4  -8   2   64.39    2.60
  -4   8  -2   63.76    2.30
  -4   8  -2   65.30    2.31
   4  -8   2   66.06    2.35
   4  -8   3  332.71    5.93
   4  -8   3  329.99    6.25
   4  -8   3  328.44    5.99
   4  -8   3  345.25    6.42
   4  -8   4  105.11    2.81
   4  -8   4  105.27    2.84
   4  -8   4  103.68    2.94
   4  -8   4  111.06    3.12
   4  -8   5    3.61    1.10
   4  -8   5    4.75    1.07
   4  -8   5    4.08    1.14
   4  -8   5    4.54    1.04
   4  -8   5    2.99    1.27
   4  -8   6   68.59    1.68
   4  -8   6   68.48    1.67
  -4   7  11    4.38    0.76
  -4   7  11    4.27    0.77
  -4   7  11    1.89    0.68
   4  -7 -11    2.48    0.58
  -4   7  10   63.93    1.95
  -4   7  10   61.80    2.14
   4  -7 -10   69.55    2.15
  -4   7  10   70.02    2.07
  -4   7   9   13.23    1.64
  -4   7   9   15.04    1.65
  -4   7   8   85.86    3.17
  -4   7   8   88.36    2.68
  -4   7   7    9.05    1.83
  -4   7   7    5.57    1.54
   4  -7  -7    5.73    1.55
   4  -7  -6  161.53    4.27
  -4   7   6  155.38    3.96
  -4   7   6  151.18    4.48
  -4   7   6  158.13    3.77
   4  -7  -6  161.33    3.82
  -4   7   6  152.18    4.36
  -4   7   6  150.75    4.47
   4  -7  -5  113.28    3.53
  -4   7   5  116.55    4.04
   4  -7  -5  114.13    3.41
  -4   7   5  115.93    3.48
  -4   7   5  120.12    4.01
   4  -7  -5  118.90    3.90
   4  -7  -4  422.19    8.05
   4  -7  -4  423.83    7.92
  -4   7   4  399.50    8.02
   4  -7  -4  403.74    7.57
  -4   7   4  392.91    7.55
  -4   7   4  397.70    7.98
  -4   7   4  409.93    7.99
   4  -7  -3 1201.00   18.40
   4  -7  -3 1238.91   18.37
  -4   7   3 1171.95   18.17
   4  -7  -3 1205.68   17.94
  -4   7   3 1178.07   17.90
  -4   7   3 1183.30   18.20
  -4   7   3 1196.60   18.14
   4  -7  -2   90.23    3.41
  -4   7   2   91.90    3.56
   4  -7  -2   93.68    3.80
  -4   7   2   86.35    3.56
   4  -7  -1  418.45    8.25
  -4   7   1  416.84    8.04
  -4   7   1  407.22    7.87
  -4   7   1  409.55    7.88
   4  -7  -1  424.16    8.46
   4  -7   0  666.79   11.12
   4  -7   0  659.84   11.36
  -4   7   0  665.55   11.14
   4  -7   0  648.42   11.04
  -4   7   0  648.99   11.00
   4  -7   0  686.43   11.70
  -4   7   0  643.34   10.94
  -4   7  -1   30.98    2.19
   4  -7   1   28.55    2.59
   4  -7   1   29.84    2.44
   4  -7   1   30.31    2.55
  -4   7  -1   34.56    2.38
   4  -7   1   32.57    2.61
   4  -7   1   32.73    2.32
  -4   7  -1   38.80    2.31
   4  -7   1   33.52    2.15
   4  -7   2  287.37    6.40
   4  -7   2  267.09    5.82
   4  -7   2  279.96    6.23
   4  -7   2  280.40    6.13
  -4   7  -2  275.47    5.68
   4  -7   2  275.88    5.75
   4  -7   2  282.79    5.78
  -4   7  -2  287.80    5.76
   4  -7   2  275.28    5.73
   4  -7   3   59.26    2.98
   4  -7   3   57.10    2.78
   4  -7   3   59.28    2.99
   4  -7   3   53.01    2.33
   4  -7   3   58.27    2.67
  -4   7  -3   55.50    2.28
   4  -7   3   55.04    2.31
   4  -7   3   56.92    2.64
   4  -7   4    2.25    1.56
   4  -7   4    3.09    1.93
   4  -7   4    3.72    1.81
   4  -7   4    3.68    1.81
   4  -7   4    1.95    1.64
   4  -7   4    3.01    1.75
   4  -7   5   13.90    1.66
   4  -7   5   14.18    2.09
   4  -7   5   11.65    1.43
   4  -7   5   15.08    1.90
   4  -7   5   16.93    1.89
   4  -7   5   14.55    1.88
   4  -7   6   53.57    2.20
   4  -7   6   50.80    2.38
   4  -7   6   54.29    2.28
   4  -7   6   51.25    1.87
   4  -7   6   53.67    2.25
   4  -7   6   54.37    2.25
   4  -7   6   53.79    2.11
   4  -7   7  109.27    2.36
   4  -7   7  115.67    2.72
   4  -7   7  112.47    2.62
   4  -7   7  123.25    2.79
   4  -7   7  119.01    2.81
   4  -7   8   85.78    1.82
   4  -7   8   91.96    1.86
  -4   6  11   35.36    1.19
   4  -6 -11   38.09    1.36
  -4   6  11   38.39    1.69
   4  -6 -10    9.60    1.53
  -4   6  10    8.73    1.36
  -4   6   9  135.04    3.56
  -4   6   8    4.59    1.62
  -4   6   8    6.04    1.66
  -4   6   8    3.20    1.99
  -4   6   8    5.73    2.28
  -4   6   7  553.32    9.18
  -4   6   7  553.12    9.81
  -4   6   7  516.97    9.40
  -4   6   7  531.18    9.26
  -4   6   6  135.85    4.22
   4  -6  -6  127.09    3.77
  -4   6   6  130.42    4.34
  -4   6   6  129.78    3.48
  -4   6   6  132.77    3.87
  -4   6   6  127.66    4.19
  -4   6   5  216.55    5.41
  -4   6   5  213.12    5.43
   4  -6  -5  209.80    4.86
  -4   6   5  206.97    4.84
   4  -6  -5  219.75    5.33
  -4   6   4 1358.65   20.28
   4  -6  -4 1408.80   20.40
  -4   6   4 1355.55   20.39
   4  -6  -4 1396.90   20.14
   4  -6  -4 1336.57   19.82
  -4   6   4 1321.34   19.84
   4  -6  -4 1352.40   26.32
  -4   6   4 1374.34   20.35
  -4   6   3  180.18    4.84
   4  -6  -3  163.86    8.55
   4  -6  -3  178.04    4.84
  -4   6   3  173.70    4.75
   4  -6  -3  183.66    4.84
  -4   6   3  179.88    4.88
  -4   6   3  162.63    7.64
   4  -6  -3  172.29    4.49
  -4   6   3  172.90    4.52
   4  -6  -3  179.81    8.06
  -4   6   3  175.50    7.98
   4  -6  -2  673.28   11.49
   4  -6  -2  705.46   17.02
  -4   6   2  658.51   16.49
  -4   6   2  660.49   11.27
   4  -6  -2  680.64   11.51
  -4   6   2  655.18   15.64
   4  -6  -2  662.01   11.06
  -4   6   2  668.67   11.33
  -4   6   1  451.66    8.38
   4  -6  -1  435.53   13.17
  -4   6   1  448.91   13.05
  -4   6   1  403.42   11.68
   4  -6  -1  465.07    8.72
  -4   6   1  444.06    8.24
  -4   6   1  422.15   11.66
   4  -6  -1  412.39    8.03
  -4   6   1  436.82    8.15
   4  -6  -1  446.43   14.07
   4  -6   0   78.29    6.22
  -4   6   0   84.83    3.17
   4  -6   0   86.43    3.63
  -4   6   0   87.26    3.20
   4  -6   0   80.88    3.35
  -4   6   0   82.44    5.37
   4  -6   0   83.54    5.79
   4  -6   0   86.00    5.92
  -4   6   0   80.39    5.69
   4  -6   0   76.90    3.16
  -4   6   0   83.12    3.18
   4  -6   1  381.32    7.34
  -4   6  -1  389.71    7.39
  -4   6  -1  374.97    7.31
   4  -6   1  386.14    7.62
   4  -6   1  380.72    7.47
  -4   6  -1  346.86   11.30
   4  -6   1  400.63   12.22
  -4   6  -1  376.13   11.81
   4  -6   1  341.89   12.44
   4  -6   1  416.18   12.62
   4  -6   2  367.55    7.12
   4  -6   2  368.13   11.63
   4  -6   2  375.93    7.81
   4  -6   2  355.52    7.21
   4  -6   2  379.67    7.45
   4  -6   2  369.82    7.46
   4  -6   2  357.96    7.04
  -4   6  -2  379.49    7.16
   4  -6   2  364.19    7.02
   4  -6   3  304.91    6.74
   4  -6   3  281.37    6.03
   4  -6   3  298.48    6.47
   4  -6   3  283.99    6.41
   4  -6   3  296.29    6.32
   4  -6   3  284.43    5.85
  -4   6  -3  301.23    5.98
   4  -6   3  288.52    6.13
   4  -6   4  110.21    3.77
   4  -6   4  110.23    3.62
   4  -6   4  105.39    3.91
   4  -6   4  109.82    3.81
   4  -6   4  109.21    3.81
   4  -6   4  106.74    3.57
   4  -6   5    7.65    2.08
   4  -6   5    5.41    2.20
   4  -6   5    5.22    1.69
   4  -6   5    7.55    2.08
   4  -6   5    5.25    1.95
   4  -6   5    4.04    1.89
   4  -6   5    7.39    1.90
   4  -6   6  248.58    5.34
   4  -6   6  261.33    5.73
   4  -6   6  247.37    5.68
   4  -6   6  260.69    5.72
   4  -6   6  247.53    5.22
   4  -6   6  245.32    5.46
   4  -6   6  260.70    5.62
   4  -6   7  856.47   13.19
   4  -6   7  851.95   12.78
   4  -6   7  897.39   13.29
   4  -6   7  874.34   13.12
   4  -6   7  845.69   13.00
   4  -6   7  820.99   12.74
   4  -6   8   25.98    1.82
   4  -6   8   28.05    1.79
   4  -6   8   29.15    1.88
   4  -6   8   29.15    1.66
   4  -6   9  207.85    3.73
   4  -6   9  213.61    3.88
   4  -6   9  201.35    3.57
  -4   5  12   68.26    1.53
  -4   5  11    2.78    1.33
   4  -5 -11    1.35    0.95
  -4   5  11    2.31    1.29
  -4   5  10  106.82    2.82
   4  -5 -10  106.89    3.08
  -4   5  10  106.84    2.83
  -4   5  10  112.47    3.29
  -4   5   9   23.01    2.34
  -4   5   9   23.66    1.97
  -4   5   9   25.70    2.53
  -4   5   9   26.81    2.05
  -4   5   9   26.03    1.94
  -4   5   8  501.33    8.67
  -4   5   8  512.86    8.89
  -4   5   8  531.76    9.52
  -4   5   8  524.95    9.03
  -4   5   8  525.29    9.21
  -4   5   8  508.30    8.75
  -4   5   7  916.96   14.60
  -4   5   7  888.83   14.21
  -4   5   7  900.49   14.02
  -4   5   7  888.60   14.01
  -4   5   6  211.17    5.06
  -4   5   6  200.60    5.02
  -4   5   6  198.16    5.29
  -4   5   6  195.60    5.22
  -4   5   6  209.71    5.42
   4  -5  -5 1266.85   26.98
  -4   5   5 1330.63   19.80
   4  -5  -5 1324.91   19.52
  -4   5   5 1320.97   19.77
  -4   5   5 1340.74   24.89
  -4   5   5 1306.82   19.84
  -4   5   5 1325.98   19.13
  -4   5   4  726.71   12.14
   4  -5  -4  732.12   11.92
   4  -5  -4  662.48   16.88
   4  -5  -4  695.51   18.10
  -4   5   4  757.82   12.10
  -4   5   4  739.75   17.51
   4  -5  -4  695.45   11.44
   4  -5  -4  700.94   16.63
  -4   5   4  757.01   17.09
  -4   5   3  385.73   11.63
   4  -5  -3  404.37   11.71
  -4   5   3  379.11   11.53
  -4   5   2  676.19   15.71
  -4   5   2  632.25   14.78
  -4   5   2  646.59   15.94
   4  -5  -2  691.06   16.22
  -4   5   1  212.63    7.94
   4  -5  -1  235.57    9.50
  -4   5   1  216.59    7.96
   4  -5  -1  213.31    8.60
  -4   5   0   22.64    3.47
   4  -5   0   28.42    4.08
  -4   5   0   31.96    3.88
  -4   5   0   24.72    3.11
   4  -5   1   12.59    3.14
   4  -5   1   13.59    3.20
  -4   5  -1   14.71    3.22
  -4   5  -1   14.52    3.22
   4  -5   1   13.62    3.46
   4  -5   2  291.69   10.76
  -4   5  -2  284.24   10.18
   4  -5   2  292.73   10.03
  -4   5  -2  294.87   10.06
   4  -5   2  321.93   10.68
   4  -5   2  286.03    9.51
   4  -5   2  315.92    6.70
   4  -5   3  857.65   19.55
   4  -5   3  824.74   18.56
   4  -5   3  845.72   13.33
   4  -5   3  858.83   18.47
  -4   5  -3  843.72   18.34
  -4   5  -3  821.84   19.40
   4  -5   3  828.64   13.44
   4  -5   3  810.78   13.12
   4  -5   3  848.18   13.46
   4  -5   3  853.01   13.74
   4  -5   3  803.29   12.82
   4  -5   3  820.72   13.02
  -4   5  -4  371.75   12.26
  -4   5  -4  362.00   12.11
   4  -5   4  376.31    7.57
   4  -5   4  363.40    7.43
   4  -5   4  359.84    7.33
   4  -5   4  347.98    6.87
   4  -5   4  363.51    7.50
   4  -5   4  381.40    7.53
   4  -5   4  358.10   11.76
   4  -5   4  363.29    7.22
  -4   5  -4  372.78    6.81
   4  -5   5  145.16    4.38
   4  -5   5  144.91    4.49
   4  -5   5  152.27    4.51
   4  -5   5  147.26    4.25
   4  -5   5  147.10    4.08
   4  -5   5  146.50    4.50
   4  -5   5  149.76    4.47
   4  -5   5  143.27    4.30
   4  -5   5  146.19    4.38
   4  -5   6  565.70   10.16
   4  -5   6  600.52   10.46
   4  -5   6  610.80   10.79
   4  -5   6  605.69   10.62
   4  -5   6  601.99   10.42
   4  -5   6  605.93   10.29
   4  -5   6  617.49   10.69
   4  -5   6  612.21   10.52
   4  -5   6  602.61   10.56
   4  -5   6  607.78   10.52
   4  -5   7  159.14    4.34
   4  -5   7  163.13    4.78
   4  -5   7  165.11    4.48
   4  -5   7  166.06    4.58
   4  -5   7  166.55    4.48
   4  -5   7  158.94    4.35
   4  -5   7  162.99    4.36
   4  -5   8  101.33    3.16
   4  -5   8  108.83    3.71
   4  -5   8  109.33    3.38
   4  -5   8  108.40    3.50
   4  -5   8  101.33    3.18
   4  -5   8  108.56    3.49
   4  -5   8   98.67    3.06
   4  -5   9  746.08   11.53
   4  -5   9  752.08   11.41
   4  -5   9  746.01   11.46
   4  -5   9  759.18   11.74
   4  -5   9  769.22   11.57
   4  -5  10   33.59    1.49
   4  -5  10   32.21    1.51
   4  -5  10   36.18    1.70
  -4   4  12   23.25    1.19
  -4   4  12   20.68    1.00
  -4   4  12   20.74    1.01
  -4   4  11  272.71    5.13
  -4   4  11  275.45    4.96
  -4   4  11  273.04    4.99
  -4   4  10   70.39    2.54
  -4   4  10   74.16    2.67
  -4   4  10   71.75    2.89
   4  -4 -10   68.53    2.59
  -4   4  10   72.52    3.15
  -4   4  10   74.13    2.69
  -4   4   9  422.26    7.75
  -4   4   9  435.99    8.04
   4  -4  -9  435.16    7.99
  -4   4   9  442.60    8.35
  -4   4   9  420.49    7.44
  -4   4   9  428.41    7.81
  -4   4   8 1191.20   17.95
  -4   4   8 1146.44   17.13
  -4   4   8 1152.72   17.41
  -4   4   8 1160.03   17.12
  -4   4   8 1158.12   17.53
  -4   4   7   16.94    2.25
  -4   4   7   14.15    2.35
  -4   4   7   12.96    2.25
  -4   4   7   18.92    2.05
  -4   4   6  712.40   17.42
  -4   4   6  727.86   11.76
  -4   4   6  693.21   11.91
  -4   4   6  701.85   11.62
  -4   4   6  712.31   11.68
  -4   4   6  735.46   12.09
   4  -4  -6  695.86   17.60
  -4   4   5 1264.72   23.49
  -4   4   5 1276.37   18.99
  -4   4   5 1281.44   18.78
  -4   4   5 1271.79   19.03
  -4   4   5 1304.24   19.04
   4  -4  -5 1229.49   25.19
  -4   4   4   82.39    5.11
   4  -4  -4   79.73    4.91
   4  -4  -4   58.83    3.99
   4  -4  -4   66.06    5.21
  -4   4   3  358.86   10.55
   4  -4  -3  373.04   10.63
   4  -4  -3  367.11   10.85
  -4   4   2  340.96   10.29
   4  -4  -2  361.38   10.42
   4  -4  -1  172.95    7.10
   4  -4  -1  162.20    7.62
  -4   4   1  176.70    6.97
  -4   4   0    5.05    2.45
   4  -4   0    4.99    2.75
  -4   4   0    3.94    2.30
   4  -4   1    9.99    2.71
   4  -4   1   10.15    2.72
  -4   4  -1    8.71    2.70
  -4   4  -1    7.40    2.65
   4  -4   1    8.94    2.93
   4  -4   1   11.19    2.15
   4  -4   2 1292.44   25.73
   4  -4   2 1326.64   23.86
  -4   4  -2 1364.12   24.86
   4  -4   2 1342.26   24.81
  -4   4  -3 1172.80   23.86
  -4   4  -3 1176.04   23.90
   4  -4   3 1131.86   23.54
   4  -4   3 1266.66   24.04
   4  -4   3 1240.19   23.09
  -4   4  -3 1219.88   22.97
   4  -4   3 1220.73   23.00
   4  -4   4   10.21    3.10
  -4   4  -4    7.07    2.63
   4  -4   4   11.71    2.63
  -4   4  -4    8.88    3.31
  -4   4  -4    6.76    3.19
   4  -4   4    5.66    2.63
   4  -4   4    9.47    2.97
   4  -4   5 2324.55   32.53
   4  -4   5 2275.71   32.47
   4  -4   5 2301.27   32.67
   4  -4   5 2332.82   32.50
   4  -4   5 2339.75   32.49
  -4   4  -5 2238.96   39.94
  -4   4  -5 2309.76   39.89
   4  -4   5 2410.31   39.89
   4  -4   5 2298.80   39.67
   4  -4   5 2335.75   32.63
   4  -4   5 2376.00   32.63
   4  -4   5 2326.83   32.29
   4  -4   5 2286.92   32.10
   4  -4   6  646.19   11.11
   4  -4   6  664.65   11.38
   4  -4   6  668.10   11.64
   4  -4   6  642.28   10.72
   4  -4   6  660.36   11.43
   4  -4   6  652.65   11.43
  -4   4  -6  632.37   16.91
  -4   4  -6  622.75   16.72
   4  -4   6  663.58   17.08
   4  -4   6  648.68   11.46
   4  -4   6  661.00   16.97
   4  -4   6  661.67   11.44
   4  -4   6  669.27   11.30
   4  -4   6  668.76   11.13
   4  -4   7   19.28    1.99
   4  -4   7   20.91    2.36
   4  -4   7   22.37    2.60
   4  -4   7   21.57    2.61
   4  -4   7   22.06    2.55
   4  -4   7   21.50    2.30
   4  -4   7   21.35    2.41
   4  -4   7   31.12    2.40
   4  -4   7   21.73    2.46
   4  -4   7   24.13    2.50
   4  -4   7   25.94    2.40
   4  -4   8  969.17   15.43
   4  -4   8 1005.01   15.95
   4  -4   8 1019.75   15.82
   4  -4   8 1023.39   15.56
   4  -4   8 1033.37   15.75
   4  -4   8  960.46   15.20
   4  -4   8  981.40   15.33
   4  -4   8 1001.26   15.59
   4  -4   9  491.28    8.73
   4  -4   9  535.51    9.43
   4  -4   9  513.61    9.07
   4  -4   9  513.36    9.17
   4  -4   9  541.12    9.07
   4  -4   9  517.92    8.94
   4  -4   9  481.04    8.45
   4  -4   9  521.43    9.06
   4  -4  10   54.98    2.20
   4  -4  10   57.99    2.45
   4  -4  10   57.51    2.48
   4  -4  11   23.39    1.43
   4  -4  11   22.00    1.39
   4  -4  11   21.19    1.41
   4  -4  11   20.50    1.27
  -4   3  12  257.01    4.11
  -4   3  12  216.52    3.69
  -4   3  12  278.78    4.20
  -4   3  12  239.38    3.97
  -4   3  11   47.64    1.99
  -4   3  11   52.22    2.23
  -4   3  11   48.80    1.80
  -4   3  11   51.04    2.18
  -4   3  11   45.71    2.10
   4  -3 -10  378.18    6.79
  -4   3  10  393.62    7.08
  -4   3  10  405.61    7.39
  -4   3  10  396.39    7.06
  -4   3  10  398.84    7.31
  -4   3  10  382.57    6.87
  -4   3  10  407.26    7.58
  -4   3  10  401.46    7.29
  -4   3   9 1175.59   17.62
  -4   3   9 1221.11   17.89
  -4   3   9 1245.02   18.37
  -4   3   9 1147.81   17.47
  -4   3   9 1235.98   17.97
   4  -3  -9 1195.19   17.79
  -4   3   9 1205.02   17.99
  -4   3   8   59.08    2.75
  -4   3   8   59.15    2.68
  -4   3   8   59.88    2.95
  -4   3   8   56.53    2.75
   4  -3  -8   58.98    3.03
  -4   3   8   61.51    3.08
  -4   3   8   59.07    3.22
   4  -3  -7  856.37   20.42
   4  -3  -7  824.05   19.53
  -4   3   7  887.67   14.00
  -4   3   7  927.92   14.39
  -4   3   7  915.99   14.06
  -4   3   7  908.95   14.23
  -4   3   7  920.43   14.66
   4  -3  -6  514.00   14.43
  -4   3   6  524.06    9.14
  -4   3   6  511.22    8.92
  -4   3   6  541.86    9.37
  -4   3   6  518.08    9.46
  -4   3   6  530.42    9.17
  -4   3   6  519.16    9.45
  -4   3   6  532.52    9.17
  -4   3   5   88.87    3.04
   4  -3  -5   79.18    5.03
  -4   3   4  144.41    6.12
   4  -3  -4  151.06    6.09
   4  -3  -4  148.04    6.07
   4  -3  -4  155.00    7.04
  -4   3   3  206.83    4.55
  -4   3   3  209.30    6.11
   4  -3  -3  204.18    6.63
   4  -3  -3  218.09    7.83
  -4   3   3  225.49    7.53
   4  -3  -2  328.58    7.82
   4  -3  -2  349.14    9.64
  -4   3   2  324.20    6.06
   4  -3  -2  350.75    9.58
  -4   3   2  350.06    9.60
  -4   3   1 1652.31   27.64
   4  -3  -1 1633.91   26.81
   4  -3  -1 1703.72   26.26
  -4   3   1 1587.72   22.49
   4  -3  -1 1695.03   27.84
  -4   3   1 1636.22   27.46
   4  -3   0   28.15    3.12
  -4   3   0   31.64    3.21
  -4   3   0   24.17    3.12
   4  -3   0   24.56    2.53
  -4   3   0   27.10    1.52
   4  -3   0   32.54    2.86
   4  -3   0   28.99    3.44
  -4   3  -1 1002.42   19.19
   4  -3   1  994.38   17.16
   4  -3   1  951.14   16.80
   4  -3   1 1088.95   19.19
   4  -3   1 1036.48   17.48
   4  -3   1 1024.09   20.22
   4  -3   2 2424.30   36.65
   4  -3   2 2353.22   38.59
   4  -3   2 2425.01   37.90
  -4   3  -2 2375.64   37.63
   4  -3   3  256.67    8.60
   4  -3   3  256.09    8.00
  -4   3  -3  249.50    8.75
   4  -3   3  243.94    8.41
  -4   3  -3  253.06    8.78
  -4   3  -3  251.64    8.17
   4  -3   3  268.69    8.25
   4  -3   4  974.60   19.62
   4  -3   4  965.45   19.12
  -4   3  -4  918.63   19.66
   4  -3   4  869.87   18.41
  -4   3  -4  907.83   19.40
  -4   3  -4  942.22   18.31
   4  -3   4  923.78   18.13
   4  -3   5 1956.13   33.07
   4  -3   5 1864.41   30.61
  -4   3  -5 1902.42   33.39
  -4   3  -5 1817.63   32.87
   4  -3   6  207.48    5.01
   4  -3   6  211.36    8.86
   4  -3   6  212.92    8.84
   4  -3   6  193.87    4.92
   4  -3   6  216.35    5.08
   4  -3   6  202.62    5.14
   4  -3   6  209.22    5.40
   4  -3   6  195.29    4.78
   4  -3   6  218.19    5.20
   4  -3   6  207.72    5.30
  -4   3  -6  214.06    8.97
  -4   3  -6  195.49    8.43
   4  -3   6  201.60    5.00
   4  -3   6  212.09    5.10
   4  -3   7  526.47    9.26
   4  -3   7  557.11    9.76
   4  -3   7  537.03    9.46
   4  -3   7  550.41   15.25
   4  -3   7  568.78    9.94
   4  -3   7  538.05   14.84
   4  -3   7  489.52    9.28
   4  -3   7  547.56    9.69
   4  -3   7  535.89    9.80
   4  -3   7  566.03   10.25
   4  -3   7  505.66    9.20
   4  -3   7  529.47    9.78
   4  -3   7  566.53   10.16
  -4   3  -7  508.78   14.55
  -4   3  -7  495.15   14.31
   4  -3   7  548.49    9.66
   4  -3   7  540.13    9.94
   4  -3   7  556.52    9.77
   4  -3   7  555.87    9.81
   4  -3   8  398.29    7.87
   4  -3   8  412.52    8.19
   4  -3   8  422.14    8.59
   4  -3   8  418.12    8.51
   4  -3   8  402.94    7.90
   4  -3   8  416.91    8.21
   4  -3   8  420.01    8.27
   4  -3   8  407.80    7.90
   4  -3   8  417.77    8.11
   4  -3   8  416.97    8.18
   4  -3   8  410.60    7.91
   4  -3   8  391.51    7.52
   4  -3   9   85.20    3.48
   4  -3   9   82.60    3.43
   4  -3   9   70.58    2.89
   4  -3   9   84.82    3.79
   4  -3   9   76.45    3.03
   4  -3   9   83.08    3.32
   4  -3   9   80.89    3.13
   4  -3   9   80.54    3.44
   4  -3   9   85.36    3.32
   4  -3  10    9.86    2.32
   4  -3  10    6.25    2.02
   4  -3  10    7.39    2.08
   4  -3  10    5.18    1.65
   4  -3  10    8.52    1.86
   4  -3  10    6.22    2.18
   4  -3  11   15.74    1.83
   4  -3  11   15.69    1.89
   4  -3  11   17.78    1.81
  -4   2  12  413.66    6.45
  -4   2  12  419.16    6.46
  -4   2  11   67.49    2.34
  -4   2  11   63.28    2.06
  -4   2  11   65.07    2.41
  -4   2  11   68.35    2.28
  -4   2  11   67.88    2.51
  -4   2  10 1045.20   15.57
  -4   2  10 1011.30   15.15
  -4   2  10  988.70   14.76
  -4   2  10 1024.83   15.54
  -4   2  10 1008.55   15.07
  -4   2  10 1002.20   15.09
  -4   2  10 1005.54   15.12
   4  -2  -9  528.12    9.22
  -4   2   9  558.86    9.69
  -4   2   9  566.20    9.71
  -4   2   9  583.83   10.10
  -4   2   9  561.85    9.59
  -4   2   9  538.93    9.70
   4  -2  -8   15.03    2.13
  -4   2   8   13.76    2.43
  -4   2   8   12.59    2.22
  -4   2   8   15.70    2.59
  -4   2   8   13.04    2.31
  -4   2   8   12.82    2.26
  -4   2   7  577.36    9.58
   4  -2  -7  577.36    9.86
  -4   2   7  576.62    9.89
  -4   2   7  555.28    9.63
  -4   2   7  550.25    9.47
  -4   2   7  561.78    9.85
  -4   2   7  522.82    8.92
  -4   2   7  521.03   13.99
  -4   2   7  573.58   10.03
   4  -2  -7  547.32   15.19
   4  -2  -7  509.65   14.05
   4  -2  -7  530.64   14.76
  -4   2   6   13.92    1.84
  -4   2   6   12.80    1.77
  -4   2   6   16.57    2.09
  -4   2   6   15.54    2.04
   4  -2  -6   15.68    3.49
   4  -2  -6   12.83    3.12
  -4   2   5  132.06    3.58
   4  -2  -5  120.83    6.34
   4  -2  -5  117.84    5.95
  -4   2   4   54.09    3.59
  -4   2   4   53.74    2.33
   4  -2  -4   48.96    3.81
  -4   2   3   51.22    2.90
   4  -2  -3   53.33    3.49
  -4   2   3   51.56    3.47
   4  -2  -3   52.31    3.49
   4  -2  -3   60.17    4.14
  -4   2   2 1923.31   26.29
  -4   2   2 1911.07   29.14
   4  -2  -2 1827.39   29.01
   4  -2  -2 1969.12   31.07
   4  -2  -2 2073.38   30.81
  -4   2   2 1977.56   30.65
   4  -2  -1 1571.79   22.95
  -4   2   1 1464.49   20.37
   4  -2  -1 1380.05   22.09
   4  -2  -1 1463.94   24.18
   4  -2  -1 1547.22   24.82
  -4   2   1 1543.91   24.71
   4  -2   0  181.19    5.52
  -4   2   0  178.04    6.42
   4  -2   0  181.61    5.66
   4  -2   0  172.75    6.11
   4  -2   1 4072.84   55.91
   4  -2   1 4312.51   57.89
   4  -2   1 3941.98   56.22
   4  -2   1 4192.40   59.27
  -4   2  -1 4167.91   58.36
   4  -2   2  740.84   13.35
   4  -2   2  754.30   14.46
  -4   2  -2  720.28   14.89
   4  -2   2  645.74   11.66
   4  -2   2  671.48   12.58
   4  -2   2  760.50   14.57
  -4   2  -2  738.97   14.42
   4  -2   2  713.26   14.76
   4  -2   3 1015.32   18.62
   4  -2   3  982.25   17.65
   4  -2   3  984.71   18.02
  -4   2  -3  941.39   17.89
  -4   2  -3  971.39   18.84
  -4   2  -3  984.09   18.76
   4  -2   3  960.56   18.29
   4  -2   4 2632.89   39.60
   4  -2   4 2598.37   40.29
   4  -2   4 2606.10   39.12
  -4   2  -4 2585.95   39.04
  -4   2  -4 2600.97   40.59
  -4   2  -4 2564.26   40.27
   4  -2   4 2455.15   38.74
   4  -2   5  344.34   10.07
  -4   2  -5  339.63   10.35
  -4   2  -5  329.08   10.02
  -4   2  -5  324.76    9.03
   4  -2   6    6.56    2.80
  -4   2  -6    5.29    2.74
  -4   2  -6    4.19    2.89
   4  -2   7  360.45    7.11
   4  -2   7  371.58    7.25
   4  -2   7  357.11    7.25
   4  -2   7  381.07   11.91
   4  -2   7  351.92   11.51
   4  -2   7  364.66    7.30
   4  -2   7  378.62    7.42
   4  -2   7  362.34    7.30
   4  -2   7  368.49    7.54
   4  -2   7  347.86    7.25
   4  -2   7  369.79    7.62
   4  -2   7  373.94    7.38
  -4   2  -7  333.77   10.82
  -4   2  -7  337.17   10.96
   4  -2   7  354.32    7.19
   4  -2   7  357.95    7.34
   4  -2   7  365.10    7.23
   4  -2   7  363.86    7.21
   4  -2   8  376.55    7.59
   4  -2   8  366.20    7.16
   4  -2   8  361.00    7.51
   4  -2   8  348.88    7.05
   4  -2   8  369.66    7.52
   4  -2   8  370.33    7.62
   4  -2   8  353.76    7.28
   4  -2   8  362.56    7.14
   4  -2   8  355.36   12.09
   4  -2   8  338.74   11.47
   4  -2   8  361.94    7.44
   4  -2   8  361.90    7.43
   4  -2   8  356.26    7.19
   4  -2   8  367.90    7.46
   4  -2   8  362.47    7.32
   4  -2   8  369.62    7.46
   4  -2   8  360.32    7.45
   4  -2   9   72.86    3.41
   4  -2   9   74.78    3.47
   4  -2   9   77.93    3.70
   4  -2   9   72.98    3.60
   4  -2   9   65.04    3.05
   4  -2   9   64.01    3.04
   4  -2   9   71.90    3.35
   4  -2   9   68.35    3.33
   4  -2   9   69.50    3.14
   4  -2   9   66.08    3.26
   4  -2   9   65.07    2.88
   4  -2   9   77.59    3.46
   4  -2  10   41.08    2.97
   4  -2  10   39.74    2.76
   4  -2  10   36.64    2.38
   4  -2  10   36.52    2.34
   4  -2  10   37.37    2.73
   4  -2  10   39.45    2.76
   4  -2  10   36.03    2.74
   4  -2  11  263.96    5.72
   4  -2  11  262.32    5.75
   4  -2  11  256.11    5.63
   4  -2  11  252.05    5.82
   4  -2  12  179.01    3.94
  -4   1  12    1.12    0.69
  -4   1  12    0.78    0.80
  -4   1  11  348.69    6.11
  -4   1  11  343.38    6.15
  -4   1  11  362.36    6.19
  -4   1  11  340.99    6.10
  -4   1  10  184.44    4.48
  -4   1  10  169.76    3.85
  -4   1  10  187.34    4.62
  -4   1  10  178.98    4.24
  -4   1  10  186.69    4.49
  -4   1  10  182.22    4.43
  -4   1   9   10.67    2.30
  -4   1   9    8.97    2.24
  -4   1   9   10.07    1.82
  -4   1   9    9.72    2.32
  -4   1   9    9.18    2.14
  -4   1   9    9.95    2.39
  -4   1   9   10.13    2.11
   4  -1  -8  139.30    3.89
  -4   1   8  146.92    4.46
  -4   1   8  133.55    3.65
  -4   1   8  140.38    4.40
  -4   1   8  143.47    4.50
  -4   1   8  141.89    4.07
  -4   1   8  148.79    4.65
  -4   1   7   86.81    3.54
  -4   1   7   83.41    3.14
  -4   1   7   81.65    3.00
  -4   1   7   79.76    3.43
  -4   1   7   80.67    2.77
   4  -1  -7   78.79    5.57
   4  -1  -7   78.27    5.78
   4  -1  -7   79.85    5.80
  -4   1   7   82.96    3.37
   4  -1  -7   85.39    3.10
  -4   1   6  158.34    4.06
   4  -1  -6  149.12    7.35
   4  -1  -6  140.49    6.67
   4  -1  -6  143.27    7.13
  -4   1   6  148.14    4.18
   4  -1  -6  155.30    4.09
  -4   1   5   40.37    2.13
   4  -1  -5   38.38    4.22
   4  -1  -5   34.67    3.50
   4  -1  -5   40.53    3.95
  -4   1   4   18.72    2.34
  -4   1   4   21.53    1.68
   4  -1  -4   24.98    3.18
  -4   1   3 2771.91   39.70
  -4   1   3 2776.93   40.77
   4  -1  -3 2799.92   42.42
   4  -1  -3 2724.73   41.38
  -4   1   2 2494.00   33.71
  -4   1   2 2577.66   36.62
   4  -1  -2 2544.23   38.23
   4  -1  -2 2465.99   35.93
   4  -1  -2 2436.69   37.00
   4  -1  -2 2638.48   37.75
  -4   1   2 2611.20   37.75
  -4   1   1   28.42    2.30
   4  -1  -1   36.20    2.82
   4  -1  -1   33.07    1.84
   4  -1  -1   28.97    2.68
  -4   1   1   27.16    2.54
   4  -1   0 3263.69   44.26
   4  -1   0 3196.30   45.27
   4  -1   0 3107.45   45.92
   4  -1   1 3647.70   51.11
   4  -1   1 3657.42   49.55
  -4   1  -1 3736.62   52.77
   4  -1   1 3617.58   50.68
   4  -1   1 3680.80   51.94
   4  -1   1 3790.30   52.45
  -4   1  -1 3785.58   52.31
   4  -1   2   26.16    2.40
   4  -1   2   25.68    2.00
   4  -1   2   28.18    1.81
   4  -1   2   28.68    2.37
   4  -1   2   28.33    2.50
   4  -1   2   20.75    2.38
  -4   1  -2   24.56    2.46
   4  -1   3 2286.68   34.43
   4  -1   3 2469.98   35.70
  -4   1  -3 2411.29   36.02
   4  -1   3 2296.88   34.11
   4  -1   3 2275.86   34.75
   4  -1   3 2405.38   35.46
  -4   1  -3 2327.55   35.26
   4  -1   4 1939.67   29.63
   4  -1   4 1984.86   30.52
   4  -1   4 1775.61   27.86
  -4   1  -4 1930.99   29.53
  -4   1  -4 1897.85   29.78
  -4   1  -4 1963.33   30.42
   4  -1   4 1772.48   28.19
   4  -1   5   14.36    2.50
   4  -1   5   13.84    2.63
  -4   1  -5   11.83    2.21
  -4   1  -5   14.31    2.58
  -4   1  -5   14.71    2.19
  -4   1  -6   44.33    3.86
  -4   1  -6   47.15    3.63
   4  -1   6   44.43    3.92
  -4   1  -7  101.34    5.41
   4  -1   7   94.59    5.73
   4  -1   7   94.79    5.66
   4  -1   8  224.70    5.45
   4  -1   8  216.45    5.35
   4  -1   8  213.11    5.48
   4  -1   8  204.19    8.56
   4  -1   8  209.34    5.08
   4  -1   8  206.51    8.88
   4  -1   8  230.16    5.75
   4  -1   8  237.97    5.66
   4  -1   8  223.87    5.60
   4  -1   8  220.45    5.33
   4  -1   8  233.47    5.50
   4  -1   8  221.75    5.59
   4  -1   8  217.48    5.13
   4  -1   8  222.56    5.34
   4  -1   8  222.91    5.70
   4  -1   8  231.84    5.51
   4  -1   8  222.35    5.20
   4  -1   8  211.53    5.18
   4  -1   8  203.18    5.15
   4  -1   8  204.91    5.15
   4  -1   8  206.59    5.02
   4  -1   8  209.92    5.25
   4  -1   9  369.85    7.82
   4  -1   9  364.40    7.75
   4  -1   9  357.40    7.70
   4  -1   9  362.95    7.48
   4  -1   9  353.51    7.52
   4  -1   9  374.72    7.72
   4  -1   9  344.07    7.12
   4  -1   9  355.07    7.76
   4  -1   9  368.14    7.59
   4  -1   9  357.93    7.26
   4  -1   9  358.17    7.42
   4  -1   9  354.07    7.13
   4  -1   9  341.32    6.96
   4  -1   9  356.16    7.37
   4  -1   9  370.86    7.53
   4  -1   9  371.68    7.86
   4  -1   9  364.52    7.59
   4  -1  10   43.12    2.87
   4  -1  10   40.08    2.96
   4  -1  10   38.88    2.44
   4  -1  10   41.58    2.97
   4  -1  10   42.99    3.04
   4  -1  10   41.56    2.59
   4  -1  10   35.84    2.36
   4  -1  10   37.09    2.90
   4  -1  10   37.78    3.04
   4  -1  10   41.47    2.82
   4  -1  10   40.38    2.85
   4  -1  11  440.02    8.31
   4  -1  11  440.15    8.35
   4  -1  11  446.08    8.48
   4  -1  11  439.57    8.25
   4  -1  11  457.47    8.54
   4  -1  12  170.60    4.15
  -4   0  11  106.02    2.75
  -4   0  11  101.03    2.79
  -4   0  11  100.38    2.67
  -4   0  11  100.30    2.83
  -4   0  11  100.28    2.54
  -4   0  10    7.38    2.01
  -4   0  10    9.24    1.76
  -4   0  10    8.49    1.73
  -4   0  10    8.38    2.12
  -4   0  10    9.87    2.14
  -4   0   9    3.30    2.21
  -4   0   9    2.83    1.60
  -4   0   9    4.59    1.88
  -4   0   9    3.26    1.97
  -4   0   9    2.41    2.05
  -4   0   9    2.79    2.32
  -4   0   8    1.12    2.09
  -4   0   8    4.50    2.24
  -4   0   8    4.81    2.21
  -4   0   8    3.93    1.85
  -4   0   8    2.72    2.38
  -4   0   7  148.31    4.29
  -4   0   7  145.08    3.80
  -4   0   7  134.94    3.56
  -4   0   7  146.21    4.60
  -4   0   7  140.24    3.90
   4   0  -7  136.12    7.16
   4   0  -7  128.42    7.05
   4   0  -7  141.77    3.89
  -4   0   6 2167.42   29.61
  -4   0   6 2086.80   29.03
  -4   0   6 2088.69   28.77
  -4   0   6 2145.30   29.20
   4   0  -6 2025.76   35.49
   4   0  -6 2067.49   36.28
  -4   0   6 2114.02   29.52
   4   0  -6 2108.07   29.29
   4   0  -5  218.85    8.03
   4   0  -5  225.17    8.57
  -4   0   5  240.35    5.00
  -4   0   5  248.45    8.37
   4   0  -4  796.28   17.11
   4   0  -4  776.11   15.85
   4   0  -4  763.91   16.49
  -4   0   4  788.90   12.00
  -4   0   4  796.31   16.21
  -4   0   3 3105.97   41.12
  -4   0   3 3173.07   45.55
   4   0  -3 3075.07   44.98
  -4   0   3 3031.32   44.42
  -4   0   2 1390.06   21.93
  -4   0   2 1380.30   21.59
   4   0  -2 1292.33   22.77
   4   0  -2 1263.36   21.02
  -4   0   1 1865.43   27.62
  -4   0   1 1857.31   27.93
   4   0  -1 1889.03   28.77
   4   0  -1 1780.56   26.65
   4   0   0  645.34   10.74
  -4   0   0  668.33   11.42
  -4   0   0  670.53   12.18
   4   0   0  660.82   12.43
   4   0   1  110.91    3.69
  -4   0  -1  114.80    3.30
   4   0   1  109.32    3.95
   4   0   1  111.67    4.54
   4   0   2  408.20    7.96
   4   0   2  419.41    8.67
  -4   0  -2  422.09    9.40
   4   0   2  388.34    7.87
   4   0   2  398.27    9.03
   4   0   3  435.89    8.87
   4   0   3  474.47    9.81
   4   0   3  456.79    9.16
  -4   0  -3  463.56    9.95
   4   0   3  458.11    9.75
   4   0   4  214.74    6.67
   4   0   4  214.43    6.34
  -4   0  -4  230.28    6.66
   4   0   4  230.47    6.48
  -4   0  -5  144.78    4.96
   4   0   5  149.11    5.27
  -4   0  -5  144.17    5.37
   4   0   5  145.95    5.77
   4   0   5  148.82    5.60
   4   0   6   13.29    2.48
   4   0   6   15.63    2.73
  -4   0  -6   14.41    2.25
  -4   0  -6   13.36    2.06
   4   0   7  106.19    5.70
  -4   0  -7  109.74    5.00
   4   0   8  522.68   13.74
   4   0   8  506.01   13.76
   4   0   9    7.94    2.09
   4   0   9    9.74    2.23
   4   0   9   10.39    1.65
   4   0   9    7.76    2.20
   4   0   9    9.70    3.14
   4   0   9   10.19    1.73
   4   0   9    9.39    1.98
   4   0   9    9.75    2.14
   4   0   9    9.37    2.07
   4   0   9    9.37    1.66
   4   0   9    9.03    2.46
   4   0   9    9.07    1.99
   4   0   9    7.89    2.00
   4   0   9   10.53    1.97
   4   0   9    7.32    2.20
   4   0   9   10.11    2.15
   4   0   9   10.69    1.78
   4   0   9   11.28    2.51
   4   0   9    7.56    2.15
   4   0   9   10.06    2.18
   4   0   9   11.09    1.93
   4   0   9    8.94    2.14
   4   0   9   11.07    2.14
   4   0   9    7.97    1.99
   4   0   9    9.40    2.01
   4   0   9    8.36    2.24
   4   0   9    7.91    2.05
   4   0   9    8.77    1.68
   4   0   9   10.59    2.17
   4   0  10  593.52   10.82
   4   0  10  578.49   10.64
   4   0  10  583.03   10.46
   4   0  10  571.91   10.55
   4   0  10  568.58    9.65
   4   0  10  595.15   10.55
   4   0  10  565.37   10.17
   4   0  10  575.55    9.84
   4   0  10  581.35   10.54
   4   0  10  588.85   10.16
   4   0  10  578.90   10.39
   4   0  10  605.24   10.95
   4   0  10  593.89   10.82
   4   0  10  594.14   10.48
   4   0  10  577.16    9.94
   4   0  10  571.33   10.52
   4   0  10  540.63    9.97
   4   0  10  550.87    9.53
   4   0  10  574.58   10.64
   4   0  10  591.55   10.71
   4   0  11  645.21   10.87
   4   0  11  622.74   10.84
   4   0  11  619.35   10.73
   4   0  11  623.08   10.78
   4   0  11  586.55   10.35
   4   0  11  620.80   11.06
   4   0  11  624.80   11.00
   4   0  11  593.03   10.29
   4   0  12   16.99    1.98
   4   0  12   17.28    2.09
  -4  -1  11   15.87    1.15
  -4  -1  11   16.65    1.18
  -4  -1  11   13.99    0.85
  -4  -1  10   46.40    2.42
  -4  -1  10   46.41    2.25
  -4  -1  10   46.37    2.01
  -4  -1  10   49.29    2.07
  -4  -1  10   48.75    2.34
  -4  -1  10   51.93    2.26
  -4  -1   9   59.91    3.01
  -4  -1   9   58.88    2.65
  -4  -1   9   59.40    3.24
  -4  -1   9   56.09    2.63
  -4  -1   8  144.87    4.40
  -4  -1   8  137.47    3.84
  -4  -1   8  142.18    3.73
  -4  -1   8  144.57    4.15
  -4  -1   8  141.59    4.77
  -4  -1   7  645.15   10.28
  -4  -1   7  656.89   10.63
  -4  -1   7  680.69   11.23
  -4  -1   7  641.70   10.74
  -4  -1   6 2122.12   29.35
   4   1  -6 1979.41   35.63
   4   1  -6 1985.30   35.80
  -4  -1   6 2091.79   28.54
  -4  -1   6 2100.66   28.76
  -4  -1   6 2045.12   35.50
  -4  -1   6 2115.26   29.24
  -4  -1   6 2056.81   28.64
   4   1  -5  408.35   11.53
   4   1  -5  410.74   11.96
  -4  -1   5  389.27    7.06
  -4  -1   5  396.76   11.33
   4   1  -4 1973.68   32.55
   4   1  -4 1997.48   33.43
  -4  -1   4 1976.65   27.22
  -4  -1   4 1980.03   32.54
  -4  -1   3  939.45   17.68
  -4  -1   3  950.87   15.97
  -4  -1   3  910.92   13.48
   4   1  -3  887.28   17.24
   4   1  -3  881.21   18.14
  -4  -1   2 1104.92   15.93
  -4  -1   2 1149.56   17.97
   4   1  -2 1124.18   19.28
  -4  -1   2 1130.66   19.55
   4   1  -1 3028.31   43.45
   4   1  -1 3059.77   44.97
  -4  -1   1 3077.92   43.98
  -4  -1   1 3152.06   44.09
   4   1   0  667.38   13.17
   4   1   0  673.81   13.61
  -4  -1   0  705.31   12.50
  -4  -1   0  704.86   12.94
   4   1   1  222.16    5.36
   4   1   1  228.42    6.17
  -4  -1  -1  232.63    5.51
   4   1   2  551.45   10.36
   4   1   2  524.58   10.16
   4   1   2  541.07   11.46
  -4  -1  -2  548.13    9.32
  -4  -1  -2  555.49   10.78
   4   1   3  336.02    7.94
   4   1   3  332.71    6.97
  -4  -1  -3  336.22    7.82
   4   1   4 1551.48   25.32
  -4  -1  -4 1668.47   24.85
   4   1   4 1632.46   25.81
  -4  -1  -4 1539.61   24.69
   4   1   5  576.31    8.81
   4   1   5  601.22   12.69
  -4  -1  -5  573.37   11.29
   4   1   5  587.38   12.51
  -4  -1  -5  572.45   11.52
   4   1   6  466.60    7.57
   4   1   6  477.69   11.66
  -4  -1  -6  477.05    9.96
   4   1   6  466.88    9.85
  -4  -1  -6  484.93   10.21
   4   1   7 1479.56   25.56
  -4  -1  -7 1447.06   23.47
   4   1   8  254.03    9.05
   4   1   9  369.36    7.37
   4   1   9  370.92    7.16
   4   1   9  404.67    7.63
   4   1   9  392.67    7.69
   4   1   9  401.81    8.15
   4   1   9  402.83    8.01
   4   1   9  390.00    7.81
   4   1   9  386.72    7.12
   4   1   9  395.49    7.73
   4   1   9  392.57    7.74
   4   1   9  371.82    7.52
   4   1   9  396.18    7.72
   4   1   9  382.27    7.65
   4   1   9  386.03    7.04
   4   1   9  379.11    7.43
   4   1   9  389.31    7.27
   4   1   9  401.51    8.14
   4   1   9  394.29    8.00
   4   1   9  389.26    7.68
   4   1   9  387.56    7.82
   4   1   9  397.77    7.66
   4   1   9  371.72    7.54
   4   1   9  400.48    7.45
   4   1   9  395.30    7.61
   4   1  10  703.59   12.41
   4   1  10  767.40   12.33
   4   1  10  704.23   11.68
   4   1  10  732.72   12.70
   4   1  10  720.99   12.54
   4   1  10  723.20   11.66
   4   1  10  725.29   12.23
   4   1  10  720.96   12.21
   4   1  10  727.37   12.15
   4   1  10  713.19   11.62
   4   1  10  711.23   11.77
   4   1  10  698.75   11.93
   4   1  10  742.53   12.75
   4   1  10  732.29   12.23
   4   1  10  730.59   12.20
   4   1  10  728.58   12.48
   4   1  10  726.66   11.98
   4   1  10  697.72   11.97
   4   1  10  720.65   12.41
   4   1  11   63.16    2.91
   4   1  11   63.07    3.07
   4   1  11   60.21    3.02
   4   1  11   64.49    3.08
   4   1  11   65.66    2.90
   4   1  11   66.47    3.07
   4   1  11   64.71    3.11
   4   1  11   60.73    3.38
   4   1  11   62.61    2.86
   4   1  11   68.26    3.43
   4   1  11   62.54    3.18
   4   1  11   67.30    3.60
   4   1  11   66.45    3.42
   4   1  11   60.48    2.96
   4   1  11   64.34    3.16
   4   1  12   51.08    2.72
  -4  -2  11   60.20    1.44
  -4  -2  10  441.36    7.04
  -4  -2  10  396.58    6.63
  -4  -2  10  439.11    7.20
  -4  -2  10  438.53    6.90
  -4  -2  10  432.98    6.85
  -4  -2  10  409.99    6.71
  -4  -2   9    9.98    1.49
  -4  -2   9    8.81    1.72
  -4  -2   9    9.82    2.16
  -4  -2   9    8.49    1.81
  -4  -2   9   10.81    1.71
  -4  -2   9    9.04    1.79
  -4  -2   9    9.87    2.21
  -4  -2   8  639.09   10.65
  -4  -2   8  646.70   10.81
  -4  -2   8  640.04   10.76
  -4  -2   8  620.10   10.11
  -4  -2   8  617.17   10.12
   4   2  -8  600.89    9.94
  -4  -2   8  654.43   11.21
  -4  -2   7 1005.87   15.73
  -4  -2   7 1014.38   16.24
  -4  -2   7 1030.73   15.95
  -4  -2   7  988.29   15.38
  -4  -2   7  995.30   15.23
  -4  -2   6    3.15    1.41
  -4  -2   6    4.87    1.68
  -4  -2   6    4.21    2.16
  -4  -2   6    3.45    1.92
   4   2  -6    3.99    2.94
   4   2  -6    1.21    2.90
  -4  -2   6    3.03    2.04
  -4  -2   5  742.19   11.84
  -4  -2   5  768.31   11.81
  -4  -2   5  802.58   12.34
   4   2  -5  740.17   17.59
   4   2  -5  755.76   17.81
   4   2  -5  746.65   16.30
  -4  -2   5  733.25   17.30
   4   2  -4 1161.02   22.80
   4   2  -4 1167.44   23.04
   4   2  -4 1128.22   21.67
  -4  -2   4 1195.01   17.15
  -4  -2   4 1200.51   22.63
  -4  -2   3   76.54    4.65
  -4  -2   3   84.08    3.89
   4   2  -3   78.84    4.67
   4   2  -3   79.45    5.04
   4   2  -3   87.69    4.73
  -4  -2   3   76.34    2.61
  -4  -2   2 1085.00   19.69
   4   2  -2 1089.69   19.71
   4   2  -2 1107.53   19.89
  -4  -2   2 1109.97   18.38
  -4  -2   1  334.71    8.47
  -4  -2   1  326.35    7.74
   4   2  -1  329.46    9.07
   4   2  -1  336.03    9.04
  -4  -2   1  329.13    7.96
  -4  -2   0  496.29   10.36
  -4  -2   0  484.72   10.09
   4   2   0  481.80   10.95
   4   2   0  494.24   11.13
  -4  -2  -1  106.02    4.04
  -4  -2  -1  117.12    4.34
   4   2   1  118.00    4.67
   4   2   1  115.65    4.83
  -4  -2  -2  170.25    4.81
  -4  -2  -2  173.19    5.44
   4   2   2  163.40    5.25
   4   2   2  174.15    5.49
   4   2   3  222.99    5.98
  -4  -2  -3  208.29    5.19
  -4  -2  -3  217.15    6.15
   4   2   4  557.56   10.56
   4   2   4  557.27    9.21
  -4  -2  -4  556.46   11.28
   4   2   5  162.87    4.49
  -4  -2  -5  164.93    5.28
  -4  -2  -5  170.36    5.35
   4   2   5  165.54    6.28
   4   2   5  160.34    3.40
   4   2   6  898.55   15.67
  -4  -2  -6  921.73   16.10
  -4  -2  -6  912.01   16.11
   4   2   6  908.25   13.32
  -4  -2  -6  960.34   17.20
   4   2   7  370.31    6.40
  -4  -2  -7  393.06    9.66
   4   2   7  401.60   11.14
   4   2   7  376.67    9.13
  -4  -2  -7  365.68    8.55
  -4  -2  -8  236.93    7.37
   4   2   8  247.44    7.70
   4   2   9  848.92   17.72
   4   2   9  888.28   14.20
   4   2   9  855.31   14.03
   4   2   9  912.31   13.93
   4   2   9  862.59   13.74
   4   2   9  905.18   14.20
   4   2   9  874.59   14.36
   4   2   9  896.22   14.45
   4   2   9  869.31   14.45
   4   2   9  856.25   13.94
   4   2   9  879.36   14.17
   4   2   9  857.73   14.09
   4   2   9  898.13   14.05
   4   2   9  912.64   14.28
   4   2   9  904.37   14.46
   4   2   9  893.09   14.31
   4   2   9  882.80   14.33
   4   2   9  892.56   14.06
   4   2   9  903.69   13.75
   4   2   9  866.75   13.99
   4   2   9  861.36   14.15
   4   2   9  877.07   13.94
   4   2   9  880.57   14.21
   4   2  10   58.54    2.90
   4   2  10   55.57    2.91
   4   2  10   60.22    3.09
   4   2  10   57.33    3.19
   4   2  10   62.65    3.39
   4   2  10   56.69    3.34
   4   2  10   60.24    3.37
   4   2  10   60.15    3.22
   4   2  10   55.34    2.70
   4   2  10   63.77    3.17
   4   2  10   56.59    2.59
   4   2  10   58.90    3.22
   4   2  10   62.54    3.29
   4   2  10   58.30    3.28
   4   2  10   57.22    2.87
   4   2  10   56.13    3.17
   4   2  10   52.81    2.92
   4   2  10   55.60    2.38
   4   2  10   57.01    3.19
   4   2  11  307.16    7.11
   4   2  11  306.93    7.07
   4   2  11  313.12    7.21
   4   2  11  303.20    6.40
   4   2  11  298.83    6.83
   4   2  11  312.92    6.30
   4   2  11  295.19    6.23
   4   2  11  322.23    7.08
   4   2  11  306.15    6.93
   4   2  11  299.89    6.94
   4   2  11  314.19    6.57
   4   2  11  328.63    6.89
   4   2  11  316.83    7.04
   4   2  11  325.66    7.07
   4   2  11  323.30    6.66
   4   2  12   62.39    3.29
   4   2  12   65.26    3.29
   4   2  12   65.66    2.84
   4   2  12   61.44    2.74
   4   2  12   66.33    2.97
   4   2  12   64.41    2.98
   4   2  12   65.11    3.29
   4   2  13   10.11    1.76
  -4  -3  10  168.70    3.09
  -4  -3  10  169.46    3.20
  -4  -3   9  180.70    3.65
  -4  -3   9  206.65    4.40
  -4  -3   9  196.31    3.92
  -4  -3   9  213.89    4.35
  -4  -3   9  184.06    3.67
  -4  -3   8  994.64   14.66
  -4  -3   8  945.65   14.37
  -4  -3   8  965.10   14.53
  -4  -3   8 1042.91   15.29
  -4  -3   8 1006.88   14.86
  -4  -3   8 1014.38   15.30
  -4  -3   7  168.41    4.32
  -4  -3   7  169.24    4.73
  -4  -3   7  167.46    4.90
  -4  -3   7  175.39    4.56
  -4  -3   7  164.50    4.15
   4   3  -7  170.31    4.18
  -4  -3   7  185.00    4.66
  -4  -3   6 1143.17   17.94
  -4  -3   6 1147.56   17.49
  -4  -3   6 1142.56   17.61
   4   3  -6 1166.74   17.18
  -4  -3   6 1153.58   17.55
  -4  -3   5  423.72    8.10
  -4  -3   5  390.72    7.28
  -4  -3   5  429.28    7.88
   4   3  -5  383.22   12.29
  -4  -3   5  426.35    8.07
  -4  -3   4   81.54    2.87
  -4  -3   4   84.99    2.89
   4   3  -4   80.65    5.67
  -4  -3   4   80.43    5.56
  -4  -3   4   80.07    2.95
  -4  -3   3  116.10    5.98
   4   3  -3  116.63    6.32
   4   3  -3  113.63    5.39
  -4  -3   2  168.46    6.63
   4   3  -2  150.38    6.72
   4   3  -2  140.44    5.95
  -4  -3   2  159.05    5.70
  -4  -3   1   24.35    2.97
  -4  -3   1   22.11    2.38
   4   3  -1   26.83    2.95
  -4  -3   1   25.79    2.70
   4   3  -1   23.57    2.43
  -4  -3   0 1025.29   18.70
  -4  -3   0 1052.80   18.17
   4   3   0 1070.18   19.47
   4   3   0 1051.83   19.08
  -4  -3   0 1025.20   18.09
   4   3   0 1054.59   18.30
   4   3   0 1005.66   14.58
  -4  -3  -1  131.00    5.04
  -4  -3  -1  129.74    4.90
   4   3   1  132.23    5.03
   4   3   1  130.19    2.93
  -4  -3  -1  128.74    4.93
   4   3   1  123.42    5.23
   4   3   1  118.76    5.31
  -4  -3  -2  369.31    8.84
   4   3   2  346.30    8.97
   4   3   2  360.68    9.43
  -4  -3  -3 1184.84   20.04
   4   3   3 1187.46   20.41
   4   3   3 1208.41   21.36
  -4  -3  -4   47.79    3.14
   4   3   4   46.57    3.19
   4   3   4   48.05    1.78
   4   3   4   44.59    2.98
  -4  -3  -4   49.41    3.40
   4   3   4   49.14    1.82
   4   3   5 1399.99   21.69
  -4  -3  -5 1477.62   23.26
  -4  -3  -5 1492.32   23.53
   4   3   5 1450.96   23.85
   4   3   5 1453.98   19.94
  -4  -3  -5 1474.29   24.22
   4   3   5 1522.81   25.71
   4   3   5 1409.43   20.00
   4   3   6 1551.64   24.43
  -4  -3  -6 1613.67   25.39
  -4  -3  -6 1642.54   26.37
   4   3   6 1641.59   28.22
   4   3   6 1563.12   21.86
   4   3   7    6.96    2.04
  -4  -3  -7    4.90    1.87
   4   3   7    7.48    1.29
  -4  -3  -7    7.85    2.34
   4   3   7    8.32    2.72
   4   3   8  393.25    6.86
   4   3   8  412.76   10.31
  -4  -3  -8  384.17   10.15
  -4  -3  -8  411.51   11.03
   4   3   9  262.61    8.62
  -4  -3  -9  250.54    8.75
   4   3   9  272.78    6.28
   4   3   9  282.22    6.23
   4   3   9  277.12    6.02
   4   3   9  271.01    6.24
   4   3   9  271.17    5.68
   4   3   9  271.57    6.14
   4   3   9  258.34    5.84
   4   3   9  262.17    6.06
   4   3   9  280.24    5.81
   4   3   9  270.17    5.91
   4   3   9  252.24    5.11
   4   3   9  269.24    6.02
   4   3   9  267.23    5.66
   4   3   9  270.08    5.98
   4   3   9  268.43    6.02
   4   3  10    7.00    2.75
   4   3  10    8.46    2.03
   4   3  10    3.36    1.86
   4   3  10    5.96    2.06
   4   3  10    5.87    1.94
   4   3  10    6.33    1.68
   4   3  10    3.51    2.15
   4   3  10    6.57    1.87
   4   3  10    3.28    1.93
   4   3  10    4.12    2.05
   4   3  10    5.12    1.64
   4   3  10    4.46    2.13
   4   3  10    4.86    2.07
   4   3  10    4.38    2.28
   4   3  10    5.21    2.11
   4   3  10    6.90    1.99
   4   3  10   15.18    2.22
   4   3  11   74.20    3.66
   4   3  11   77.02    3.78
   4   3  11   71.78    3.14
   4   3  11   75.48    3.02
   4   3  11   78.24    3.48
   4   3  11   76.24    3.37
   4   3  11   69.42    3.65
   4   3  11   74.34    3.60
   4   3  11   82.18    3.72
   4   3  11   79.61    3.45
   4   3  11   73.19    3.41
   4   3  11   74.90    3.40
   4   3  11   79.39    2.92
   4   3  11   80.36    3.57
   4   3  12   35.33    2.54
   4   3  12   33.66    2.31
   4   3  12   33.74    2.61
   4   3  12   33.99    2.98
   4   3  12   32.33    2.87
   4   3  12   31.73    2.82
   4   3  12   32.24    2.82
   4   3  12   33.75    2.61
   4   3  12   36.52    2.78
   4   3  13   34.89    2.15
   4   3  13   33.30    2.38
   4   3  13   32.21    2.50
   4   3  13   29.80    2.25
   4   3  13   30.36    2.60
   4   3  13   33.14    2.64
  -4  -4   9  485.14    7.00
  -4  -4   9  401.84    6.45
  -4  -4   8  125.87    3.50
  -4  -4   8  123.17    3.16
  -4  -4   8  118.85    3.21
   4   4  -7   11.26    1.61
  -4  -4   7   10.74    2.02
  -4  -4   7   12.20    2.00
  -4  -4   7   11.13    1.62
  -4  -4   6  826.77   13.31
  -4  -4   6  878.48   13.65
  -4  -4   6  865.07   13.35
  -4  -4   6  873.97   13.73
   4   4  -6  862.33   13.29
  -4  -4   6  845.05   13.71
  -4  -4   5    6.65    2.10
  -4  -4   5    7.12    1.97
  -4  -4   5    5.37    2.08
  -4  -4   5    7.06    1.49
  -4  -4   5    8.84    1.87
   4   4  -5    5.41    1.87
  -4  -4   5    5.05    2.17
  -4  -4   4    8.73    1.92
   4   4  -4    9.55    1.85
  -4  -4   4    9.32    1.75
   4   4  -4    9.47    3.38
  -4  -4   4    6.38    1.58
  -4  -4   4    8.37    1.84
  -4  -4   3   21.02    3.77
   4   4  -3   17.52    1.97
  -4  -4   3   20.43    1.95
   4   4  -3   20.31    3.73
  -4  -4   2    6.01    2.93
  -4  -4   2    5.00    2.23
   4   4  -2    7.62    2.30
   4   4  -2    9.21    3.07
  -4  -4   1  314.62    9.72
  -4  -4   1  341.10    9.18
   4   4  -1  312.18    8.69
   4   4  -1  312.28    5.62
   4   4  -1  315.22   10.10
   4   4  -1  314.43    9.11
  -4  -4   0  546.64   13.17
  -4  -4   0  562.85   12.56
   4   4   0  560.12   12.44
   4   4   0  561.31    8.86
   4   4   0  563.25   13.84
   4   4   0  580.82   13.06
  -4  -4  -1   35.68    3.27
   4   4   1   40.96    3.33
   4   4   1   33.97    1.72
  -4  -4  -1   40.65    3.35
   4   4   1   50.18    4.06
   4   4   1   48.32    3.75
   4   4   2 1410.25   23.98
   4   4   2 1371.56   19.47
   4   4   2 1417.45   24.78
  -4  -4  -2 1410.91   24.02
   4   4   2 1424.96   24.70
  -4  -4  -3  278.16    7.85
   4   4   3  249.11    7.81
   4   4   3  252.02    4.89
   4   4   3  253.54    8.10
   4   4   3  273.88    8.43
  -4  -4  -4  824.13   16.19
   4   4   4  826.26   16.44
   4   4   4  846.41   12.52
  -4  -4  -4  847.07   16.72
   4   4   4  883.23   17.68
   4   4   5 1197.54   19.53
  -4  -4  -5 1280.35   21.73
   4   4   5 1256.03   22.00
   4   4   5 1237.32   17.58
  -4  -4  -5 1266.77   22.24
   4   4   6   17.79    2.14
  -4  -4  -6   13.79    2.38
   4   4   6   23.01    2.77
   4   4   6   18.81    1.44
   4   4   6    8.78    2.99
  -4  -4  -6   10.67    2.58
   4   4   7  284.88    5.62
   4   4   7  300.42    8.18
  -4  -4  -7  314.79    8.68
   4   4   7  292.82    8.46
  -4  -4  -7  291.23    8.86
   4   4   7  282.41   10.37
  -4  -4  -7  307.13    9.40
   4   4   8    5.38    1.38
   4   4   8    7.47    2.35
  -4  -4  -8    5.12    2.35
  -4  -4  -8    6.09    2.75
  -4  -4  -9  386.47   11.96
  -4  -4  -9  394.40   11.82
   4   4   9  425.38    8.41
   4   4   9  417.39    8.31
   4   4   9  426.44    7.96
   4   4   9  430.66    8.26
   4   4   9  428.63    8.44
   4   4   9  421.08    7.84
   4   4   9  438.34    8.35
   4   4   9  428.61    7.81
   4   4   9  417.29    8.25
   4   4   9  431.66    7.77
   4   4   9  431.19    8.12
   4   4   9  414.79    7.32
   4   4   9  442.89   11.51
   4   4   9  425.09    7.89
   4   4   9  439.79    7.92
   4   4  10  179.53    4.61
   4   4  10  169.59    4.56
   4   4  10  170.73    4.81
   4   4  10  172.51    5.21
   4   4  10  170.67    4.55
   4   4  10  167.81    4.18
   4   4  10  172.52    4.94
   4   4  10  176.06    4.56
   4   4  10  174.40    4.84
   4   4  10  176.49    4.63
   4   4  10  174.89    4.51
   4   4  10  170.65    7.27
   4   4  10  161.44    5.07
   4   4  10  164.98    4.85
   4   4  10  166.90    4.83
   4   4  11   12.05    2.46
   4   4  11   11.73    2.37
   4   4  11   12.53    2.55
   4   4  11   11.67    2.26
   4   4  11   12.85    1.91
   4   4  11   11.28    2.63
   4   4  11   12.15    2.49
   4   4  11   10.73    1.99
   4   4  11   13.86    2.44
   4   4  11   11.63    2.20
   4   4  11   11.87    2.03
   4   4  11   12.78    2.25
   4   4  12   19.84    2.48
   4   4  12   16.95    2.32
   4   4  12   22.16    2.05
   4   4  12   20.89    2.08
   4   4  12   19.73    2.42
   4   4  12   18.09    2.51
   4   4  12   17.07    2.43
   4   4  12   22.77    2.60
   4   4  12   19.89    2.36
   4   4  13   18.30    2.41
   4   4  13   19.20    1.82
   4   4  13   19.97    2.15
   4   4  13   19.43    2.16
   4   4  13   19.31    2.27
   4   4  14   33.46    1.94
  -4  -5   8   19.23    1.27
  -4  -5   8   20.25    1.42
  -4  -5   8   21.12    1.41
  -4  -5   7    6.07    1.64
  -4  -5   7    8.06    1.30
  -4  -5   7    6.12    1.70
  -4  -5   6    2.41    1.55
   4   5  -6    2.35    1.51
  -4  -5   6    1.74    1.97
  -4  -5   6    1.84    1.67
  -4  -5   5   29.30    2.21
  -4  -5   5   29.95    2.00
  -4  -5   5   30.98    2.61
   4   5  -5   30.47    2.31
  -4  -5   4   79.22    2.86
  -4  -5   4   88.49    3.19
   4   5  -4   85.54    3.25
  -4  -5   4   86.32    3.59
  -4  -5   3   62.24    2.53
   4   5  -3   62.31    5.56
  -4  -5   3   58.10    2.85
   4   5  -3   64.76    2.88
  -4  -5   3   59.98    3.08
   4   5  -2  192.75    4.84
   4   5  -2  192.44    8.87
   4   5  -2  200.42    4.85
  -4  -5   2  196.12    4.91
  -4  -5   2  204.33    4.87
  -4  -5   2  189.78    8.44
  -4  -5   1  560.27   14.83
   4   5  -1  587.41   15.58
   4   5  -1  587.62   13.43
   4   5  -1  586.69    9.37
  -4  -5   1  600.48   14.00
  -4  -5   0   20.78    3.38
   4   5   0   20.97    3.09
   4   5   0   16.65    2.93
   4   5   0   19.33    1.67
  -4  -5   0   18.25    3.14
   4   5   1  822.56   18.29
  -4  -5  -1  760.57   15.44
   4   5   1  810.25   16.94
  -4  -5  -1  835.31   17.11
   4   5   1  821.81   17.01
   4   5   1  808.26   12.34
   4   5   2  429.33   12.31
  -4  -5  -2  442.96   10.97
   4   5   2  460.15   11.93
  -4  -5  -2  483.73   11.89
   4   5   2  468.52   11.92
   4   5   2  467.08    7.91
  -4  -5  -3  131.00    5.74
   4   5   3  132.74    6.30
   4   5   3  124.86    5.93
   4   5   3  120.58    3.31
  -4  -5  -4  721.14   15.54
   4   5   4  746.26   16.69
  -4  -5  -4  729.40   15.65
  -4  -5  -5   35.02    3.65
  -4  -5  -5   43.81    3.86
   4   5   5   43.33    4.29
  -4  -5  -5   37.55    3.67
   4   5   5   37.47    3.59
   4   5   5   33.50    1.95
  -4  -5  -6  462.43   12.32
   4   5   6  456.18   13.32
   4   5   6  472.85   11.96
   4   5   6  464.84    7.99
  -4  -5  -6  480.72   11.95
   4   5   7   39.98    3.35
   4   5   7   41.83    3.82
   4   5   7   45.84    2.17
  -4  -5  -7   44.05    3.79
  -4  -5  -7   40.13    4.08
   4   5   8  128.55    3.92
   4   5   8  123.71    3.83
   4   5   8  120.17    5.68
   4   5   8  125.31    3.53
   4   5   8  120.57    3.98
   4   5   8  117.88    3.82
   4   5   8  111.09    5.45
  -4  -5  -8  115.44    6.40
   4   5   9  266.57    6.28
   4   5   9  263.36    6.15
   4   5   9  267.01    6.06
   4   5   9  281.04    6.34
   4   5   9  262.70    5.88
   4   5   9  276.73    9.01
   4   5   9  278.11    5.53
   4   5   9  265.77    6.26
   4   5   9  276.79    6.20
  -4  -5  -9  251.49    9.75
  -4  -5  -9  253.91    9.51
   4   5   9  279.74    5.92
   4   5  10    8.71    2.15
   4   5  10    9.24    2.35
   4   5  10   11.45    2.14
   4   5  10    6.33    2.13
   4   5  10    6.38    1.65
   4   5  10    6.13    1.67
   4   5  10    5.45    2.09
   4   5  10    7.67    1.53
   4   5  10    4.80    2.00
   4   5  10    8.60    1.81
   4   5  10    5.42    2.07
   4   5  10    6.96    2.45
   4   5  10    5.45    2.22
   4   5  11   19.34    2.65
   4   5  11   19.64    2.44
   4   5  11   23.67    2.71
   4   5  11   23.10    2.51
   4   5  11   22.66    2.02
   4   5  11   21.57    2.31
   4   5  11   23.64    2.80
   4   5  11   28.84    2.17
   4   5  11   26.98    2.48
   4   5  11   24.34    2.28
   4   5  11   25.84    2.64
   4   5  11   26.66    2.35
   4   5  12  100.76    3.96
   4   5  12   96.89    3.73
   4   5  12   95.91    3.54
   4   5  12   95.58    3.52
   4   5  12   88.48    3.02
   4   5  12   89.49    3.49
   4   5  12   99.66    3.70
   4   5  12   93.16    3.34
   4   5  12   93.62    3.31
   4   5  12   84.90    3.17
   4   5  13   36.02    2.41
   4   5  13   38.80    2.56
   4   5  13   37.66    2.30
   4   5  13   37.56    2.55
   4   5  13   42.52    2.80
   4   5  13   42.49    2.17
   4   5  14   33.05    1.95
   4   5  14   30.54    1.88
   4   5  14   31.78    1.94
   4   5  14   29.12    1.75
  -4  -6   7    5.85    1.11
  -4  -6   7    5.75    1.07
  -4  -6   7    5.25    0.96
  -4  -6   6   28.67    1.84
  -4  -6   6   24.20    1.72
  -4  -6   6   27.65    1.78
  -4  -6   5  294.14    6.09
  -4  -6   5  307.19    6.09
   4   6  -5  291.95    5.72
  -4  -6   4   78.10    3.48
  -4  -6   4   75.42    2.82
  -4  -6   4   74.18    3.20
   4   6  -4   69.26    2.99
  -4  -6   4   70.16    2.62
  -4  -6   3  177.03    4.62
   4   6  -3  175.74    4.73
  -4  -6   3  181.26    4.81
  -4  -6   2  463.24    8.51
   4   6  -2  445.39    8.50
  -4  -6   2  466.06    8.52
   4   6  -1   40.04    2.65
  -4  -6   1   40.29    2.54
  -4  -6   1   41.11    2.63
  -4  -6   1   40.15    4.65
   4   6  -1   35.28    4.77
   4   6  -1   41.12    2.11
   4   6   0  878.18   13.90
  -4  -6   0  848.29   13.42
   4   6   0  871.25   18.54
   4   6   0  893.02   13.47
  -4  -6   0  881.49   18.94
  -4  -6   0  868.76   19.97
   4   6   0  897.33   20.76
  -4  -6  -1  335.23    6.58
   4   6   1  356.69   10.70
   4   6   1  339.49    6.50
  -4  -6  -1  348.93   10.72
   4   6   2  183.19    7.68
   4   6   2  189.32    4.50
  -4  -6  -2  178.56    7.61
  -4  -6  -2  162.23    6.58
   4   6   2  162.08    7.15
   4   6   3  327.43   10.41
   4   6   3  329.72    6.39
  -4  -6  -3  295.00    9.45
   4   6   3  303.10   10.11
  -4  -6  -4    8.71    3.11
   4   6   4   10.71    3.29
  -4  -6  -4    8.57    2.72
   4   6   5  410.68   11.73
   4   6   5  392.56    7.36
  -4  -6  -5  424.04   11.85
  -4  -6  -5  381.89   11.32
   4   6   5  371.11   11.97
   4   6   6  142.44    6.87
   4   6   6  147.64    3.94
  -4  -6  -6  156.30    6.99
  -4  -6  -6  140.48    6.93
   4   6   6  136.30    7.52
   4   6   7  111.32    3.37
  -4  -6  -7  112.30    6.43
   4   6   7  108.70    7.01
   4   6   7  105.72    3.49
   4   6   7  111.63    3.57
   4   6   7  108.16    6.05
   4   6   7  113.96    3.42
  -4  -6  -7  115.55    6.07
   4   6   8   47.58    2.57
   4   6   8   51.50    2.60
   4   6   8   53.72    4.39
   4   6   8   53.40    2.42
   4   6   8   55.22    2.61
   4   6   8   50.05    2.79
  -4  -6  -8   47.56    4.81
  -4  -6  -8   49.79    4.83
   4   6   8   46.85    2.83
   4   6   8   48.98    2.86
   4   6   9   23.56    2.53
   4   6   9   23.04    2.44
   4   6   9   28.26    2.62
   4   6   9   24.06    2.42
   4   6   9   23.64    2.08
   4   6   9   28.71    2.49
   4   6   9   21.96    2.20
   4   6   9   24.24    2.26
   4   6  10    9.02    2.01
   4   6  10   10.03    2.30
   4   6  10    7.92    2.10
   4   6  10    9.21    2.29
   4   6  10    6.92    2.34
   4   6  10    7.48    1.60
   4   6  10   10.36    2.13
   4   6  10    8.59    2.27
   4   6  11    8.30    2.22
   4   6  11    7.05    1.75
   4   6  11    6.17    2.05
   4   6  11   10.07    2.22
   4   6  11    8.77    1.72
   4   6  11    8.27    1.94
   4   6  11   11.45    2.19
   4   6  11    7.07    2.33
   4   6  11   12.32    2.42
   4   6  12    3.44    1.99
   4   6  12    3.00    1.78
   4   6  12    1.78    1.66
   4   6  12    1.21    2.13
   4   6  12    4.85    2.21
   4   6  12    3.49    1.97
   4   6  12    2.10    2.05
   4   6  12    2.04    1.56
   4   6  13   88.47    2.81
   4   6  13   88.22    3.04
   4   6  13   93.88    3.16
   4   6  13   88.38    3.11
   4   6  13   94.41    3.24
   4   6  13   94.59    3.12
   4   6  14   42.09    1.94
   4   6  14   42.47    1.86
   4   6  14   40.93    1.91
   4   6  15   33.30    1.11
  -4  -7   6   20.44    1.28
  -4  -7   6   15.80    0.84
  -4  -7   5  481.35    7.48
  -4  -7   5  458.21    7.47
  -4  -7   4    2.63    1.73
  -4  -7   4    3.79    1.91
  -4  -7   3  249.68    5.71
  -4  -7   3  237.65    5.12
  -4  -7   3  241.24    5.14
  -4  -7   3  244.73    5.35
  -4  -7   2   39.10    2.61
   4   7  -2   43.08    2.59
  -4  -7   2   39.35    2.53
   4   7  -1  171.84    4.88
  -4  -7   1  175.57    4.51
   4   7   0  304.55    6.62
  -4  -7   0  289.87    5.95
   4   7   0  297.95    6.04
  -4  -7  -1  123.10    3.92
   4   7   1  115.92    3.65
  -4  -7  -1  123.28    6.75
  -4  -7  -2  448.06    8.37
   4   7   2  452.87    8.63
   4   7   2  454.02   13.20
   4   7   2  464.41    8.44
  -4  -7  -2  476.72   13.40
  -4  -7  -3    6.86    2.82
   4   7   3    9.81    2.99
  -4  -7  -3    8.82    3.39
   4   7   3    9.70    3.22
   4   7   3    7.11    1.75
  -4  -7  -3    9.36    1.88
  -4  -7  -4  465.98   13.09
   4   7   4  467.12   13.73
   4   7   4  517.33   14.21
   4   7   4  511.42    9.16
  -4  -7  -4  531.93   14.32
  -4  -7  -4  505.76    8.74
   4   7   5  216.69    8.83
  -4  -7  -5  225.11    9.01
  -4  -7  -5  191.06    8.21
   4   7   5  195.51    8.79
   4   7   5  196.99    4.87
  -4  -7  -5  208.00    4.66
   4   7   6   80.11    5.66
   4   7   6   81.27    3.13
  -4  -7  -6   84.30    5.90
   4   7   6   73.53    2.74
   4   7   6   71.84    2.87
  -4  -7  -6   62.74    5.14
  -4  -7  -6   69.72    5.45
  -4  -7  -7   25.92    3.92
  -4  -7  -7   29.86    4.25
   4   7   7   33.49    2.22
   4   7   7   35.28    2.34
   4   7   7   38.22    2.42
  -4  -7  -7   38.88    4.32
   4   7   7   34.05    2.18
   4   7   7   31.84    2.75
   4   7   8    3.05    1.74
   4   7   8    1.50    1.62
   4   7   8    3.48    1.94
   4   7   8    3.80    1.72
   4   7   8    3.86    2.19
   4   7   8    3.27    1.94
   4   7   9   13.27    1.89
   4   7   9   15.18    1.73
   4   7   9   15.01    1.92
   4   7   9   10.32    2.45
   4   7   9   12.13    2.17
   4   7   9   13.18    2.25
   4   7   9   17.94    2.19
   4   7  10  190.05    4.83
   4   7  10  192.83    5.09
   4   7  10  179.59    4.35
   4   7  10  186.31    4.78
   4   7  10  176.55    4.68
   4   7  11    7.70    2.12
   4   7  11    5.18    2.00
   4   7  11    6.14    1.99
   4   7  11    5.08    2.01
   4   7  11    7.08    2.19
   4   7  11    6.30    1.98
   4   7  11    6.38    1.58
   4   7  12  216.80    4.87
   4   7  12  226.89    5.00
   4   7  12  227.31    5.10
   4   7  12  228.78    5.00
   4   7  12  226.63    5.11
   4   7  12  226.79    4.98
   4   7  13  233.25    4.60
   4   7  13  237.98    4.69
   4   7  13  230.77    4.76
   4   7  13  229.35    4.70
   4   7  13  230.03    4.61
   4   7  13  236.26    4.72
   4   7  14   25.68    1.33
   4   7  14   23.45    1.42
   4   7  14   22.10    1.39
  -4  -8   5   10.92    0.66
  -4  -8   5   13.62    0.88
  -4  -8   5   12.26    0.83
  -4  -8   4  181.16    3.55
  -4  -8   4  182.87    3.78
  -4  -8   3    9.83    1.48
  -4  -8   3    8.60    1.36
  -4  -8   3    8.03    1.39
  -4  -8   2  249.22    5.51
  -4  -8   2  242.75    5.01
  -4  -8   2  238.79    4.90
  -4  -8   1  329.86    6.81
  -4  -8   1  317.61    6.10
  -4  -8   0   10.25    1.72
  -4  -8   0   12.20    2.31
   4   8   0   10.76    1.58
  -4  -8  -1  249.87    5.76
   4   8   1  252.89    5.44
  -4  -8  -2   12.09    2.25
   4   8   2   11.02    1.97
  -4  -8  -3   72.35    3.13
   4   8   3   71.82    3.07
  -4  -8  -4  224.79    5.18
   4   8   4  239.01    5.51
  -4  -8  -5   17.22    1.88
   4   8   6   14.27    1.79
   4   8   6   14.84    2.06
   4   8   7   11.80    1.99
   4   8   7   13.16    1.94
   4   8   7   17.80    2.65
   4   8   8    9.22    1.74
   4   8   8   10.88    2.43
   4   8   8   10.50    1.83
   4   8   8    9.70    1.88
   4   8   9   70.33    2.70
   4   8   9   75.05    2.96
   4   8   9   81.01    3.04
   4   8   9   82.30    2.96
   4   8   9   89.15    3.56
   4   8   9   81.01    3.11
   4   8  10   83.12    2.82
   4   8  10   90.51    3.04
   4   8  10   94.30    3.47
   4   8  10   95.29    3.22
   4   8  10   92.39    3.19
   4   8  11  236.97    4.97
   4   8  11  237.18    5.01
   4   8  11  227.65    4.77
   4   8  11  235.60    5.20
   4   8  11  238.89    5.20
   4   8  12  586.78    9.00
   4   8  12  590.75    9.08
   4   8  12  552.29    8.70
   4   8  12  566.73    9.11
   4   8  12  552.79    9.13
   4   8  13   87.90    2.34
   4   8  13   90.89    2.44
   4   8  13   92.99    2.31
   4   8  14  368.95    5.49
  -4  -9   3   99.43    2.34
  -4  -9   2   71.41    1.85
  -4  -9   2   82.56    2.12
  -4  -9   2   78.25    2.43
  -4  -9   2   71.74    2.12
  -4  -9   1   29.84    1.43
  -4  -9   1   33.55    2.08
  -4  -9   1   36.10    1.92
  -4  -9   0  367.83    6.77
  -4  -9  -1    2.92    1.42
   4   9   1    4.17    1.38
  -4  -9  -1    3.14    1.88
  -4  -9  -1    2.47    1.76
   4   9   2  253.84    5.28
  -4  -9  -2  247.62    5.35
  -4  -9  -2  243.47    5.26
  -4  -9  -3  117.55    3.65
  -4  -9  -3  117.36    3.41
  -4  -9  -4   22.94    2.14
   4   9   4   25.39    2.20
  -4  -9  -5   17.83    1.88
   4   9   5   15.08    2.08
   4   9   6   38.31    2.05
   4   9   6   35.57    2.32
   4   9   7   15.18    1.96
   4   9   7   19.19    2.39
   4   9   7   17.97    1.82
   4   9   8  466.19    7.96
   4   9   8  453.38    8.07
   4   9   8  468.24    7.97
  -4  -9  -8  471.54    7.70
  -4  -9  -9  163.04    3.70
   4   9   9  156.98    3.75
   4   9   9  167.38    3.86
   4   9   9  170.88    4.03
   4   9   9  164.30    4.30
   4   9   9  166.81    3.96
   4   9  10  165.93    3.72
   4   9  10  164.02    3.67
   4   9  10  164.95    4.09
   4   9  10  175.03    3.90
   4   9  11  561.18    8.63
   4   9  11  575.06    8.95
   4   9  11  553.22    8.94
   4   9  11  584.46    8.85
   4   9  12  231.48    4.00
   4   9  12  242.60    4.29
   4   9  12  252.37    4.38
   4   9  12  225.74    4.24
   4   9  13   75.76    1.76
   4   9  13   83.79    1.88
  -4 -10   1  136.07    2.55
  -4 -10   1  143.74    2.49
  -4 -10   0   85.94    2.24
  -4 -10   0   85.06    2.16
  -4 -10  -1    8.71    1.35
  -4 -10  -1    6.83    1.21
  -4 -10  -1    7.18    1.16
  -4 -10  -2   25.94    1.51
  -4 -10  -2   20.88    1.45
  -4 -10  -2   24.23    1.72
  -4 -10  -3   11.71    1.50
  -4 -10  -3   12.97    1.60
   4  10   3   12.04    1.44
  -4 -10  -4   13.87    1.67
  -4 -10  -4   15.23    1.58
   4  10   4   16.40    1.58
  -4 -10  -5  230.07    4.84
  -4 -10  -5  227.01    4.40
   4  10   5  241.27    4.89
  -4 -10  -6   61.10    2.45
  -4 -10  -6   58.74    2.31
   4  10   6   57.27    2.71
  -4 -10  -7  211.58    4.45
   4  10   7  212.32    4.51
   4  10   7  205.58    3.96
  -4 -10  -7  218.46    4.26
   4  10   7  214.83    4.70
  -4 -10  -8  349.82    5.98
   4  10   8  349.55    6.08
   4  10   8  357.38    6.18
   4  10   8  355.31    6.33
  -4 -10  -8  343.45    5.68
   4  10   8  332.76    5.58
   4  10   9    7.80    1.23
   4  10   9    8.65    1.55
  -4 -10  -9    6.56    1.11
   4  10   9    6.26    1.02
   4  10  10  710.81   10.56
   4  10  10  736.40   10.57
   4  10  11  197.16    3.67
   4  10  11  242.97    3.87
   4  10  12   14.93    0.78
   4  11   2   21.01    1.05
  -4 -11  -2   18.61    1.00
  -4 -11  -2   18.04    0.83
  -4 -11  -3   46.97    1.45
  -4 -11  -3   42.92    1.35
  -4 -11  -3   43.24    1.26
   4  11   3   44.90    1.58
  -4 -11  -4   82.48    2.04
  -4 -11  -4   73.20    1.80
  -4 -11  -4   75.95    1.94
   4  11   4   80.48    2.19
   4  11   5   31.93    1.63
  -4 -11  -5   38.10    1.49
   4  11   6  309.88    5.31
  -4 -11  -6  319.71    5.22
  -4 -11  -6  326.46    5.15
   4  11   7  607.08    8.92
  -4 -11  -7  594.13    8.63
  -4 -11  -7  625.53    8.84
   4  11   8    9.42    1.08
  -4 -11  -8   11.21    0.92
  -4 -11  -8    9.59    0.67
   4  11   8   11.78    0.91
   4  11   9  298.60    4.42
   4  11   9  295.54    4.65
   4  11  10  522.80    7.34
  -5  10   3  164.44    2.59
  -5   9   7  411.73    5.98
   5  -9  -7  412.95    6.04
  -5   9   7  426.28    6.08
  -5   9   6   63.54    1.69
  -5   9   6   59.41    1.53
  -5   9   5  121.31    2.73
  -5   9   5  117.87    2.65
  -5   9   5  125.65    2.68
   5  -9  -5  129.70    2.69
  -5   9   4  476.67    7.31
   5  -9  -4  493.08    7.43
   5  -9  -4  450.84    7.04
  -5   9   4  466.91    7.17
  -5   9   4  466.33    7.07
   5  -9  -4  471.15    7.10
   5  -9  -3    1.66    1.12
  -5   9   3    1.71    1.12
  -5   9   3    2.28    1.25
  -5   9   3    1.12    0.93
   5  -9  -3    1.30    1.03
  -5   9   3    1.62    1.23
  -5   9   3    2.26    1.00
   5  -9  -3    2.55    1.27
   5  -9  -2   92.82    2.58
  -5   9   2   93.98    2.51
  -5   9   2   95.92    2.38
   5  -9  -2   96.53    2.43
   5  -9  -2   92.64    2.62
  -5   9   2   86.97    2.24
   5  -9  -2   96.06    2.57
  -5   9   2   95.30    2.44
   5  -9  -1   99.24    2.56
   5  -9  -1  101.46    2.73
  -5   9   1   89.95    2.08
  -5   9   1  100.90    2.53
  -5   9   1  103.65    2.43
   5  -9  -1   96.49    2.42
   5  -9  -1   95.97    2.55
  -5   9   1   92.45    2.32
   5  -9   0   77.03    2.14
  -5   9   0   68.81    1.76
   5  -9   0   75.97    2.07
   5  -9   0   69.45    1.76
   5  -9   0   81.43    2.04
  -5   9   0   82.24    2.01
  -5   9   0   75.64    2.15
   5  -9   0   73.08    1.82
   5  -9   0   81.59    2.39
  -5   9  -1   11.46    1.05
   5  -9   1   10.83    0.94
  -5   9  -1    8.86    0.77
   5  -9   1    9.99    1.20
   5  -9   1    9.85    0.87
   5  -9   2    3.21    0.78
  -5   9  -2    3.68    0.69
   5  -9   2    4.69    0.85
   5  -9   2    3.85    0.70
   5  -9   2    4.82    0.89
   5  -9   3  111.47    2.04
  -5   8   9   38.59    0.99
   5  -8  -8  544.28    7.84
  -5   8   8  553.59    7.90
  -5   8   7  114.51    2.81
  -5   8   7  111.99    2.61
  -5   8   7  114.82    2.52
   5  -8  -7  113.74    2.62
   5  -8  -6  366.65    5.97
  -5   8   6  359.18    6.23
  -5   8   6  365.50    6.07
  -5   8   6  353.45    6.20
  -5   8   6  353.85    6.04
   5  -8  -6  345.73    5.99
   5  -8  -5  298.10    5.48
  -5   8   5  282.44    5.04
  -5   8   5  288.66    5.50
  -5   8   5  276.50    4.98
   5  -8  -5  279.02    5.02
  -5   8   5  288.75    5.46
  -5   8   5  295.63    5.45
   5  -8  -5  283.12    5.14
   5  -8  -4   90.96    3.02
  -5   8   4   91.45    3.00
  -5   8   4   87.16    2.58
   5  -8  -4   87.81    2.65
   5  -8  -4   81.64    2.65
  -5   8   4   86.56    2.88
  -5   8   4   89.52    2.98
   5  -8  -3   43.82    2.47
  -5   8   3   43.08    2.35
  -5   8   3   43.97    2.08
   5  -8  -3   44.36    2.20
  -5   8   3   44.08    2.26
   5  -8  -3   45.33    2.34
  -5   8   3   45.50    2.40
  -5   8   2  126.15    3.54
   5  -8  -2  123.64    3.41
   5  -8  -2  124.48    3.65
  -5   8   2  124.24    3.32
  -5   8   2  120.50    3.44
   5  -8  -1   73.26    2.93
   5  -8  -1   76.40    3.05
  -5   8   1   70.84    2.51
  -5   8   1   73.85    2.80
  -5   8   1   78.65    2.64
   5  -8  -1   77.51    2.97
  -5   8   1   74.11    2.68
   5  -8   0  355.35    6.56
  -5   8   0  337.49    6.10
   5  -8   0  357.72    6.54
   5  -8   0  336.10    6.00
   5  -8   0  354.69    6.81
  -5   8   0  323.07    5.84
  -5   8   0  341.96    6.32
  -5   8   0  358.26    6.28
   5  -8   0  359.58    6.33
   5  -8   0  341.95    6.14
   5  -8   1   27.89    1.89
   5  -8   1   28.36    2.04
  -5   8  -1   26.76    1.57
  -5   8  -1   28.97    1.69
   5  -8   1   27.69    1.72
   5  -8   1   27.88    1.77
   5  -8   1   30.07    1.89
   5  -8   2  162.24    3.74
   5  -8   2  150.82    3.64
   5  -8   2  151.57    3.55
   5  -8   2  161.30    3.95
  -5   8  -2  160.76    3.30
   5  -8   2  155.60    3.29
   5  -8   3  527.74    8.05
   5  -8   3  526.02    8.24
   5  -8   3  507.00    8.17
   5  -8   4   77.94    2.14
   5  -8   4   76.40    2.20
   5  -8   5  121.18    2.42
   5  -8   5  128.07    2.49
  -5   7  10   13.40    0.63
  -5   7  10   12.19    0.65
  -5   7   9  282.74    4.55
   5  -7  -9  286.64    4.69
  -5   7   9  292.85    4.72
  -5   7   8  235.25    4.55
  -5   7   8  232.82    4.38
  -5   7   8  227.26    4.21
  -5   7   7    8.17    1.32
   5  -7  -7   11.30    1.74
  -5   7   7    9.66    1.53
  -5   7   7    7.85    1.65
  -5   7   7    8.42    1.74
  -5   7   6  557.92    9.06
  -5   7   6  584.07    9.58
  -5   7   6  562.03    9.54
  -5   7   6  572.19    9.36
  -5   7   6  579.91    9.36
   5  -7  -6  589.01    9.19
  -5   7   5   49.72    2.69
  -5   7   5   49.82    2.68
  -5   7   5   52.31    2.44
  -5   7   5   49.51    2.72
  -5   7   5   54.33    2.80
  -5   7   5   45.37    2.07
   5  -7  -5   44.46    2.13
   5  -7  -5   49.38    2.52
  -5   7   4   75.35    3.13
   5  -7  -4   77.64    2.84
  -5   7   4   76.62    3.21
  -5   7   4   82.63    3.24
   5  -7  -4   77.58    2.82
  -5   7   4   77.04    2.81
   5  -7  -4   79.01    3.16
  -5   7   3   39.07    2.57
   5  -7  -3   41.39    2.55
  -5   7   3   39.00    2.68
  -5   7   3   41.79    2.58
  -5   7   3   44.44    2.39
   5  -7  -3   41.04    2.43
   5  -7  -3   47.45    2.85
  -5   7   2    7.19    1.90
   5  -7  -2    8.03    2.02
  -5   7   2    5.93    2.07
  -5   7   2   11.16    2.15
   5  -7  -2    7.87    1.91
   5  -7  -2    9.60    2.22
  -5   7   1  503.72    8.95
  -5   7   1  488.43    8.71
   5  -7  -1  526.36    9.47
  -5   7   1  527.30    8.99
  -5   7   1  499.63    8.96
  -5   7   0  429.25    7.87
   5  -7   0  429.98    7.66
   5  -7   0  436.94    8.28
  -5   7   0  457.38    8.06
   5  -7   0  439.20    8.02
   5  -7   0  449.72    8.53
  -5   7   0  415.81    7.60
   5  -7   1    7.01    1.91
   5  -7   1    4.97    1.71
  -5   7  -1    3.87    1.71
   5  -7   1    5.86    1.80
   5  -7   1    6.26    2.13
   5  -7   1    4.66    2.29
  -5   7  -1    6.24    1.63
   5  -7   2  830.36   12.97
   5  -7   2  830.10   12.93
   5  -7   2  845.71   12.72
   5  -7   2  804.92   12.42
   5  -7   2  789.15   13.30
   5  -7   2  828.68   13.17
   5  -7   3  382.54    7.14
   5  -7   3  374.02    6.72
   5  -7   3  382.59    7.07
  -5   7  -3  397.80    6.58
   5  -7   3  367.41    6.49
   5  -7   3  374.04    6.70
   5  -7   3  368.26    6.48
   5  -7   3  397.08    7.43
   5  -7   4   49.22    2.39
   5  -7   4   48.25    2.45
   5  -7   4   45.70    2.16
   5  -7   4   44.19    2.27
   5  -7   4   49.35    2.02
   5  -7   4   54.55    2.57
   5  -7   5  483.50    7.95
   5  -7   5  462.73    7.70
   5  -7   5  488.00    7.82
   5  -7   5  485.17    7.98
   5  -7   5  489.15    7.60
   5  -7   6  155.09    3.23
   5  -7   6  143.68    3.09
   5  -7   6  148.00    3.21
   5  -7   6  150.91    2.93
   5  -7   7    2.75    0.83
   5  -7   7    3.34    0.62
   5  -7   7    2.86    0.67
   5  -6 -10  439.69    6.53
  -5   6  10  437.43    6.54
  -5   6  10  436.88    6.67
  -5   6   9  348.34    5.77
  -5   6   9  347.08    5.96
   5  -6  -9  356.55    5.95
  -5   6   8    5.25    1.37
  -5   6   8    3.57    1.39
  -5   6   8    4.62    1.36
  -5   6   8    3.41    1.62
   5  -6  -8    5.31    1.79
  -5   6   8    3.62    1.76
  -5   6   7  183.47    4.59
  -5   6   7  178.85    4.27
  -5   6   7  179.21    4.38
  -5   6   7  178.70    4.18
  -5   6   6  174.89    4.37
  -5   6   6  177.75    4.68
  -5   6   6  173.57    4.69
  -5   6   6  179.04    4.50
  -5   6   6  175.04    4.45
   5  -6  -6  179.20    4.16
  -5   6   5  403.31    7.54
   5  -6  -5  420.47    7.62
  -5   6   5  399.09    7.14
   5  -6  -5  392.72    7.09
  -5   6   5  380.14    7.67
  -5   6   5  383.52    7.65
  -5   6   5  403.24    7.67
  -5   6   4  117.66    4.00
   5  -6  -4  123.55    3.97
  -5   6   4  113.89    3.87
  -5   6   4  126.64    3.69
   5  -6  -4  121.08    3.64
  -5   6   4  123.64    4.03
   5  -6  -3  102.66    3.58
  -5   6   3   96.65    3.59
   5  -6  -3  100.61    3.80
  -5   6   3  100.08    3.62
  -5   6   3  108.11    3.51
   5  -6  -3  104.34    3.53
  -5   6   3  102.70    3.72
   5  -6  -2  542.28    9.86
  -5   6   2  535.93    9.59
   5  -6  -2  548.70    9.98
  -5   6   2  528.34    9.56
  -5   6   2  543.97    9.75
  -5   6   2  540.58    9.55
   5  -6  -2  543.07    9.59
  -5   6   1  935.16   14.60
   5  -6  -1  945.11   14.98
   5  -6  -1  930.69   14.55
  -5   6   1  903.69   14.34
   5  -6  -1  941.75   15.01
  -5   6   0    4.93    1.82
   5  -6   0    4.89    1.66
   5  -6   0    2.91    2.22
  -5   6   0    2.39    1.85
   5  -6   1  921.66   14.72
   5  -6   1  906.67   14.17
  -5   6  -1  918.36   14.39
   5  -6   1  903.62   14.34
   5  -6   1  937.73   15.04
  -5   6  -1  902.63   14.10
   5  -6   2 1270.36   18.96
  -5   6  -2 1337.59   18.97
   5  -6   2 1264.70   18.79
   5  -6   2 1253.18   18.71
   5  -6   2 1265.99   19.16
   5  -6   2 1280.24   19.32
   5  -6   3   15.75    2.08
   5  -6   3   17.55    2.24
  -5   6  -3   20.57    1.94
   5  -6   3   19.16    1.90
   5  -6   3   17.83    2.11
   5  -6   3   21.25    2.48
   5  -6   3   18.55    2.45
   5  -6   4  381.01    7.39
   5  -6   4  378.55    7.62
   5  -6   4  394.22    7.40
   5  -6   4  387.86    7.02
   5  -6   4  374.57    7.43
   5  -6   5  634.56   10.76
   5  -6   5  639.73   10.43
   5  -6   5  667.23   10.89
   5  -6   5  640.46   10.82
   5  -6   5  678.26   10.91
   5  -6   5  654.67   10.86
   5  -6   5  670.23   10.55
   5  -6   6   17.13    1.88
   5  -6   6   17.05    1.78
   5  -6   6   19.40    2.08
   5  -6   6   18.07    1.73
   5  -6   6   14.63    1.92
   5  -6   6   17.48    1.99
   5  -6   6   17.19    2.01
   5  -6   6   17.84    1.80
   5  -6   7    2.62    1.38
   5  -6   7    2.84    1.51
   5  -6   7    6.88    1.33
   5  -6   7    2.84    1.40
   5  -6   7    2.83    1.32
   5  -6   7    2.34    1.27
   5  -6   7    1.81    1.28
   5  -6   8   41.30    1.72
   5  -6   8   39.93    1.56
   5  -6   8   41.34    1.58
  -5   5  11  109.43    1.98
  -5   5  10  288.63    5.00
  -5   5  10  276.57    4.61
   5  -5 -10  272.37    4.71
  -5   5  10  272.47    4.78
  -5   5   9   64.18    2.22
  -5   5   9   64.72    2.64
  -5   5   9   65.79    2.44
   5  -5  -9   68.77    2.51
   5  -5  -8   13.31    2.07
  -5   5   8   14.83    1.61
  -5   5   8   11.46    1.84
  -5   5   8   14.38    1.55
  -5   5   8    9.44    2.10
  -5   5   8   14.22    2.00
  -5   5   8   11.78    1.70
  -5   5   7   62.17    2.87
   5  -5  -7   67.58    3.19
  -5   5   7   68.22    2.98
  -5   5   7   63.72    2.84
  -5   5   7   61.41    3.08
  -5   5   6   15.57    2.26
  -5   5   6   15.01    2.36
  -5   5   6   15.97    2.22
  -5   5   6   13.43    2.25
  -5   5   6   14.50    2.42
  -5   5   5  951.92   14.67
  -5   5   5  918.84   14.81
  -5   5   5  945.26   14.74
  -5   5   5  938.62   14.12
  -5   5   5  949.20   14.88
   5  -5  -5  949.79   14.44
   5  -5  -4  426.64    7.99
  -5   5   4  404.04    8.18
  -5   5   4  417.16    8.11
   5  -5  -4  421.55    7.68
  -5   5   4  419.83    8.13
  -5   5   3  144.07    4.31
   5  -5  -3  148.55    4.39
  -5   5   3  149.34    4.41
  -5   5   3  141.77    4.23
   5  -5  -3  144.96    4.10
   5  -5  -3  139.38    7.28
   5  -5  -2  871.65   21.24
  -5   5   2  916.10   14.18
   5  -5  -2  901.35   14.43
   5  -5  -2  893.90   14.24
  -5   5   2  890.05   14.09
  -5   5   2  916.38   19.87
   5  -5  -2  881.89   14.02
   5  -5  -2  923.13   20.49
  -5   5   2  886.46   20.13
  -5   5   2  886.97   14.26
   5  -5  -1  381.56   13.07
  -5   5   1  400.35    7.71
   5  -5  -1  393.03    7.97
   5  -5  -1  387.41    7.89
  -5   5   1  398.75    7.55
  -5   5   1  416.16   12.03
   5  -5  -1  393.02    7.69
   5  -5  -1  418.84   12.82
  -5   5   0  795.89   12.76
   5  -5   0  796.92   13.25
   5  -5   0  788.20   18.00
  -5   5   0  816.48   18.98
   5  -5   0  810.90   13.33
   5  -5   0  796.12   19.75
   5  -5   1 1240.97   18.58
   5  -5   1 1139.29   17.62
   5  -5   1 1237.41   24.91
  -5   5  -1 1210.99   24.58
   5  -5   1 1223.85   18.37
  -5   5  -1 1106.02   23.63
   5  -5   1 1225.57   24.30
   5  -5   1 1134.81   25.05
   5  -5   1 1171.66   17.86
   5  -5   2  225.01    5.14
   5  -5   2  235.17    5.90
   5  -5   2  247.21    5.75
   5  -5   2  232.24    5.63
   5  -5   2  227.38    5.27
   5  -5   2  212.72    5.18
   5  -5   2  217.66    9.21
   5  -5   2  228.44    5.30
   5  -5   2  215.18    9.15
  -5   5  -2  213.99    9.12
   5  -5   3   26.31    2.35
   5  -5   3   25.67    2.74
   5  -5   3   25.44    2.03
   5  -5   3   26.11    2.40
   5  -5   3   26.79    2.15
   5  -5   3   27.46    2.36
   5  -5   4  123.80    3.65
   5  -5   4  132.22    4.37
   5  -5   4  133.14    3.93
   5  -5   4  118.92    3.81
   5  -5   4  125.72    4.11
   5  -5   4  129.44    4.19
   5  -5   4  134.56    4.17
  -5   5  -4  134.23    3.73
   5  -5   4  129.92    3.58
   5  -5   4  129.75    3.77
   5  -5   5   27.15    2.60
   5  -5   5   23.26    1.93
   5  -5   5   26.13    2.36
   5  -5   5   24.97    2.47
   5  -5   5   21.65    2.31
   5  -5   5   23.79    2.55
   5  -5   5   22.49    2.19
   5  -5   5   26.31    2.55
   5  -5   6   36.20    2.48
   5  -5   6   34.74    2.65
   5  -5   6   35.71    2.55
   5  -5   6   35.85    2.09
   5  -5   6   37.97    2.75
   5  -5   6   34.25    2.09
   5  -5   6   35.74    2.57
   5  -5   6   36.11    2.68
   5  -5   6   39.41    2.42
   5  -5   6   39.60    2.71
   5  -5   7    8.68    1.92
   5  -5   7   13.49    2.13
   5  -5   7   11.89    2.14
   5  -5   7   11.96    1.70
   5  -5   7    9.70    2.00
   5  -5   7   11.57    1.98
   5  -5   7   10.36    1.95
   5  -5   7   11.52    1.90
   5  -5   8   24.15    2.05
   5  -5   8   21.45    2.02
   5  -5   8   21.43    1.81
   5  -5   8   21.70    1.61
   5  -5   8   20.46    1.78
   5  -5   8   19.68    1.73
   5  -5   8   22.10    1.83
   5  -5   9   64.97    2.25
   5  -5   9   62.19    1.91
   5  -5   9   69.60    2.15
   5  -5   9   68.43    2.33
   5  -5  10    8.49    0.77
  -5   4  11   92.80    1.96
  -5   4  11   91.02    1.84
  -5   4  10   22.23    1.39
  -5   4  10   22.32    1.58
  -5   4  10   23.44    1.77
  -5   4  10   21.47    1.40
   5  -4 -10   21.42    1.42
   5  -4  -9   34.67    2.13
  -5   4   9   34.34    2.08
  -5   4   9   35.39    2.09
  -5   4   9   36.27    1.99
  -5   4   9   32.12    2.32
  -5   4   8  118.95    3.88
   5  -4  -8  131.86    3.96
  -5   4   8  115.74    3.42
  -5   4   8  128.35    3.73
  -5   4   8  129.44    3.77
  -5   4   8  132.41    3.65
   5  -4  -7   47.24    2.92
  -5   4   7   47.54    2.84
  -5   4   7   49.06    2.69
  -5   4   7   45.83    2.64
  -5   4   7   45.33    2.90
  -5   4   6  168.45    4.68
  -5   4   6  172.01    4.52
  -5   4   6  163.03    4.63
  -5   4   6  164.12    4.60
  -5   4   5 1277.59   19.48
  -5   4   5 1286.69   19.33
  -5   4   5 1322.54   19.46
  -5   4   5 1279.22   19.41
   5  -4  -4  244.10    5.34
   5  -4  -4  228.22    9.37
  -5   4   4  241.20    5.57
  -5   4   4  230.89    5.53
   5  -4  -4  231.54    5.12
   5  -4  -4  223.41    8.75
  -5   4   4  237.59    8.88
  -5   4   3 2265.02   31.11
   5  -4  -3 2256.89   31.17
   5  -4  -3 2178.01   37.80
  -5   4   3 2277.02   31.32
  -5   4   3 2190.30   31.12
   5  -4  -3 2149.86   30.73
  -5   4   3 2242.44   37.66
   5  -4  -3 2347.08   38.15
  -5   4   2 1437.08   21.17
   5  -4  -2 1429.92   21.26
   5  -4  -2 1376.18   26.44
  -5   4   2 1461.48   27.38
   5  -4  -2 1531.14   27.81
   5  -4  -2 1407.04   28.71
  -5   4   2 1451.14   25.01
   5  -4  -2 1455.90   20.92
   5  -4  -1  124.36    6.08
  -5   4   1  141.82    7.01
   5  -4  -1  142.04    7.13
   5  -4  -1  131.72    7.44
  -5   4   0 1575.14   29.35
   5  -4   0 1646.39   28.65
  -5   4   0 1588.62   29.64
   5  -4   0 1599.41   30.80
  -5   4  -1  717.65   17.26
   5  -4   1  757.92   17.00
   5  -4   1  689.79   17.64
  -5   4  -1  727.42   17.21
   5  -4   1  745.15   17.56
   5  -4   2   16.20    3.51
   5  -4   2   17.30    2.20
   5  -4   2   20.55    2.02
   5  -4   2   19.48    2.16
   5  -4   2   17.75    2.12
   5  -4   2   17.90    3.46
   5  -4   2   18.10    3.48
  -5   4  -2   20.84    3.56
   5  -4   2   21.05    1.93
   5  -4   3   24.22    3.72
   5  -4   3   28.48    2.12
   5  -4   3   28.15    2.39
   5  -4   3   25.34    1.97
   5  -4   3   27.98    2.26
   5  -4   3   29.29    2.19
   5  -4   3   26.63    2.32
   5  -4   3   32.17    4.20
  -5   4  -3   26.39    4.21
  -5   4  -3   32.00    4.04
   5  -4   3   24.42    3.70
   5  -4   4   12.09    1.74
   5  -4   4   12.67    2.00
   5  -4   4   13.95    2.07
   5  -4   4   14.01    2.09
   5  -4   4   15.41    2.30
   5  -4   4   14.05    1.97
   5  -4   4   13.76    3.60
   5  -4   4   12.65    2.20
  -5   4  -4   14.41    3.84
   5  -4   4   14.31    3.16
  -5   4  -4    9.83    3.08
   5  -4   5   87.31    3.56
   5  -4   5   80.66    3.11
   5  -4   5   90.11    3.49
   5  -4   5   82.84    3.56
   5  -4   5   85.00    3.62
   5  -4   5   84.50    3.26
   5  -4   5   88.29    3.65
   5  -4   5   89.38    3.28
   5  -4   6   86.40    3.56
   5  -4   6   80.18    3.13
   5  -4   6   79.56    3.44
   5  -4   6   79.40    3.58
   5  -4   6   74.45    2.81
   5  -4   6   76.47    3.12
   5  -4   6   78.94    3.48
   5  -4   6   86.06    3.49
   5  -4   6   82.24    3.60
   5  -4   6   81.48    3.09
   5  -4   6   85.39    3.36
   5  -4   6   83.48    3.49
   5  -4   7  117.04    3.80
   5  -4   7  113.83    3.57
   5  -4   7  123.28    4.13
   5  -4   7  127.01    4.20
   5  -4   7  115.06    3.53
   5  -4   7  119.06    4.09
   5  -4   7  119.96    3.70
   5  -4   7  122.06    4.04
   5  -4   7  124.05    4.07
   5  -4   7  119.60    3.81
   5  -4   8  473.79    8.81
   5  -4   8  508.63    9.15
   5  -4   8  487.89    8.84
   5  -4   8  498.10    8.54
   5  -4   8  485.60    8.85
   5  -4   8  485.02    8.69
   5  -4   8  467.16    8.63
   5  -4   8  495.02    8.71
   5  -4   9  147.80    3.92
   5  -4   9  160.53    4.27
   5  -4   9  157.65    4.15
   5  -4   9  161.77    4.01
   5  -4   9  155.48    3.80
   5  -4   9  158.25    3.83
   5  -4   9  149.70    3.71
   5  -4   9  162.67    4.01
   5  -4  10   46.33    1.91
   5  -4  10   47.67    2.15
   5  -4  10   46.83    2.00
  -5   3  11    3.78    0.90
  -5   3  11    3.27    0.81
  -5   3  11    2.27    0.69
  -5   3  10   26.82    1.67
  -5   3  10   26.94    1.37
  -5   3  10   28.16    1.70
  -5   3  10   28.64    1.74
   5  -3 -10   25.98    1.36
  -5   3  10   30.83    1.76
  -5   3   9  458.81    7.88
  -5   3   9  454.34    7.46
   5  -3  -9  448.64    7.78
  -5   3   9  456.77    7.75
  -5   3   9  437.06    8.04
  -5   3   9  468.60    7.92
  -5   3   8   77.66    2.74
  -5   3   8   71.49    3.17
  -5   3   8   69.64    3.24
  -5   3   8   74.06    2.97
   5  -3  -8   69.69    3.04
   5  -3  -7  592.30   10.30
  -5   3   7  569.06    9.61
  -5   3   7  585.05   10.17
  -5   3   7  563.57   10.13
  -5   3   7  572.61    9.84
  -5   3   7  572.39    9.88
   5  -3  -6 1345.79   20.08
  -5   3   6 1372.76   19.89
  -5   3   6 1298.71   19.75
  -5   3   6 1310.27   19.66
  -5   3   6 1324.31   19.51
  -5   3   6 1337.85   19.66
  -5   3   6 1304.00   19.28
  -5   3   5   29.28    2.44
  -5   3   5   29.01    2.30
  -5   3   5   29.36    2.49
  -5   3   5   27.85    2.41
  -5   3   5   26.24    2.27
   5  -3  -5   30.11    4.38
  -5   3   4  613.52   10.44
   5  -3  -4  589.58   15.66
  -5   3   4  600.03   10.26
  -5   3   4  591.14   14.38
  -5   3   4  609.18   10.35
  -5   3   3 1629.55   23.25
  -5   3   3 1599.00   28.76
   5  -3  -3 1549.79   29.28
  -5   3   2   91.92    3.08
   5  -3  -2   75.55    5.05
   5  -3  -2   93.22    5.46
  -5   3   2   91.94    5.40
  -5   3   2   85.77    4.53
   5  -3  -1  328.91   10.48
  -5   3   1  316.01   10.08
  -5   3   1  329.19    6.18
   5  -3   0   32.36    3.24
  -5   3   0   31.30    1.81
   5  -3   0   32.06    3.10
  -5   3   0   28.74    3.82
   5  -3   0   29.49    3.70
   5  -3   0   28.37    3.87
  -5   3  -1   10.24    1.31
   5  -3   1   10.08    2.58
  -5   3  -1   15.19    3.05
   5  -3   1    9.11    2.86
   5  -3   2   21.75    3.17
   5  -3   2   21.79    3.49
  -5   3  -2   20.91    3.24
  -5   3  -2   17.75    3.48
   5  -3   2   17.83    3.19
   5  -3   3    3.23    2.63
  -5   3  -3    2.76    2.84
   5  -3   3    2.43    2.22
  -5   3  -3    4.27    2.59
   5  -3   3    3.13    2.54
   5  -3   4   40.29    2.46
  -5   3  -4   39.63    4.07
   5  -3   4   32.43    3.87
   5  -3   4   30.40    3.70
   5  -3   4   36.62    2.41
   5  -3   4   34.86    4.15
  -5   3  -4   36.24    4.47
   5  -3   4   43.31    2.66
   5  -3   5  106.61    3.84
   5  -3   5  108.15    3.61
   5  -3   5  101.21    3.69
   5  -3   5  104.03    3.77
   5  -3   5   97.90    3.33
   5  -3   5  101.97    3.54
   5  -3   5   95.59    5.90
   5  -3   5  100.05    3.66
   5  -3   5  100.10    6.49
   5  -3   5  100.43    3.20
   5  -3   5  107.64    3.83
   5  -3   5   98.93    3.34
  -5   3  -5   98.63    6.52
  -5   3  -6    7.17    3.50
   5  -3   6   13.32    2.15
   5  -3   6    6.62    2.11
   5  -3   6    8.84    1.94
   5  -3   6    4.79    1.66
   5  -3   6    6.01    2.14
   5  -3   6    6.23    2.11
   5  -3   6    6.52    1.81
   5  -3   6    6.96    1.70
   5  -3   6    6.90    3.36
   5  -3   6    5.97    2.18
   5  -3   6    5.68    2.99
   5  -3   6    6.70    1.93
   5  -3   6    7.84    2.12
   5  -3   7  386.72    7.77
   5  -3   7  390.55    7.82
   5  -3   7  388.95    8.03
   5  -3   7  401.31    8.27
   5  -3   7  382.90    7.57
   5  -3   7  399.94    7.91
   5  -3   7  388.63    7.88
   5  -3   7  394.81    7.96
   5  -3   7  389.24    7.71
   5  -3   7  388.73    7.39
   5  -3   7  398.92    7.68
   5  -3   8  273.98    6.17
   5  -3   8  271.42    6.40
   5  -3   8  291.28    6.76
   5  -3   8  263.26    5.79
   5  -3   8  285.38    6.42
   5  -3   8  281.54    6.32
   5  -3   8  287.22    6.39
   5  -3   8  277.83    6.25
   5  -3   8  285.70    6.28
   5  -3   8  278.77    6.15
   5  -3   8  281.69    5.78
   5  -3   9    7.57    1.83
   5  -3   9    6.68    2.18
   5  -3   9    8.68    2.45
   5  -3   9    7.48    2.28
   5  -3   9   10.01    2.02
   5  -3   9    7.96    1.96
   5  -3   9    7.46    1.98
   5  -3   9    6.42    2.08
   5  -3   9    8.02    1.83
   5  -3  10  170.34    4.29
   5  -3  10  175.74    4.39
   5  -3  10  167.12    3.97
   5  -3  10  181.12    4.32
   5  -3  10  168.86    4.55
   5  -3  10  182.92    4.29
   5  -3  11    5.89    1.36
  -5   2  11    7.31    0.88
  -5   2  11    7.09    0.88
  -5   2  10  527.82    8.39
  -5   2  10  537.66    8.40
  -5   2  10  568.38    8.81
  -5   2  10  569.70    8.72
  -5   2  10  548.31    8.62
  -5   2   9  485.93    8.36
   5  -2  -9  491.93    8.24
  -5   2   9  509.16    8.42
  -5   2   9  516.55    8.66
  -5   2   9  487.17    8.67
  -5   2   9  514.93    8.38
  -5   2   8   74.92    3.12
   5  -2  -8   75.00    3.05
  -5   2   8   73.42    2.98
  -5   2   8   73.30    3.33
  -5   2   8   72.97    3.23
  -5   2   8   73.80    2.96
  -5   2   7 1247.84   18.78
  -5   2   7 1267.63   18.49
  -5   2   7 1263.05   18.68
  -5   2   7 1226.39   17.90
  -5   2   7 1232.47   18.33
   5  -2  -7 1255.92   18.76
   5  -2  -6  726.95   12.06
  -5   2   6  732.83   11.81
  -5   2   6  708.05   11.49
  -5   2   6  713.32   11.78
   5  -2  -5  964.58   14.90
  -5   2   5  941.61   14.57
  -5   2   5  961.98   14.80
  -5   2   5  927.38   14.53
  -5   2   5  892.44   14.16
  -5   2   5  919.54   14.57
  -5   2   4  723.90   15.77
  -5   2   4  759.11   12.09
   5  -2  -4  742.11   12.20
  -5   2   4  729.57   11.95
  -5   2   3   73.73    4.70
  -5   2   3   69.87    2.78
   5  -2  -3   71.33    5.01
  -5   2   2   59.57    2.53
  -5   2   2   60.13    3.76
   5  -2  -2   59.09    4.24
  -5   2   2   58.62    4.20
   5  -2  -2   59.90    4.43
  -5   2   1  226.16    4.73
  -5   2   1  223.86    7.20
   5  -2  -1  224.44    7.71
   5  -2  -1  240.92    8.23
  -5   2   1  221.56    7.84
   5  -2   0    2.39    1.85
  -5   2   0    4.35    1.23
   5  -2   1  248.20    8.46
  -5   2  -1  239.97    8.18
   5  -2   1  222.72    6.71
   5  -2   1  231.25    7.41
  -5   2  -1  240.01    4.64
   5  -2   1  237.46    7.48
   5  -2   1  242.05    8.50
   5  -2   2   21.84    3.10
  -5   2  -2   20.57    2.97
   5  -2   2   15.91    2.33
   5  -2   2   27.49    2.97
  -5   2  -2   18.54    3.11
   5  -2   2   19.05    2.86
   5  -2   3  426.71   11.65
  -5   2  -3  424.69   11.48
  -5   2  -3  436.05   12.08
   5  -2   3  452.51   11.75
   5  -2   3  432.10   11.33
   5  -2   4 1153.18   21.52
   5  -2   4 1205.63   23.05
  -5   2  -4 1173.72   22.16
  -5   2  -4 1141.65   22.91
   5  -2   5  211.40    8.10
   5  -2   5  220.64    8.68
  -5   2  -5  207.81    8.55
  -5   2  -5  216.02    7.81
   5  -2   6  299.62    6.13
   5  -2   6  308.98    6.54
   5  -2   6  314.66    6.72
   5  -2   6  309.75    6.64
   5  -2   6  302.39    6.59
   5  -2   6  297.48    6.25
   5  -2   6  311.25    6.84
   5  -2   6  291.18    6.15
   5  -2   6  297.97    6.44
   5  -2   6  305.17    6.40
   5  -2   6  287.94   10.16
   5  -2   6  314.51   10.94
   5  -2   6  295.92    6.17
   5  -2   6  307.54    6.33
   5  -2   6  311.97    6.67
   5  -2   6  299.18    6.27
  -5   2  -6  303.35   10.53
   5  -2   7  474.19    8.85
   5  -2   7  452.37    8.35
   5  -2   7  457.83    8.83
   5  -2   7  476.95    9.03
   5  -2   7  443.98    8.17
   5  -2   7  472.02    9.21
   5  -2   7  465.32    8.69
   5  -2   7  468.24    8.78
   5  -2   7  468.01    8.95
   5  -2   7  456.78   13.54
   5  -2   7  466.85    8.63
   5  -2   7  464.19    8.63
   5  -2   7  474.41    8.94
   5  -2   7  472.72    8.71
  -5   2  -7  459.58   13.26
   5  -2   8   20.93    2.56
   5  -2   8   22.20    2.06
   5  -2   8   24.06    2.73
   5  -2   8   19.26    2.31
   5  -2   8   23.53    2.58
   5  -2   8   24.54    2.57
   5  -2   8   27.20    2.27
   5  -2   8   22.21    2.49
   5  -2   8   25.04    2.47
   5  -2   8   24.01    2.51
   5  -2   8   22.76    2.36
   5  -2   8   22.94    2.45
   5  -2   9   79.58    3.53
   5  -2   9   80.14    3.60
   5  -2   9   82.64    3.86
   5  -2   9   76.69    3.13
   5  -2   9   82.81    3.49
   5  -2   9   78.73    3.00
   5  -2   9   75.49    3.35
   5  -2   9   78.21    3.28
   5  -2   9   80.38    3.48
   5  -2   9   78.74    3.26
   5  -2   9   78.56    3.14
   5  -2   9   82.53    3.45
   5  -2  10   30.75    2.05
   5  -2  10   36.62    2.63
   5  -2  10   35.67    2.68
   5  -2  10   35.11    2.42
   5  -2  10   35.52    2.55
   5  -2  10   31.70    2.67
   5  -2  10   35.79    2.63
   5  -2  11   12.85    2.01
   5  -2  11   12.99    1.89
   5  -2  11    9.80    1.83
  -5   1  11  222.84    3.69
  -5   1  11  228.61    3.64
  -5   1  11  217.81    3.73
  -5   1  10  542.67    8.75
  -5   1  10  561.09    8.79
  -5   1  10  569.31    9.03
  -5   1  10  582.63    8.93
  -5   1  10  596.92    8.90
  -5   1   9   17.97    2.08
  -5   1   9   15.23    1.72
  -5   1   9   16.69    2.01
  -5   1   9   16.05    1.82
  -5   1   9   16.82    2.18
   5  -1  -8  786.15   12.45
  -5   1   8  798.86   13.05
  -5   1   8  763.28   12.76
  -5   1   8  789.89   12.28
  -5   1   8  821.44   12.92
  -5   1   8  839.90   13.04
   5  -1  -7  189.54    4.87
  -5   1   7  190.51    4.58
  -5   1   7  195.71    5.12
  -5   1   7  188.93    4.29
  -5   1   7  183.13    4.89
  -5   1   7  188.05    4.52
  -5   1   6    6.80    2.14
  -5   1   6    6.55    1.98
  -5   1   6    5.26    1.65
   5  -1  -6    5.88    2.04
  -5   1   6    6.14    1.84
  -5   1   6    8.90    1.73
   5  -1  -5 1466.90   21.39
  -5   1   5 1461.39   21.32
  -5   1   5 1478.81   21.25
  -5   1   5 1479.96   21.18
  -5   1   5 1442.89   21.04
  -5   1   5 1407.54   20.62
  -5   1   4   62.64    2.72
   5  -1  -4   52.17    4.76
  -5   1   3   15.97    2.74
   5  -1  -3   17.32    3.38
  -5   1   2   12.30    1.48
  -5   1   2   14.38    2.40
  -5   1   2   11.87    2.58
   5  -1  -2   11.60    2.80
  -5   1   1   22.46    1.61
  -5   1   1   20.30    2.54
  -5   1   1   22.94    2.96
   5  -1  -1   20.34    2.91
  -5   1   0  195.23    4.09
  -5   1   0  187.79    6.50
  -5   1   0  181.03    6.79
   5  -1   0  184.13    6.40
   5  -1   1  446.02    9.86
  -5   1  -1  440.78    7.19
  -5   1  -1  452.97   10.70
   5  -1   1  416.39    9.77
   5  -1   1  435.92   10.89
  -5   1  -2    5.57    2.23
   5  -1   2    4.79    1.98
   5  -1   2    5.57    1.99
  -5   1  -2    6.97    2.58
   5  -1   2    3.43    1.93
  -5   1  -3  671.18   14.74
  -5   1  -3  703.82   15.30
   5  -1   3  660.80   13.79
   5  -1   3  722.38   14.71
   5  -1   3  640.77   13.82
   5  -1   4  380.39   10.61
   5  -1   4  391.12    9.85
  -5   1  -4  362.11   10.52
  -5   1  -4  391.94   10.59
   5  -1   5  154.08    6.41
   5  -1   5  156.28    6.99
  -5   1  -5  162.05    6.98
  -5   1  -5  160.70    6.55
   5  -1   6  322.95   10.59
   5  -1   6  324.31   10.20
  -5   1  -6  314.84    9.94
  -5   1  -7   38.05    3.87
   5  -1   7   37.75    2.47
   5  -1   7   38.47    2.49
   5  -1   7   38.27    4.45
   5  -1   7   38.15    2.59
   5  -1   7   37.86    4.22
   5  -1   7   39.33    2.55
   5  -1   7   38.59    2.67
   5  -1   7   38.33    2.55
   5  -1   7   42.28    2.40
   5  -1   7   37.65    2.39
   5  -1   7   41.10    2.82
   5  -1   7   40.65    2.55
   5  -1   7   39.15    2.52
   5  -1   7   39.93    2.33
   5  -1   7   35.82    2.23
   5  -1   7   39.93    2.51
   5  -1   7   37.06    2.46
   5  -1   7   40.75    2.44
   5  -1   8  580.50   10.06
   5  -1   8  566.39   10.18
   5  -1   8  554.85   15.34
   5  -1   8  563.33   10.04
   5  -1   8  567.76   15.33
   5  -1   8  543.05   10.16
   5  -1   8  546.74    9.86
   5  -1   8  538.77    9.88
   5  -1   8  575.06   10.52
   5  -1   8  544.28    9.97
   5  -1   8  557.82   10.14
   5  -1   8  560.72   10.50
   5  -1   8  567.07   10.35
   5  -1   8  554.60    9.66
   5  -1   8  576.80   10.20
   5  -1   8  548.28    9.94
   5  -1   8  544.99    9.98
   5  -1   8  571.99    9.99
   5  -1   9  152.31    4.83
   5  -1   9  153.85    4.44
   5  -1   9  152.82    4.73
   5  -1   9  145.20    4.29
   5  -1   9  152.56    4.41
   5  -1   9  162.30    4.58
   5  -1   9  154.17    4.65
   5  -1   9  147.68    4.31
   5  -1   9  155.05    4.59
   5  -1   9  157.08    4.63
   5  -1   9  154.95    4.65
   5  -1  10  112.57    4.25
   5  -1  10  113.40    3.70
   5  -1  10  114.92    3.97
   5  -1  10  108.43    4.10
   5  -1  10  113.42    3.80
   5  -1  10  116.17    3.78
   5  -1  10  120.47    4.02
   5  -1  10  115.77    4.00
   5  -1  10  114.01    3.92
   5  -1  11  105.47    3.72
   5  -1  11   98.14    3.54
   5  -1  11   91.88    3.18
   5  -1  11   96.12    3.58
   5  -1  11  112.42    3.65
  -5   0  10   91.63    2.51
  -5   0  10   94.88    2.53
  -5   0  10   93.14    2.64
  -5   0  10   90.10    2.61
  -5   0  10   97.10    2.45
  -5   0   9  394.86    7.18
  -5   0   9  400.71    7.03
  -5   0   9  391.81    7.35
  -5   0   9  408.60    7.40
  -5   0   8  329.21    6.64
  -5   0   8  329.16    6.94
  -5   0   8  334.38    6.75
  -5   0   8  337.83    6.59
  -5   0   8  304.15    5.91
  -5   0   8  311.93    5.90
   5   0  -8  305.82    5.98
   5   0  -7   36.95    2.38
  -5   0   7   34.90    2.15
  -5   0   7   35.20    2.78
  -5   0   7   34.67    2.11
  -5   0   7   38.30    2.87
  -5   0   7   35.45    2.20
  -5   0   7   37.74    2.64
   5   0  -6   83.56    3.22
  -5   0   6   85.94    3.46
  -5   0   6   83.87    3.09
  -5   0   6   81.45    2.92
  -5   0   6   80.75    2.85
  -5   0   6   82.50    3.23
  -5   0   5    1.02    1.83
  -5   0   5    0.89    1.53
  -5   0   5    1.58    1.70
  -5   0   5    0.94    1.60
   5   0  -5   -0.31    2.94
   5   0  -5    1.42    1.69
  -5   0   4   64.41    2.79
  -5   0   4   68.97    2.84
  -5   0   4   67.61    2.76
   5   0  -4   65.68    2.84
  -5   0   3  117.75    5.39
   5   0  -3  126.52    6.44
  -5   0   3  124.15    3.48
  -5   0   3  130.72    5.83
  -5   0   2  197.98    6.87
   5   0  -2  183.53    7.35
  -5   0   2  195.71    4.35
  -5   0   2  202.85    6.71
   5   0  -1   28.56    3.22
  -5   0   1   25.67    1.67
  -5   0   1   29.05    2.89
  -5   0   1   26.46    2.59
   5   0   0  648.94   13.81
   5   0   0  692.18   14.77
  -5   0   0  641.48   10.14
  -5   0   0  666.22   12.35
  -5   0   0  676.15   13.72
   5   0   1   15.35    2.69
   5   0   1   10.68    2.01
  -5   0  -1   10.95    1.20
  -5   0  -1   12.82    2.31
   5   0   2  485.48   10.13
   5   0   2  501.57   10.64
  -5   0  -2  481.43    7.72
   5   0   3  484.51   11.53
   5   0   3  487.65   11.19
  -5   0  -3  493.97   11.34
  -5   0  -4   72.84    4.43
   5   0   4   72.33    4.15
   5   0   4   72.22    4.26
  -5   0  -4   69.31    4.16
  -5   0  -5  593.88   13.24
  -5   0  -5  570.48   13.06
   5   0   5  563.61   12.82
   5   0   5  612.62   13.97
   5   0   5  562.25   13.05
  -5   0  -5  592.00   13.10
  -5   0  -6   42.87    3.59
   5   0   6   42.85    4.12
   5   0   6   41.87    3.83
  -5   0  -6   44.04    3.61
  -5   0  -6   33.87    3.45
   5   0   7  290.57   10.08
  -5   0  -7  273.79    8.50
   5   0   8  170.42    4.76
   5   0   8  163.75    4.70
   5   0   8  165.43    4.69
   5   0   8  160.88    4.68
   5   0   8  170.11    4.63
   5   0   8  166.90    4.51
   5   0   8  169.38    4.77
   5   0   8  170.03    4.78
   5   0   8  164.66    4.33
   5   0   8  160.41    4.53
   5   0   8  163.92    4.57
   5   0   8  172.44    4.65
   5   0   8  174.49    4.87
   5   0   8  166.15    4.63
   5   0   9   11.08    2.36
   5   0   9    8.19    2.38
   5   0   9    7.11    1.83
   5   0   9    9.12    2.31
   5   0   9    8.76    2.21
   5   0   9    9.11    2.28
   5   0   9   10.41    2.17
   5   0   9   10.75    2.37
   5   0   9    8.77    2.31
   5   0   9    7.03    2.19
   5   0   9    8.76    2.08
   5   0   9    8.18    2.25
   5   0   9    9.51    2.17
   5   0   9    8.60    1.96
   5   0   9    8.59    2.10
   5   0  10   81.48    3.61
   5   0  10   80.64    3.72
   5   0  10   79.02    3.56
   5   0  10   81.86    3.50
   5   0  10   75.47    3.54
   5   0  10   82.91    3.73
   5   0  10   77.46    3.46
   5   0  10   81.84    3.60
   5   0  10   77.67    3.79
   5   0  10   74.70    3.40
   5   0  10   72.54    2.84
   5   0  10   77.42    3.40
   5   0  10   85.49    3.60
   5   0  10   86.66    3.60
   5   0  11    3.70    2.13
   5   0  11    2.85    1.89
   5   0  11    3.19    2.22
   5   0  11    2.31    1.80
   5   0  11    4.79    2.43
   5   0  11    3.27    2.17
   5   0  11    2.54    1.91
  -5  -1  10  311.87    4.77
  -5  -1  10  291.89    4.57
  -5  -1   9  422.66    7.20
  -5  -1   9  420.22    7.12
  -5  -1   9  411.52    6.75
  -5  -1   9  414.01    6.88
  -5  -1   8   36.07    2.20
  -5  -1   8   31.00    2.55
  -5  -1   7   56.96    3.13
   5   1  -7   58.07    2.57
  -5  -1   7   57.19    2.62
  -5  -1   7   60.43    2.92
  -5  -1   7   55.35    2.35
  -5  -1   7   54.76    2.39
   5   1  -6   29.13    2.27
  -5  -1   6   27.74    2.14
  -5  -1   6   28.71    2.08
  -5  -1   6   27.81    2.54
   5   1  -5  119.54    6.54
   5   1  -5  117.78    7.00
   5   1  -5  127.78    6.85
  -5  -1   5  127.44    3.68
  -5  -1   5  128.97    3.80
   5   1  -5  132.74    3.95
  -5  -1   5  135.84    3.80
  -5  -1   5  134.36    4.05
   5   1  -4  286.68    6.11
  -5  -1   4  292.76    5.74
  -5  -1   4  287.20    5.96
  -5  -1   4  295.60    5.99
   5   1  -4  275.00    9.34
   5   1  -4  279.31   10.16
   5   1  -4  291.69   10.14
  -5  -1   4  288.15    9.50
  -5  -1   3  301.55    9.24
  -5  -1   3  275.16    7.84
  -5  -1   3  266.98    8.09
  -5  -1   3  283.70    5.71
   5   1  -3  260.60    8.56
   5   1  -3  282.43    9.64
   5   1  -2  113.12    5.08
   5   1  -2  124.60    6.15
   5   1  -2  133.61    6.34
  -5  -1   2  124.39    5.56
  -5  -1   1  621.46    9.93
  -5  -1   1  599.45   12.41
   5   1  -1  646.34   14.36
  -5  -1   1  621.81   13.00
  -5  -1   0   74.12    2.42
   5   1   0   67.53    4.14
  -5  -1   0   70.21    3.63
  -5  -1   0   78.27    4.25
  -5  -1  -1 1005.84   14.60
   5   1   1 1021.33   18.40
  -5  -1  -1  990.29   16.76
  -5  -1  -1  998.36   18.47
   5   1   2  828.28   11.95
  -5  -1  -2  799.90   11.94
   5   1   2  841.83   16.76
   5   1   3  110.26    2.85
   5   1   3  115.50    4.73
   5   1   3   99.93    3.96
   5   1   3  118.47    5.54
  -5  -1  -3  110.37    4.89
   5   1   4  457.57   10.90
   5   1   4  451.74   11.39
  -5  -1  -4  448.48   10.62
   5   1   5   27.92    3.11
   5   1   5   20.78    3.06
  -5  -1  -5   18.66    2.58
   5   1   6  345.10   10.34
   5   1   6  329.20    9.91
  -5  -1  -6  363.73    9.42
  -5  -1  -7  363.24    9.56
   5   1   7  369.40   11.25
  -5  -1  -8   64.03    4.50
   5   1   8   73.80    3.17
   5   1   8   75.70    3.02
   5   1   8   72.26    3.36
   5   1   8   70.76    3.23
   5   1   8   71.36    3.09
   5   1   8   73.46    3.25
   5   1   8   71.14    3.19
   5   1   8   73.64    3.07
   5   1   8   67.29    3.10
   5   1   8   70.76    3.29
   5   1   8   70.36    2.93
   5   1   8   69.48    2.91
   5   1   8   67.87    3.07
   5   1   8   71.03    2.76
   5   1   8   68.98    3.02
   5   1   8   76.34    3.03
   5   1   9   71.44    3.44
   5   1   9   68.29    2.98
   5   1   9   66.92    2.70
   5   1   9   65.18    3.30
   5   1   9   67.05    3.43
   5   1   9   69.34    3.45
   5   1   9   71.41    3.38
   5   1   9   68.93    3.28
   5   1   9   74.34    3.25
   5   1   9   66.33    3.16
   5   1   9   68.29    3.39
   5   1   9   62.86    2.96
   5   1   9   67.12    3.01
   5   1   9   64.46    3.29
   5   1   9   73.39    3.37
   5   1   9   76.78    3.07
   5   1   9   73.20    3.25
   5   1  10   73.01    3.72
   5   1  10   76.49    3.54
   5   1  10   75.98    3.54
   5   1  10   79.02    3.43
   5   1  10   76.39    3.29
   5   1  10   74.35    3.21
   5   1  10   77.19    3.29
   5   1  10   74.09    3.53
   5   1  10   77.10    2.88
   5   1  10   77.38    3.48
   5   1  10   75.08    3.64
   5   1  10   73.14    3.53
   5   1  10   78.34    3.56
   5   1  11   17.66    2.77
   5   1  11   20.42    2.73
   5   1  11   21.33    2.57
   5   1  11   21.48    2.63
   5   1  11   19.15    2.22
   5   1  11   19.67    2.55
   5   1  11   20.10    2.34
   5   1  11   18.32    2.35
   5   1  11   17.86    1.86
  -5  -2  10   38.00    1.17
  -5  -2   9    4.13    1.04
  -5  -2   9    4.10    1.42
  -5  -2   9    3.98    1.11
  -5  -2   9    5.75    1.16
  -5  -2   9    4.56    1.15
  -5  -2   8    6.23    1.69
  -5  -2   8    5.97    1.55
  -5  -2   8    6.81    1.92
  -5  -2   8    7.25    1.69
   5   2  -8    7.93    1.42
  -5  -2   8    5.91    1.37
  -5  -2   8    7.87    2.16
  -5  -2   8    6.99    1.64
  -5  -2   7  407.31    8.16
  -5  -2   7  409.45    7.71
  -5  -2   7  402.97    7.36
  -5  -2   7  399.79    7.20
  -5  -2   7  417.93    7.89
  -5  -2   6   62.34    3.16
  -5  -2   6   53.74    2.44
  -5  -2   6   59.98    3.01
  -5  -2   6   60.53    2.98
   5   2  -6   59.52    2.69
  -5  -2   5   44.68    2.62
  -5  -2   5   44.96    2.46
  -5  -2   5   43.28    2.41
   5   2  -5   45.81    2.57
   5   2  -4  274.41    5.93
  -5  -2   4  270.16    5.59
  -5  -2   4  262.21    5.70
  -5  -2   4  283.04    5.82
   5   2  -4  249.52    9.92
   5   2  -4  262.89    9.30
  -5  -2   4  257.25    9.41
   5   2  -3   16.60    3.30
  -5  -2   3   15.74    1.78
  -5  -2   3   16.23    1.87
  -5  -2   3   11.67    2.87
  -5  -2   2  438.64   11.58
  -5  -2   2  457.63   10.82
   5   2  -2  449.54   12.57
   5   2  -2  469.78   12.56
  -5  -2   2  459.81    8.07
  -5  -2   1  131.72    5.61
  -5  -2   1  135.71    5.42
  -5  -2   1  116.42    5.00
   5   2  -1  126.43    6.08
   5   2  -1  133.23    6.35
  -5  -2   0  204.13    6.66
  -5  -2   0  209.44    6.85
  -5  -2   0  210.83    6.71
   5   2   0  216.77    7.60
   5   2   0  227.50    8.05
   5   2   0  210.04    4.03
  -5  -2  -1  481.91   11.27
   5   2   1  490.60   11.78
   5   2   1  518.08   12.67
   5   2   1  504.15    7.88
  -5  -2  -1  489.15   10.66
  -5  -2  -2   71.24    4.11
   5   2   2   75.63    4.14
   5   2   2   68.10    2.18
  -5  -2  -2   69.76    3.35
  -5  -2  -2   68.71    4.08
   5   2   3 1004.69   19.58
   5   2   3 1018.07   14.48
  -5  -2  -3 1014.23   18.50
   5   2   4   10.97    2.59
  -5  -2  -4    8.28    2.19
  -5  -2  -5  644.76   13.64
   5   2   5  625.42   14.85
  -5  -2  -6  768.18   15.13
   5   2   6  745.49   11.55
  -5  -2  -6  730.64   15.65
   5   2   6  725.62   16.75
   5   2   7    5.69    1.50
  -5  -2  -7    5.04    2.11
  -5  -2  -7    9.29    2.59
   5   2   7    4.51    2.71
   5   2   8   74.82    3.26
   5   2   8   75.11    2.98
   5   2   8   78.91    3.09
   5   2   8   80.89    3.26
   5   2   8   83.02    3.25
   5   2   8   80.42    3.22
   5   2   8   75.80    3.27
   5   2   8   81.38    3.21
   5   2   8   76.02    3.19
   5   2   8   77.70    3.27
   5   2   8   81.20    3.28
  -5  -2  -8   74.44    4.73
   5   2   9   76.43    3.30
   5   2   9   73.30    3.26
   5   2   9   85.49    3.26
   5   2   9   76.07    2.96
   5   2   9   72.55    3.28
   5   2   9   74.73    3.46
   5   2   9   72.94    3.29
   5   2   9   68.22    3.22
   5   2   9   70.27    3.41
   5   2   9   72.83    3.23
   5   2   9   83.17    3.06
   5   2   9   77.83    3.52
   5   2   9   71.87    3.37
   5   2  10    2.65    2.17
   5   2  10    0.70    1.54
   5   2  10    1.42    2.13
   5   2  10    0.78    1.95
   5   2  10    1.62    2.09
   5   2  10    0.70    1.94
   5   2  10   -0.03    1.78
   5   2  10    0.30    2.17
   5   2  10    0.24    2.09
   5   2  10   -0.38    2.16
   5   2  10    2.74    2.27
   5   2  10    0.47    2.20
   5   2  10    0.13    2.16
   5   2  10    2.28    1.96
   5   2  10    0.84    2.14
   5   2  11   89.82    3.95
   5   2  11   87.29    3.90
   5   2  11   88.51    3.72
   5   2  11   84.02    3.19
   5   2  11   83.29    3.69
   5   2  11   81.02    2.91
   5   2  11   87.94    3.70
   5   2  11   92.42    3.66
   5   2  11   94.93    3.73
   5   2  11   84.63    3.32
   5   2  11   85.06    3.65
   5   2  12    9.55    2.10
   5   2  12    9.76    2.22
   5   2  12    9.00    1.79
   5   2  12    9.76    2.25
[truncated: 163,034 more chars]
