# Supplementary material for: Synthesis, crystal structure and reactivity of bis­(μ-2-methyl­pyridine N-oxide-κ2 O:O)bis­[di­bromido­(2-methyl­pyridine N-oxide-κO)cobalt(II)] butanol monosolvate
Source: Acta Crystallogr E Crystallogr Commun. 2023 Oct 3;79(Pt 11):972–6. doi: 10.1107/S2056989023008228 (PMC10626943; doi:10.1107/S2056989023008228)
Supplement: Supplementary file 2 [file e-79-00972-Isup2.hkl]

data_I                                                                          
_shelx_title ' ij1027_a.res in P-1'                                             
_shelx_refln_list_code          4                                               
_shelx_F_calc_maximum      167.29                                               
_exptl_crystal_F_000       468.00                                               
_reflns_d_resolution_high  0.7823                                               
                                                                                
loop_                                                                           
 _space_group_symop_operation_xyz                                               
 'x, y, z'                                                                      
 '-x, -y, -z'                                                                   
                                                                                
_cell_length_a     8.0900                                                       
_cell_length_b     9.5772                                                       
_cell_length_c    12.2400                                                       
_cell_angle_alpha  70.242                                                       
_cell_angle_beta   76.004                                                       
_cell_angle_gamma  83.860                                                       
                                                                                
_shelx_F_squared_multiplier     1.000                                           
                                                                                
loop_                                                                           
 _refln_index_h                                                                 
 _refln_index_k                                                                 
 _refln_index_l                                                                 
 _refln_F_squared_calc                                                          
 _refln_F_squared_meas                                                          
 _refln_F_squared_sigma                                                         
 _refln_observed_status                                                         
   1   0   0       8130.75       7889.63        76.68 o                         
   2   0   0       4415.04       4225.04        31.21 o                         
   3   0   0       1162.84       1142.34        17.75 o                         
   4   0   0       2145.20       1774.89        15.63 o                         
   5   0   0       1747.17       1774.51        22.12 o                         
   6   0   0        498.10        476.23         7.47 o                         
   7   0   0        223.51        203.19         4.06 o                         
   8   0   0        124.00        148.83         3.77 o                         
   9   0   0        185.67        183.35         6.18 o                         
  10   0   0         23.27         22.90         1.68 o                         
  -9   1   0        235.64        233.66         3.94 o                         
  -8   1   0       1078.96       1119.89         8.84 o                         
  -7   1   0        123.40        128.17         3.11 o                         
  -6   1   0       2284.05       2257.91        24.41 o                         
  -5   1   0        486.48        506.99         8.27 o                         
  -4   1   0       8977.39       8726.78       103.23 o                         
  -3   1   0       3005.69       2885.09        22.36 o                         
  -2   1   0       2655.78       2593.95        26.20 o                         
  -1   1   0        512.80        640.82        23.62 o                         
   0   1   0      11524.24      12776.71       102.92 o                         
   1   1   0       2641.00       2830.36        47.91 o                         
   2   1   0        411.09        375.30         5.31 o                         
   3   1   0        309.27        282.35         4.61 o                         
   4   1   0       1905.99       1850.20        26.73 o                         
   5   1   0        203.96        195.16         5.65 o                         
   6   1   0        477.81        492.85         8.91 o                         
   7   1   0        942.11        980.99        14.47 o                         
   8   1   0        107.19        101.24         3.15 o                         
   9   1   0        180.41        186.23         3.75 o                         
  -9   2   0         21.34         22.80         2.08 o                         
  -8   2   0        704.39        734.92        11.05 o                         
  -7   2   0          2.63          7.98         2.44 o                         
  -6   2   0       1114.32       1126.62        11.48 o                         
  -5   2   0          6.52          9.73         2.74 o                         
  -4   2   0        451.88        478.04         7.88 o                         
  -3   2   0       1970.69       1976.20        25.74 o                         
  -2   2   0        779.64        659.36        19.06 o                         
  -1   2   0      14081.66      13623.25       117.13 o                         
   0   2   0         98.29        119.91         6.08 o                         
   1   2   0        618.18        646.55         8.17 o                         
   2   2   0       3642.70       3712.42        31.62 o                         
   3   2   0       6541.58       6265.11        49.81 o                         
   4   2   0       1259.44       1311.29        14.21 o                         
   5   2   0        564.60        566.56         6.68 o                         
   6   2   0        593.95        579.23        13.13 o                         
   7   2   0       2518.02       2565.49        25.98 o                         
   8   2   0        315.32        291.97         4.67 o                         
   9   2   0        610.88        644.53         9.30 o                         
  -9   3   0          4.63          7.78         1.14 o                         
  -8   3   0          1.02          2.88         2.30 o                         
  -7   3   0         22.64         27.99         2.27 o                         
  -6   3   0        152.44        151.83         2.93 o                         
  -5   3   0         94.26         82.58         3.16 o                         
  -4   3   0         78.35         74.71         2.73 o                         
  -3   3   0       1174.23       1169.84        14.35 o                         
  -2   3   0       6627.17       6662.86        96.62 o                         
  -1   3   0      15991.13      16213.30       116.85 o                         
   0   3   0       7618.14       8098.94        55.45 o                         
   1   3   0       6919.49       6928.80        59.81 o                         
   2   3   0       2456.83       2528.11        20.71 o                         
   3   3   0      17045.15      17474.10       117.19 o                         
   4   3   0       2758.83       2790.95        21.21 o                         
   5   3   0        836.22        812.24        10.94 o                         
   6   3   0         26.48         29.09         2.24 o                         
   7   3   0       2788.92       2776.45        24.38 o                         
   8   3   0        366.11        364.17         5.69 o                         
   9   3   0        121.80        122.72         3.66 o                         
  -9   4   0         26.18         17.70         1.16 o                         
  -8   4   0        261.68        290.83         4.82 o                         
  -7   4   0        987.46       1038.38         9.05 o                         
  -6   4   0       2060.83       1997.58        14.80 o                         
  -5   4   0       4266.47       4320.41        39.85 o                         
  -4   4   0         17.09         12.37         3.82 o                         
  -3   4   0       5416.62       5669.66        78.91 o                         
  -2   4   0        159.90        137.15         4.43 o                         
  -1   4   0       4894.55       4662.83        35.64 o                         
   0   4   0         33.19         45.92         2.00 o                         
   1   4   0       2239.63       2302.27        19.92 o                         
   2   4   0         62.19        106.75         2.86 o                         
   3   4   0       7970.92       7789.56        88.30 o                         
   4   4   0       1510.48       1507.52        13.02 o                         
   5   4   0        318.21        340.52         9.92 o                         
   6   4   0        718.61        694.10         8.14 o                         
   7   4   0        476.14        459.17         9.20 o                         
   8   4   0         43.35         49.03         3.53 o                         
   9   4   0         37.54         35.24         2.25 o                         
  -8   5   0        198.55        198.58         3.31 o                         
  -7   5   0       1129.71       1180.04         9.58 o                         
  -6   5   0          1.11          1.60         2.15 o                         
  -5   5   0       2147.97       2148.22        16.67 o                         
  -4   5   0         70.05         71.79         5.02 o                         
  -3   5   0        798.88        803.02        11.16 o                         
  -2   5   0          3.03          6.94         1.89 o                         
  -1   5   0        447.62        526.46         9.48 o                         
   0   5   0        326.83        317.13         6.56 o                         
   1   5   0       1596.79       1694.34        20.16 o                         
   2   5   0       2238.05       2266.20        21.50 o                         
   3   5   0        168.41        185.21         3.75 o                         
   4   5   0         42.34         51.47         3.05 o                         
   5   5   0        368.59        358.77         5.92 o                         
   6   5   0       1921.41       1912.76        22.97 o                         
   7   5   0         68.64         62.25         6.04 o                         
   8   5   0        322.87        310.21         4.09 o                         
   9   5   0        268.82        216.23         4.44 o                         
  -8   6   0         96.29         95.28         2.56 o                         
  -7   6   0        153.80        159.83         2.62 o                         
  -6   6   0          8.72         12.24         1.83 o                         
  -5   6   0          4.47         10.29         2.48 o                         
  -4   6   0        219.72        222.01         3.17 o                         
  -3   6   0        527.99        536.85        10.48 o                         
  -2   6   0        782.79        758.18         9.80 o                         
  -1   6   0       1440.03       1437.19        29.36 o                         
   0   6   0          5.77          6.18         2.14 o                         
   1   6   0       2415.85       2370.16        61.48 o                         
   2   6   0       5091.30       5097.25        62.06 o                         
   3   6   0        292.31        301.45         6.90 o                         
   4   6   0       2443.75       2350.66        16.41 o                         
   5   6   0        539.28        559.68        13.26 o                         
   6   6   0       2695.95       2792.67        33.17 o                         
   7   6   0         99.49        112.30         4.34 o                         
   8   6   0        272.56        279.07        14.61 o                         
  -7   7   0        200.29        198.33         3.37 o                         
  -6   7   0        163.62        183.34         3.29 o                         
  -5   7   0       1125.43       1168.86        11.19 o                         
  -4   7   0       1625.97       1767.82        12.22 o                         
  -3   7   0        969.15        988.83        12.14 o                         
  -2   7   0       1712.80       1740.53        24.34 o                         
  -1   7   0         17.62         21.06         2.99 o                         
   0   7   0       2649.27       2594.03        55.85 o                         
   1   7   0        397.71        399.94         9.46 o                         
   2   7   0       3793.27       3918.83        38.47 o                         
   3   7   0         13.99         21.27         2.82 o                         
   4   7   0        775.73        794.82         9.81 o                         
   5   7   0         75.40         72.90         4.44 o                         
   6   7   0        923.88        918.98        12.18 o                         
   7   7   0        115.73        124.84         4.32 o                         
   8   7   0         43.24         31.62         3.89 o                         
  -7   8   0         10.86          7.47         0.99 o                         
  -6   8   0        222.22        216.16         2.43 o                         
  -5   8   0        919.87        926.67         9.37 o                         
  -4   8   0       2287.86       2376.16        13.87 o                         
  -3   8   0         82.46         81.16         2.81 o                         
  -2   8   0        918.40        903.57        11.48 o                         
  -1   8   0        876.82        863.34         9.89 o                         
   0   8   0         20.97         29.04         2.31 o                         
   1   8   0          2.03          6.12         2.64 o                         
   2   8   0        117.94        118.90         3.85 o                         
   3   8   0         19.02         23.27         3.63 o                         
   4   8   0         25.07         29.15         2.78 o                         
   5   8   0        171.58        180.81        14.64 o                         
   6   8   0         28.67         27.67         2.11 o                         
   7   8   0         84.09         86.15         4.96 o                         
  -6   9   0         20.31         15.01         1.47 o                         
  -5   9   0        195.04        202.41         3.73 o                         
  -4   9   0         20.17         25.06         1.37 o                         
  -3   9   0        136.46        130.33         2.22 o                         
  -2   9   0         65.54         80.78         2.55 o                         
  -1   9   0         67.60         79.15         2.50 o                         
   0   9   0         46.63         47.75         2.50 o                         
   1   9   0        172.83        180.37         3.57 o                         
   2   9   0        854.26        854.94         9.48 o                         
   3   9   0        174.35        180.45         3.90 o                         
   4   9   0        929.11        984.62        18.12 o                         
   5   9   0       1059.24       1042.43        63.17 o                         
   6   9   0         54.77         47.62         2.07 o                         
  -4  10   0        158.75        144.91         6.17 o                         
  -3  10   0         79.36         86.08         1.97 o                         
  -2  10   0        624.94        677.02         5.24 o                         
  -1  10   0       1345.70       1356.74        16.61 o                         
   0  10   0        233.41        280.44         3.15 o                         
   1  10   0       1036.80       1045.63        14.61 o                         
   2  10   0        365.39        407.07        11.39 o                         
   3  10   0        604.58        608.35        11.56 o                         
   4  10   0        234.21        228.52         4.16 o                         
   5  10   0        676.30        495.56        68.22 o                         
  -2  11   0        275.40        254.44         2.47 o                         
  -1  11   0       1575.58       1595.41        13.15 o                         
   0  11   0         13.89         14.45         2.06 o                         
   1  11   0        230.93        238.78         5.40 o                         
   2  11   0         21.56         23.29         1.71 o                         
   3  11   0         46.01         36.55         1.92 o                         
  -2 -11   1         10.26          9.56         1.26 o                         
  -1 -11   1        864.89        678.73        25.83 o                         
   0 -11   1        258.42        253.55         9.55 o                         
   1 -11   1         47.50         46.67         1.55 o                         
  -4 -10   1        401.18        374.81        10.26 o                         
  -3 -10   1         40.10         36.62         2.38 o                         
  -2 -10   1         50.42         60.25         2.48 o                         
  -1 -10   1        582.03        646.65        23.49 o                         
   0 -10   1        391.50        386.23         6.02 o                         
   1 -10   1          2.51          8.57         1.60 o                         
   2 -10   1        109.17        116.64         2.83 o                         
   3 -10   1          0.15          0.80         1.08 o                         
   4 -10   1        294.17        214.74         3.91 o                         
  -5  -9   1         88.02         96.43         4.66 o                         
  -4  -9   1         89.75         87.22         4.51 o                         
  -3  -9   1        795.76        799.76        10.85 o                         
  -2  -9   1       1148.83       1211.56        12.01 o                         
  -1  -9   1         10.37         14.11         1.91 o                         
   0  -9   1        345.17        352.67         3.61 o                         
   1  -9   1         24.67         22.98         1.63 o                         
   2  -9   1       1176.44       1246.35        10.56 o                         
   3  -9   1         76.67         83.05         2.03 o                         
   4  -9   1        749.63        773.90        10.47 o                         
   5  -9   1         26.15         27.01         1.12 o                         
  -6  -8   1       1087.73       1097.67        14.87 o                         
  -5  -8   1         20.11         24.41         2.18 o                         
  -4  -8   1        884.11        864.90        16.39 o                         
  -3  -8   1        713.44        743.81        22.28 o                         
  -2  -8   1       4460.08       4566.11        55.78 o                         
  -1  -8   1        434.90        457.74         6.66 o                         
   0  -8   1        530.99        538.45         5.90 o                         
   1  -8   1        356.45        368.11         5.47 o                         
   2  -8   1       2984.26       3068.65        22.16 o                         
   3  -8   1        534.26        603.10         6.15 o                         
   4  -8   1        556.44        582.62         4.30 o                         
   5  -8   1         51.44         75.30         1.80 o                         
   6  -8   1        141.90        126.57         2.87 o                         
  -7  -7   1        233.31        215.96         4.07 o                         
  -6  -7   1       1727.81       1805.35        31.16 o                         
  -5  -7   1        264.50        280.37         5.46 o                         
  -4  -7   1        459.36        464.90         8.86 o                         
  -3  -7   1         73.04         83.78         3.77 o                         
  -2  -7   1       2108.57       2059.53        22.41 o                         
  -1  -7   1        679.22        662.94         7.32 o                         
   0  -7   1        877.38        851.85         8.25 o                         
   1  -7   1        421.95        403.96         4.35 o                         
   2  -7   1       2917.59       2918.40        25.39 o                         
   3  -7   1        591.57        584.58         5.64 o                         
   4  -7   1         71.47         87.73         2.14 o                         
   5  -7   1         11.80         15.01         1.86 o                         
   6  -7   1          2.32          3.60         1.57 o                         
   7  -7   1         57.88         54.15         1.74 o                         
  -8  -6   1         38.57         42.92         1.54 o                         
  -7  -6   1        115.76        117.96         2.91 o                         
  -6  -6   1        713.18        773.80        11.21 o                         
  -5  -6   1        566.01        556.11         7.90 o                         
  -4  -6   1        103.83        107.92         3.07 o                         
  -3  -6   1        148.32        147.89         3.99 o                         
  -2  -6   1         34.82         37.10         2.86 o                         
  -1  -6   1        159.13        158.46         4.41 o                         
   0  -6   1        204.39        198.00         4.85 o                         
   1  -6   1       2884.38       2946.08        69.59 o                         
   2  -6   1        392.09        412.85         9.53 o                         
   3  -6   1        231.15        248.68         5.24 o                         
   4  -6   1       1050.13       1020.27        13.69 o                         
   5  -6   1       2452.07       2455.34        15.83 o                         
   6  -6   1         18.30         24.40         1.75 o                         
   7  -6   1        833.36        857.27         9.26 o                         
   8  -6   1          0.38          0.90         1.10 o                         
  -8  -5   1        213.05        208.45         3.43 o                         
  -7  -5   1        265.38        298.96         4.64 o                         
  -6  -5   1        113.71        101.98         4.09 o                         
  -5  -5   1        387.79        357.72        11.08 o                         
  -4  -5   1       1554.67       1569.18        15.29 o                         
  -3  -5   1       1889.44       1774.33        15.83 o                         
  -2  -5   1         24.03         31.61         2.29 o                         
  -1  -5   1       1391.75       1412.02        27.81 o                         
   0  -5   1       3513.47       3322.07        43.51 o                         
   1  -5   1      20521.79      21166.12       192.28 o                         
   2  -5   1        618.30        635.18         8.82 o                         
   3  -5   1       2124.83       2148.83        27.39 o                         
   4  -5   1         34.89         36.98         3.87 o                         
   5  -5   1       3226.98       3198.62        41.94 o                         
   6  -5   1        403.34        421.09         5.35 o                         
   7  -5   1        360.96        376.22         4.25 o                         
   8  -5   1        122.28        129.89         2.34 o                         
  -9  -4   1        221.11        188.84         3.56 o                         
  -8  -4   1        434.91        469.32         7.65 o                         
  -7  -4   1       1192.34       1253.26        16.53 o                         
  -6  -4   1         81.07         77.60         3.57 o                         
  -5  -4   1        890.48        875.45        11.25 o                         
  -4  -4   1        856.38        849.12         8.96 o                         
  -3  -4   1       7514.11       7341.84        48.54 o                         
  -2  -4   1        492.45        492.69         6.06 o                         
  -1  -4   1       2902.92       2819.58        56.21 o                         
   0  -4   1       1579.46       1500.76        13.21 o                         
   1  -4   1       7507.46       7303.80        93.25 o                         
   2  -4   1        146.92        138.47         4.40 o                         
   3  -4   1        173.12        158.80         4.70 o                         
   4  -4   1         22.43         25.93         2.84 o                         
   5  -4   1       1947.59       1954.34        26.00 o                         
   6  -4   1        752.62        767.96         9.18 o                         
   7  -4   1         36.30         39.54         2.22 o                         
   8  -4   1        248.24        253.74         3.99 o                         
   9  -4   1         63.90         61.45         2.20 o                         
  -9  -3   1        435.58        479.02         6.69 o                         
  -8  -3   1         21.26         28.73         2.86 o                         
  -7  -3   1       1243.00       1350.25        14.05 o                         
  -6  -3   1          5.97          5.31         2.47 o                         
  -5  -3   1        230.40        229.64         5.96 o                         
  -4  -3   1         91.08         65.20         3.17 o                         
  -3  -3   1       4320.00       4190.20        33.92 o                         
  -2  -3   1       3702.32       3812.56        28.12 o                         
  -1  -3   1         31.25         39.05         2.74 o                         
   0  -3   1       5194.70       5341.39        34.24 o                         
   1  -3   1        232.45        182.27         3.85 o                         
   2  -3   1         36.33         39.88         2.69 o                         
   3  -3   1        469.13        429.32         9.16 o                         
   4  -3   1       2828.42       2728.42        40.40 o                         
   5  -3   1         21.13         29.08         2.90 o                         
   6  -3   1         84.84        101.31         2.95 o                         
   7  -3   1        711.88        708.27         7.92 o                         
   8  -3   1       1299.34       1293.45        17.86 o                         
   9  -3   1        114.90        105.71         2.70 o                         
  -9  -2   1        163.48        175.29         5.44 o                         
  -8  -2   1         29.73         27.56         2.79 o                         
  -7  -2   1         31.60         35.13         3.75 o                         
  -6  -2   1          7.30         11.58         2.16 o                         
  -5  -2   1        387.42        343.44         7.85 o                         
  -4  -2   1        939.62        885.87        10.06 o                         
  -3  -2   1        566.06        621.84         6.52 o                         
  -2  -2   1        366.79        345.23         4.09 o                         
  -1  -2   1      14133.03      14253.57        76.20 o                         
   0  -2   1       9750.06      10088.12       110.14 o                         
   1  -2   1       8502.43       8423.63        70.74 o                         
   2  -2   1       3983.33       4177.30        36.12 o                         
   3  -2   1       1962.20       1783.70        16.69 o                         
   4  -2   1      11780.80      11372.15       143.07 o                         
   5  -2   1        629.49        634.53         6.97 o                         
   6  -2   1       2363.75       2325.22        26.86 o                         
   7  -2   1         85.78         99.56         2.85 o                         
   8  -2   1       2545.67       2583.05        24.61 o                         
   9  -2   1        180.73        171.06         2.82 o                         
  -9  -1   1          1.32          6.82         1.76 o                         
  -8  -1   1        133.16        129.97         4.05 o                         
  -7  -1   1        320.32        355.00         6.22 o                         
  -6  -1   1        706.63        623.04         9.75 o                         
  -5  -1   1       1822.84       1665.78        18.58 o                         
  -4  -1   1       8493.66       8402.72        60.17 o                         
  -3  -1   1          8.97          6.54         2.17 o                         
  -2  -1   1      10024.07       9928.32        70.92 o                         
  -1  -1   1      10725.12      10819.86        46.75 o                         
   0  -1   1       5769.09       5843.57        54.90 o                         
   1  -1   1        274.63        259.00         5.76 o                         
   2  -1   1       3914.81       3759.86        38.75 o                         
   3  -1   1        914.91        914.39         9.22 o                         
   4  -1   1      10104.46      10148.99        65.62 o                         
   5  -1   1       1238.21       1175.25        13.06 o                         
   6  -1   1         57.88         61.92         3.81 o                         
   7  -1   1         67.49         64.82         2.76 o                         
   8  -1   1        704.25        728.07         7.61 o                         
   9  -1   1         11.46         15.87         2.12 o                         
  10  -1   1         16.65         11.97         1.22 o                         
  -9   0   1        117.54        133.15         2.38 o                         
  -8   0   1        506.31        541.27         6.41 o                         
  -7   0   1        736.82        765.01         8.68 o                         
  -6   0   1       2480.27       2411.81        35.05 o                         
  -5   0   1         81.84         71.74         3.14 o                         
  -4   0   1       5106.58       4998.40        53.68 o                         
  -3   0   1        144.23        119.33         5.28 o                         
  -2   0   1       3874.32       3959.23        48.22 o                         
  -1   0   1        632.70        698.53         7.99 o                         
   0   0   1       4175.50       4690.41        30.07 o                         
   1   0   1       3032.15       3136.84        21.06 o                         
   2   0   1       2844.05       2717.34        17.29 o                         
   3   0   1       3159.72       3053.36        17.35 o                         
   4   0   1        326.36        299.47         5.07 o                         
   5   0   1         29.59         31.63         2.52 o                         
   6   0   1        402.92        421.00         6.77 o                         
   7   0   1       1000.41       1028.97        10.30 o                         
   8   0   1         17.29         20.98         2.25 o                         
   9   0   1        127.92        128.80         3.23 o                         
  10   0   1        128.45        136.06        14.38 o                         
  -9   1   1         16.10         14.77         1.86 o                         
  -8   1   1        319.45        316.95         5.02 o                         
  -7   1   1        306.85        288.14         4.87 o                         
  -6   1   1        822.54        834.27        11.09 o                         
  -5   1   1         72.85         58.32         3.04 o                         
  -4   1   1         54.60         83.37         4.25 o                         
  -3   1   1       1327.25       1308.48        10.78 o                         
  -2   1   1       2598.47       2520.74        18.68 o                         
  -1   1   1         13.57         24.18         1.32 o                         
   0   1   1         48.53         80.26         8.37 o                         
   1   1   1       5357.50       5323.61        40.40 o                         
   2   1   1       7715.86       8001.69        62.18 o                         
   3   1   1      13526.38      13899.15       131.24 o                         
   4   1   1        551.15        609.10         8.73 o                         
   5   1   1       2624.31       2697.50        22.60 o                         
   6   1   1       1309.67       1294.97        19.81 o                         
   7   1   1       4426.83       4390.18        38.83 o                         
   8   1   1         24.11         27.02         2.52 o                         
   9   1   1        406.77        397.64         6.11 o                         
  10   1   1         45.54         41.15         3.70 o                         
  -9   2   1          8.75          8.93         1.55 o                         
  -8   2   1        188.02        200.52         3.34 o                         
  -7   2   1        468.18        477.61         5.59 o                         
  -6   2   1        236.23        220.68         4.34 o                         
  -5   2   1        609.14        607.01         8.00 o                         
  -4   2   1       4068.19       4029.05        71.27 o                         
  -3   2   1       5256.47       5055.20        81.25 o                         
  -2   2   1       2717.00       3000.99        32.95 o                         
  -1   2   1       2329.97       2706.99        78.02 o                         
   0   2   1        958.96        946.28        13.68 o                         
   1   2   1       3829.78       4046.91        31.14 o                         
   2   2   1       7335.79       7443.53        58.19 o                         
   3   2   1      13899.57      14671.25       151.05 o                         
   4   2   1        261.80        304.45         6.55 o                         
   5   2   1       1357.29       1333.18        15.57 o                         
   6   2   1        537.82        516.46        11.45 o                         
   7   2   1       2439.00       2362.58        31.44 o                         
   8   2   1        225.18        222.64         5.00 o                         
   9   2   1         50.01         56.21         2.83 o                         
  10   2   1         56.55         58.93         3.21 o                         
  -9   3   1        167.05        173.04         4.62 o                         
  -8   3   1       1367.54       1422.73        13.72 o                         
  -7   3   1       1086.98       1142.29        16.13 o                         
  -6   3   1         50.63         52.08         2.39 o                         
  -5   3   1        829.91        873.31        12.60 o                         
  -4   3   1       4433.14       4447.81        38.86 o                         
  -3   3   1       7992.23       8166.42       105.91 o                         
  -2   3   1       1809.97       1846.59        22.64 o                         
  -1   3   1       9766.49      10118.36       133.14 o                         
   0   3   1       2214.09       2493.98        29.88 o                         
   1   3   1       2886.43       2889.52        16.81 o                         
   2   3   1        820.94        859.93         9.07 o                         
   3   3   1       1659.15       1546.78        13.34 o                         
   4   3   1        360.11        343.70         4.52 o                         
   5   3   1         54.28         71.57         2.78 o                         
   6   3   1        315.78        300.06         4.35 o                         
   7   3   1         60.27         70.06         3.06 o                         
   8   3   1         14.40         16.70         2.14 o                         
   9   3   1        376.79        386.66         7.38 o                         
  -9   4   1         59.72         53.31         2.16 o                         
  -8   4   1        759.28        769.33        10.24 o                         
  -7   4   1       1021.70       1082.78        12.64 o                         
  -6   4   1        483.26        468.13         6.84 o                         
  -5   4   1        359.69        359.91        10.72 o                         
  -4   4   1        438.26        458.01        11.14 o                         
  -3   4   1        603.21        598.53        15.84 o                         
  -2   4   1       1282.71       1320.12        32.97 o                         
  -1   4   1         36.89         44.54         2.33 o                         
   0   4   1         84.26         78.87         3.54 o                         
   1   4   1        253.90        308.40         4.40 o                         
   2   4   1         13.57         16.26         1.77 o                         
   3   4   1        877.14        853.00        10.87 o                         
   4   4   1         96.42        105.18         6.32 o                         
   5   4   1       5587.81       5451.11        35.87 o                         
   6   4   1       3638.83       3550.66        22.88 o                         
   7   4   1        113.30        119.23         6.61 o                         
   8   4   1        223.85        249.79         5.39 o                         
   9   4   1        240.72        252.67         5.01 o                         
  -8   5   1        174.49        194.04         2.68 o                         
  -7   5   1         55.47         62.52         2.55 o                         
  -6   5   1         54.68         67.87         2.81 o                         
  -5   5   1       1020.79       1062.69        10.00 o                         
  -4   5   1        610.80        585.14        11.80 o                         
  -3   5   1       1516.14       1594.93        36.09 o                         
  -2   5   1        100.15        100.40         3.26 o                         
  -1   5   1       2851.88       2778.35        32.18 o                         
   0   5   1       5137.86       5238.89        35.71 o                         
   1   5   1       2483.37       2409.80        35.60 o                         
   2   5   1       2340.37       2189.13        34.62 o                         
   3   5   1       1958.56       1946.32        16.14 o                         
   4   5   1       2228.37       2169.94        20.83 o                         
   5   5   1        749.55        780.48        11.78 o                         
   6   5   1       3888.24       3898.45        76.05 o                         
   7   5   1         38.53         35.92         4.02 o                         
   8   5   1        222.41        239.12         3.81 o                         
   9   5   1        125.80        102.36         4.14 o                         
  -8   6   1        278.38        293.49         4.38 o                         
  -7   6   1        174.78        182.70         2.72 o                         
  -6   6   1         66.25         78.80         2.49 o                         
  -5   6   1       2326.25       2498.46        17.63 o                         
  -4   6   1       1136.61       1173.37        13.01 o                         
  -3   6   1        967.19        978.80        11.50 o                         
  -2   6   1       1489.39       1493.75        16.08 o                         
  -1   6   1       4354.42       4338.15        61.81 o                         
   0   6   1       7544.07       7493.68        58.88 o                         
   1   6   1        296.76        298.26         5.51 o                         
   2   6   1       2837.03       2737.56        99.95 o                         
   3   6   1         72.37         77.01         3.53 o                         
   4   6   1        889.18        914.54        11.94 o                         
   5   6   1          9.67         11.70         2.45 o                         
   6   6   1         94.29         99.08         4.96 o                         
   7   6   1         84.65         87.87         3.03 o                         
   8   6   1         32.44         37.01         2.18 o                         
  -7   7   1        235.06        224.42         3.94 o                         
  -6   7   1         32.69         40.56         1.88 o                         
  -5   7   1       1361.26       1363.20        18.96 o                         
  -4   7   1       1058.79       1110.94         9.69 o                         
  -3   7   1         16.89         23.04         2.15 o                         
  -2   7   1        983.04        969.93        15.23 o                         
  -1   7   1        677.29        707.80        10.94 o                         
   0   7   1       2426.03       2483.16        30.63 o                         
   1   7   1        160.98        162.49         5.36 o                         
   2   7   1        160.74        150.55         5.33 o                         
   3   7   1          1.81          4.16         2.68 o                         
   4   7   1        329.07        320.53         6.65 o                         
   5   7   1         67.88         70.22         3.58 o                         
   6   7   1        333.87        366.40         7.87 o                         
   7   7   1         59.45         62.39         3.97 o                         
   8   7   1        423.48        414.89         8.03 o                         
  -7   8   1         38.50         35.71         1.51 o                         
  -6   8   1         85.73        110.33         1.86 o                         
  -5   8   1        185.10        200.16         2.81 o                         
  -4   8   1        279.78        262.39         3.45 o                         
  -3   8   1        351.85        360.95         5.42 o                         
  -2   8   1       1730.70       1771.69        14.79 o                         
  -1   8   1        129.61        141.50         3.84 o                         
   0   8   1       2096.08       2085.03        23.78 o                         
   1   8   1         58.61         52.90         2.54 o                         
   2   8   1       2128.14       2156.40        38.68 o                         
   3   8   1       1424.76       1394.73        15.35 o                         
   4   8   1        623.57        672.62        10.58 o                         
   5   8   1        651.76        667.70        14.93 o                         
   6   8   1        576.89        625.36        13.11 o                         
   7   8   1        861.23        914.85        14.92 o                         
  -6   9   1       1049.50        786.00        21.72 o                         
  -5   9   1        240.01        259.79         3.84 o                         
  -4   9   1        289.02        302.01         2.96 o                         
  -3   9   1         29.39         31.29         1.95 o                         
  -2   9   1       2811.02       2881.37        17.93 o                         
  -1   9   1       2057.33       2060.13        16.44 o                         
   0   9   1       1479.04       1544.02        14.85 o                         
   1   9   1        944.50        937.08         9.04 o                         
   2   9   1       1148.58       1260.63        12.69 o                         
   3   9   1       1653.82       1771.44        14.33 o                         
   4   9   1          2.44          8.62         2.09 o                         
   5   9   1        244.05        253.07         5.47 o                         
   6   9   1         21.63         16.72         1.68 o                         
  -4  10   1         86.28         86.51         2.80 o                         
  -3  10   1        101.52        112.07         1.80 o                         
  -2  10   1       1547.83       1677.40        10.76 o                         
  -1  10   1       1068.45       1167.73         8.93 o                         
   0  10   1         24.45         27.94         1.77 o                         
   1  10   1         68.46         77.10         2.54 o                         
   2  10   1        149.43        163.49         3.65 o                         
   3  10   1        149.66        152.39         2.83 o                         
   4  10   1         14.40         20.21         1.90 o                         
   5  10   1         35.14         37.04         1.30 o                         
  -3  11   1         59.59         48.38         1.39 o                         
  -2  11   1         22.35         23.84         1.07 o                         
  -1  11   1         21.26         26.56         1.87 o                         
   0  11   1        316.58        351.40         5.46 o                         
   1  11   1        635.82        635.50        11.05 o                         
   2  11   1         71.46         77.35         2.73 o                         
   3  11   1        193.41        185.61        14.37 o                         
  -3 -10   2        542.79        503.69         7.08 o                         
  -2 -10   2        587.87        602.49        14.80 o                         
  -1 -10   2         26.85         37.16         2.00 o                         
   0 -10   2        226.81        213.56         4.13 o                         
   1 -10   2        610.13        627.69         6.57 o                         
   2 -10   2       2489.32       2464.77        78.17 o                         
   3 -10   2         16.73         16.52         1.23 o                         
  -5  -9   2         45.63         45.72         2.75 o                         
  -4  -9   2        183.45        202.60         6.81 o                         
  -3  -9   2        657.20        707.94         7.82 o                         
  -2  -9   2       2326.99       2482.09        25.55 o                         
  -1  -9   2        263.83        285.08         7.45 o                         
   0  -9   2        750.90        767.23         8.94 o                         
   1  -9   2        294.43        290.38         5.08 o                         
   2  -9   2       1385.85       1448.05        15.59 o                         
   3  -9   2         99.13        117.13         2.14 o                         
   4  -9   2        201.74        211.62         6.14 o                         
   5  -9   2          8.04         10.82         0.92 o                         
  -6  -8   2        853.64        761.17        46.34 o                         
  -5  -8   2         11.18         12.29         2.40 o                         
  -4  -8   2        628.88        650.68         7.91 o                         
  -3  -8   2         45.26         47.31         3.85 o                         
  -2  -8   2       2215.55       2234.23        39.07 o                         
  -1  -8   2        954.42        998.26        11.92 o                         
   0  -8   2        181.54        186.64         3.98 o                         
   1  -8   2        241.73        250.23         4.10 o                         
   2  -8   2        246.23        249.58         3.40 o                         
   3  -8   2        106.78        116.11         2.35 o                         
   4  -8   2        155.70        173.89         2.34 o                         
   5  -8   2        417.92        420.00         5.24 o                         
   6  -8   2         11.90         12.88         1.48 o                         
  -7  -7   2         73.33         62.40         1.96 o                         
  -6  -7   2        102.82         99.25         3.19 o                         
  -5  -7   2        178.79        166.99         3.57 o                         
  -4  -7   2        106.06        108.43         3.97 o                         
  -3  -7   2         67.11         79.00         3.43 o                         
  -2  -7   2        157.29        161.51         5.47 o                         
  -1  -7   2         26.47         27.73         2.95 o                         
   0  -7   2       2637.31       2606.72        33.07 o                         
   1  -7   2       3065.29       3107.26        29.73 o                         
   2  -7   2        337.20        344.15         7.52 o                         
   3  -7   2        326.40        320.24         3.32 o                         
   4  -7   2        694.97        746.46         5.27 o                         
   5  -7   2       2143.23       2205.67        19.33 o                         
   6  -7   2         61.55         67.30         1.74 o                         
   7  -7   2        397.26        376.40         5.62 o                         
  -7  -6   2        128.11        119.13         3.38 o                         
  -6  -6   2        128.97        147.09         3.98 o                         
  -5  -6   2         62.86         66.89         3.72 o                         
  -4  -6   2       1257.04       1227.55        16.10 o                         
  -3  -6   2       2418.85       2295.47        18.28 o                         
  -2  -6   2        632.36        614.65        16.67 o                         
  -1  -6   2       2272.71       2335.60        34.37 o                         
   0  -6   2       1333.64       1317.69        19.17 o                         
   1  -6   2       4818.57       4781.96        43.70 o                         
   2  -6   2        452.74        483.37         9.14 o                         
   3  -6   2        643.97        631.96         6.12 o                         
   4  -6   2        998.67        986.68         6.72 o                         
   5  -6   2       3273.89       3438.90        24.42 o                         
   6  -6   2        186.19        196.53         3.33 o                         
   7  -6   2        109.69        124.39         2.30 o                         
   8  -6   2        117.32        108.21         2.41 o                         
  -8  -5   2        285.48        320.70        10.32 o                         
  -7  -5   2       1008.13        981.89        14.63 o                         
  -6  -5   2        705.27        752.67         9.16 o                         
  -5  -5   2       2027.98       2049.96        20.51 o                         
  -4  -5   2        524.62        528.18         6.05 o                         
  -3  -5   2       4623.24       4527.14        70.89 o                         
  -2  -5   2          8.15         16.52         2.78 o                         
  -1  -5   2       2357.56       2298.43        27.55 o                         
   0  -5   2        167.98        147.20         7.90 o                         
   1  -5   2       2073.78       2011.33        31.62 o                         
   2  -5   2       1713.51       1812.83        43.22 o                         
   3  -5   2        193.25        213.35         4.98 o                         
   4  -5   2        755.71        805.91        14.35 o                         
   5  -5   2        612.26        608.92         7.71 o                         
   6  -5   2         30.07         38.74         2.39 o                         
   7  -5   2        128.19        131.82         3.01 o                         
   8  -5   2        416.98        434.84         4.71 o                         
  -8  -4   2        123.53        133.46         3.65 o                         
  -7  -4   2        856.11        917.41         9.03 o                         
  -6  -4   2         42.28         43.27         4.28 o                         
  -5  -4   2       1168.38       1137.62        17.18 o                         
  -4  -4   2         16.57         18.34         3.41 o                         
  -3  -4   2        416.44        360.43         7.15 o                         
  -2  -4   2         82.68        108.02         4.08 o                         
  -1  -4   2        679.79        736.03        11.79 o                         
   0  -4   2        125.79        128.60         5.44 o                         
   1  -4   2         65.62         89.73         3.85 o                         
   2  -4   2         23.27         25.92         3.61 o                         
   3  -4   2       3749.87       3797.36        38.49 o                         
   4  -4   2       3511.20       3585.70        33.91 o                         
   5  -4   2         48.72         51.40         2.19 o                         
   6  -4   2        302.59        304.10         4.71 o                         
   7  -4   2        580.23        611.58         5.36 o                         
   8  -4   2       1500.46       1529.39        14.47 o                         
   9  -4   2         11.12         13.58         1.74 o                         
  -9  -3   2         79.58         80.50         7.32 o                         
  -8  -3   2          6.53          8.04         3.13 o                         
  -7  -3   2        145.37        141.67         3.78 o                         
  -6  -3   2         71.40         59.03         5.71 o                         
  -5  -3   2       1022.93       1024.10        16.90 o                         
  -4  -3   2        388.68        414.13        14.16 o                         
  -3  -3   2       2065.66       1921.69        17.26 o                         
  -2  -3   2       1571.86       1570.52        19.24 o                         
  -1  -3   2       2824.94       2542.10        25.11 o                         
   0  -3   2       4062.31       3851.92        33.49 o                         
   1  -3   2        258.67        250.65         4.37 o                         
   2  -3   2       4017.61       4145.83        43.53 o                         
   3  -3   2       1745.06       1635.58        14.04 o                         
   4  -3   2       6509.37       6493.60        51.06 o                         
   5  -3   2         48.68         53.93         3.95 o                         
   6  -3   2         98.38         94.11         2.85 o                         
   7  -3   2       1151.71       1216.65        10.37 o                         
   8  -3   2       1475.98       1594.70        19.53 o                         
   9  -3   2         93.20         95.75         3.28 o                         
  -9  -2   2        155.67        159.75         7.76 o                         
  -8  -2   2          7.81         10.92         2.28 o                         
  -7  -2   2       2351.10       2378.80        53.12 o                         
  -6  -2   2       2068.70       1967.59        28.55 o                         
  -5  -2   2       1237.22       1221.16        12.76 o                         
  -4  -2   2       3057.92       2955.06        26.08 o                         
  -3  -2   2       4335.32       4289.16        36.36 o                         
  -2  -2   2       3845.24       3548.79        27.01 o                         
  -1  -2   2       3938.65       3933.60        25.75 o                         
   0  -2   2      16487.66      16355.35       102.87 o                         
   1  -2   2        397.41        351.91         4.16 o                         
   2  -2   2       1871.90       1934.73        24.75 o                         
   3  -2   2        101.02         97.90         2.45 o                         
   4  -2   2       2095.99       1919.38        32.31 o                         
   5  -2   2         47.69         55.56         3.36 o                         
   6  -2   2        276.19        277.85         5.88 o                         
   7  -2   2        630.93        661.10         8.35 o                         
   8  -2   2        366.08        406.23         6.18 o                         
   9  -2   2         80.64         97.99         2.93 o                         
  -9  -1   2         76.70         75.60         3.61 o                         
  -8  -1   2        145.62        151.20         4.83 o                         
  -7  -1   2       1653.08       1679.57        19.60 o                         
  -6  -1   2       3037.62       2940.15        31.84 o                         
  -5  -1   2        320.28        329.31         8.91 o                         
  -4  -1   2       3041.20       3029.82        24.22 o                         
  -3  -1   2          8.50         10.30         1.78 o                         
  -2  -1   2        506.40        520.57        10.60 o                         
  -1  -1   2         70.59         71.53         1.83 o                         
   0  -1   2         70.30         52.50         1.18 o                         
   1  -1   2        224.08        173.68         4.44 o                         
   2  -1   2         11.53         16.16         1.03 o                         
   3  -1   2        693.48        645.38         8.89 o                         
   4  -1   2         47.45         70.67         2.26 o                         
   5  -1   2          9.60         13.79         2.52 o                         
   6  -1   2       2124.92       2211.73        23.61 o                         
   7  -1   2       1337.48       1354.28        19.29 o                         
   8  -1   2         12.62         19.25         2.70 o                         
   9  -1   2        175.95        192.29         3.35 o                         
  10  -1   2        331.32        306.07        12.05 o                         
  -9   0   2         26.70         31.43         1.71 o                         
  -8   0   2        153.06        131.33         3.28 o                         
  -7   0   2        300.45        304.10         4.98 o                         
  -6   0   2        218.15        223.92         4.60 o                         
  -5   0   2        504.26        523.42         8.33 o                         
  -4   0   2       3597.84       3593.23        83.50 o                         
  -3   0   2        202.74        160.02        10.52 o                         
  -2   0   2       1501.97       1433.59        12.82 o                         
  -1   0   2       6500.19       6127.33        85.79 o                         
   0   0   2        115.98        190.84         4.05 o                         
   1   0   2       6675.53       6969.84        78.30 o                         
   2   0   2       6089.27       6219.99        43.73 o                         
   3   0   2       3710.81       3677.73        34.19 o                         
   4   0   2       1072.70       1089.42        15.13 o                         
   5   0   2       1417.86       1307.15        14.25 o                         
   6   0   2       1474.43       1468.76        16.96 o                         
   7   0   2       1847.29       1865.86        15.70 o                         
   8   0   2         40.45         51.04         2.18 o                         
   9   0   2        255.29        272.72         6.31 o                         
  10   0   2        232.12        241.62         4.11 o                         
  -9   1   2         98.79        104.93         2.49 o                         
  -8   1   2       1263.46       1322.78        14.56 o                         
  -7   1   2        703.54        701.15         7.89 o                         
  -6   1   2        542.66        536.24         5.58 o                         
  -5   1   2         32.27         33.66         2.80 o                         
  -4   1   2       7142.50       6895.50        69.33 o                         
  -3   1   2       4532.92       4326.47        33.13 o                         
  -2   1   2       3717.46       3733.81        31.93 o                         
  -1   1   2        795.23        977.11        10.68 o                         
   0   1   2       5181.11       5432.45        61.94 o                         
   1   1   2       3731.44       3843.06        23.46 o                         
   2   1   2       3344.96       3189.23        26.98 o                         
   3   1   2       9127.98       9133.62        55.37 o                         
   4   1   2       1541.77       1460.27        12.41 o                         
   5   1   2       2240.56       2202.02        31.75 o                         
   6   1   2        531.50        534.28        17.72 o                         
   7   1   2       1314.54       1273.35        19.06 o                         
   8   1   2         14.41         16.04         2.18 o                         
   9   1   2          9.60         11.66         1.54 o                         
  10   1   2        134.52        130.48         3.73 o                         
  -9   2   2         18.67         20.66         1.49 o                         
  -8   2   2       1353.20       1431.55        13.06 o                         
  -7   2   2       1209.68       1309.30        11.93 o                         
  -6   2   2        860.26        893.45         9.81 o                         
  -5   2   2        155.87        159.03         4.28 o                         
  -4   2   2       5525.28       5264.59        72.27 o                         
  -3   2   2       7764.16       7626.09        62.67 o                         
  -2   2   2         16.61         25.98         2.86 o                         
  -1   2   2       2359.94       2431.46        30.85 o                         
   0   2   2       7722.64       8030.17        76.31 o                         
   1   2   2       3695.73       3761.88        93.15 o                         
   2   2   2        250.90        240.58         3.47 o                         
   3   2   2       1533.81       1367.22        13.82 o                         
   4   2   2        382.87        455.18         6.99 o                         
   5   2   2        188.16        186.76         3.87 o                         
   6   2   2        106.35        111.22         4.19 o                         
   7   2   2         53.86         75.17         2.96 o                         
   8   2   2         31.19         42.09         2.17 o                         
   9   2   2        292.95        310.56         5.67 o                         
  10   2   2        356.92        275.31         5.43 o                         
  -9   3   2         76.21         82.13         2.39 o                         
  -8   3   2        370.90        386.26         4.91 o                         
  -7   3   2        687.57        730.82         8.01 o                         
  -6   3   2        513.93        537.58         7.06 o                         
  -5   3   2        233.27        237.57         7.18 o                         
  -4   3   2        942.98        901.08        16.22 o                         
  -3   3   2       1592.62       1509.20        22.59 o                         
  -2   3   2        804.56        677.27        11.74 o                         
  -1   3   2       4918.06       4870.21        33.99 o                         
   0   3   2       1233.00       1355.10        11.01 o                         
   1   3   2       2441.05       2546.53        32.41 o                         
   2   3   2        621.31        706.22        21.20 o                         
   3   3   2       4804.88       4663.41        53.82 o                         
   4   3   2        929.95        961.44        15.54 o                         
   5   3   2       2311.32       2222.57        24.49 o                         
   6   3   2       1385.29       1312.29        31.51 o                         
   7   3   2        768.41        776.38         8.46 o                         
   8   3   2        675.00        707.39         6.89 o                         
   9   3   2        500.91        529.49        12.71 o                         
  10   3   2        493.40        383.80         9.04 o                         
  -9   4   2         60.23         60.24         1.55 o                         
  -8   4   2         88.04         92.18         2.40 o                         
  -7   4   2        114.76        123.50         3.03 o                         
  -6   4   2         68.10         69.94         2.73 o                         
  -5   4   2       3970.61       3887.89        31.73 o                         
  -4   4   2        958.67        940.49        27.33 o                         
  -3   4   2        273.87        232.13         6.18 o                         
  -2   4   2        177.25        194.65         5.16 o                         
  -1   4   2       9445.07       9503.87        59.71 o                         
   0   4   2       4101.66       4135.04        28.37 o                         
   1   4   2       1651.82       1553.87        12.17 o                         
   2   4   2        959.95        948.87        20.32 o                         
   3   4   2       5994.77       5822.33        60.05 o                         
   4   4   2       3893.91       3783.23        27.83 o                         
   5   4   2       2126.96       2134.83        23.33 o                         
   6   4   2       1640.04       1593.69        19.99 o                         
   7   4   2        205.10        205.56         5.04 o                         
   8   4   2        249.70        273.70         5.32 o                         
   9   4   2        101.27         87.86         4.42 o                         
  -8   5   2         99.75        115.17         2.83 o                         
  -7   5   2        328.92        345.11         4.37 o                         
  -6   5   2         20.57         26.98         1.98 o                         
  -5   5   2       2333.99       2405.63        13.53 o                         
  -4   5   2       1796.92       1772.42        34.21 o                         
  -3   5   2       1670.69       1686.38        19.45 o                         
  -2   5   2         16.14         26.57         2.87 o                         
  -1   5   2      11573.93      12086.40        75.82 o                         
   0   5   2       7496.94       7341.26        61.51 o                         
   1   5   2        173.08        218.71         4.07 o                         
   2   5   2         49.30         50.11         3.59 o                         
   3   5   2       1234.90       1263.22        12.41 o                         
   4   5   2       1208.92       1233.50        17.35 o                         
   5   5   2         10.14          9.89         2.00 o                         
   6   5   2        331.48        314.80         8.58 o                         
   7   5   2          8.31          8.71         2.84 o                         
   8   5   2         63.54         77.75         2.85 o                         
   9   5   2         35.92         38.37         1.67 o                         
  -8   6   2        390.89        398.94         5.05 o                         
  -7   6   2        141.77        135.26         2.44 o                         
  -6   6   2         14.97         17.16         1.88 o                         
  -5   6   2       1392.99       1447.38         9.81 o                         
  -4   6   2       1745.53       1795.22        11.97 o                         
  -3   6   2         30.10         35.18         3.98 o                         
  -2   6   2         97.22        107.33         6.13 o                         
  -1   6   2        440.24        453.68         6.17 o                         
   0   6   2        506.85        518.87         7.03 o                         
   1   6   2       1494.34       1395.26        45.44 o                         
   2   6   2       1708.64       1535.46        19.05 o                         
   3   6   2        512.85        457.62         7.00 o                         
   4   6   2        450.40        477.63        12.91 o                         
   5   6   2         77.13         81.22         2.65 o                         
   6   6   2       2543.24       2579.32        22.93 o                         
   7   6   2        228.94        247.61         6.30 o                         
   8   6   2        456.38        472.63         6.16 o                         
   9   6   2        379.49        348.83         4.52 o                         
  -7   7   2         19.31         22.38         1.30 o                         
  -6   7   2        108.91        122.88         2.14 o                         
  -5   7   2         16.11         22.70         2.22 o                         
  -4   7   2        244.19        241.92         4.78 o                         
  -3   7   2        508.78        505.88         9.49 o                         
  -2   7   2       3237.56       3245.19        22.24 o                         
  -1   7   2        781.10        767.31        11.74 o                         
   0   7   2        437.46        429.57         6.89 o                         
   1   7   2        211.49        239.63         6.29 o                         
   2   7   2       7343.08       7482.08        72.60 o                         
   3   7   2       1672.68       1713.10        16.69 o                         
   4   7   2       1239.29       1224.96        11.68 o                         
   5   7   2        321.17        339.25         5.20 o                         
   6   7   2       1497.11       1504.28        15.16 o                         
   7   7   2        597.99        618.67        15.19 o                         
   8   7   2        204.30        201.03         5.69 o                         
  -7   8   2         35.89         25.45         2.08 o                         
  -6   8   2       1184.51       1187.66        15.89 o                         
  -5   8   2        345.21        330.95         4.14 o                         
  -4   8   2        755.58        803.72         6.87 o                         
  -3   8   2         17.36         26.36         2.60 o                         
  -2   8   2       4253.35       4394.17        36.56 o                         
  -1   8   2        473.93        455.33         8.37 o                         
   0   8   2       1139.53       1169.62        10.15 o                         
   1   8   2        149.46        143.13         3.76 o                         
   2   8   2       2410.77       2561.46        27.54 o                         
   3   8   2       2318.99       2361.23        26.35 o                         
   4   8   2         29.00         30.75         3.96 o                         
   5   8   2         13.19         16.66         3.29 o                         
   6   8   2        497.19        527.50        12.14 o                         
   7   8   2        395.08        398.01         6.40 o                         
   8   8   2          3.65          2.48         0.92 o                         
  -6   9   2        977.87        701.36        10.38 o                         
  -5   9   2        232.71        250.57         2.33 o                         
  -4   9   2        241.21        266.72         2.88 o                         
  -3   9   2         20.60         28.75         2.35 o                         
  -2   9   2       1179.48       1274.15        11.30 o                         
  -1   9   2       1340.63       1437.24        12.54 o                         
   0   9   2         90.19        101.21         3.25 o                         
   1   9   2         30.13         41.21         2.71 o                         
   2   9   2        187.76        191.69         4.61 o                         
   3   9   2        161.71        165.37         4.63 o                         
   4   9   2        659.82        664.41         8.18 o                         
   5   9   2        773.48        825.81        11.08 o                         
   6   9   2         46.03         50.96         2.26 o                         
   7   9   2         53.58         38.41         1.37 o                         
  -4  10   2         42.33         51.65         1.31 o                         
  -3  10   2        146.94        154.17         2.34 o                         
  -2  10   2         18.88         19.86         1.71 o                         
  -1  10   2         33.79         48.10         2.13 o                         
   0  10   2        486.24        531.02         6.87 o                         
   1  10   2       1424.16       1591.49        12.89 o                         
   2  10   2        151.06        160.30         3.31 o                         
   3  10   2        523.83        534.96         5.68 o                         
   4  10   2         60.57         63.49         3.48 o                         
   5  10   2       1290.09       1200.84        80.10 o                         
   6  10   2        220.91        156.56        12.54 o                         
  -3  11   2       1117.39        982.79        16.61 o                         
  -2  11   2         17.43         19.06         0.97 o                         
  -1  11   2        667.53        734.32         6.34 o                         
   0  11   2         20.82         30.27         2.05 o                         
   1  11   2       1716.24       1734.68        20.88 o                         
   2  11   2        373.80        395.03         4.75 o                         
   3  11   2        326.20        320.23         7.89 o                         
   4  11   2         63.95         51.02         2.17 o                         
  -2 -10   3       1445.03       1323.08        13.44 o                         
  -1 -10   3          7.68          9.35         1.23 o                         
   0 -10   3        450.15        502.62        11.24 o                         
   1 -10   3        128.23        118.07         3.25 o                         
   2 -10   3       1062.30       1100.18        10.19 o                         
  -4  -9   3        272.00        265.86         6.26 o                         
  -3  -9   3         47.28         46.22         2.85 o                         
  -2  -9   3        387.75        399.73         6.48 o                         
  -1  -9   3        107.09        112.81         3.36 o                         
   0  -9   3         23.32         31.63         2.75 o                         
   1  -9   3         99.25        108.83         2.85 o                         
   2  -9   3         65.65         71.97         1.88 o                         
   3  -9   3         95.27        105.55         3.27 o                         
   4  -9   3        264.32        262.58         4.58 o                         
   5  -9   3        368.83        298.30         5.46 o                         
  -5  -8   3         17.24         15.37         2.16 o                         
  -4  -8   3         18.03         23.61         2.17 o                         
  -3  -8   3         65.27         69.34         2.79 o                         
  -2  -8   3        175.45        181.07         3.89 o                         
  -1  -8   3          4.52          6.87         2.21 o                         
   0  -8   3       1606.92       1614.38        18.96 o                         
   1  -8   3        675.32        736.73         9.19 o                         
   2  -8   3        186.34        169.01         2.94 o                         
   3  -8   3        461.19        452.94        10.62 o                         
   4  -8   3        891.18        893.79         8.48 o                         
   5  -8   3       1381.15       1395.20        16.61 o                         
   6  -8   3         19.59         19.61         1.14 o                         
  -6  -7   3       1064.81       1019.41        22.16 o                         
  -5  -7   3        387.58        399.19         6.69 o                         
  -4  -7   3        616.77        650.08         7.11 o                         
  -3  -7   3        404.47        443.50         8.49 o                         
  -2  -7   3       1169.29       1198.93        12.95 o                         
  -1  -7   3       1184.02       1224.47        17.39 o                         
   0  -7   3       3110.36       3095.08        29.85 o                         
   1  -7   3       5666.54       5750.23        40.01 o                         
   2  -7   3         20.64         27.25         2.37 o                         
   3  -7   3        673.72        681.36         5.64 o                         
   4  -7   3        128.94        150.95         2.44 o                         
   5  -7   3        948.94       1017.71         9.65 o                         
   6  -7   3         60.56         62.37         1.77 o                         
   7  -7   3         24.94         26.62         5.25 o                         
  -7  -6   3         95.15         97.46         4.01 o                         
  -6  -6   3       1171.71       1268.52        10.94 o                         
  -5  -6   3       1256.85       1337.33        16.50 o                         
  -4  -6   3        505.40        475.95         7.28 o                         
  -3  -6   3       1355.31       1355.26        12.29 o                         
  -2  -6   3        253.67        244.75         4.60 o                         
  -1  -6   3       1133.48       1089.12        10.57 o                         
   0  -6   3         89.72         87.87         4.92 o                         
   1  -6   3        657.50        620.98        16.08 o                         
   2  -6   3        188.32        187.75         3.15 o                         
   3  -6   3        102.50         99.59         1.98 o                         
   4  -6   3        799.55        781.94         7.91 o                         
   5  -6   3         35.49         50.22         2.16 o                         
   6  -6   3         11.95         17.96         2.02 o                         
   7  -6   3        477.27        491.87         6.17 o                         
   8  -6   3        553.22        465.78         9.02 o                         
  -8  -5   3          8.57          7.11         1.74 o                         
  -7  -5   3         34.32         42.89         1.79 o                         
  -6  -5   3        378.20        378.03         5.99 o                         
  -5  -5   3        455.45        470.74         6.89 o                         
  -4  -5   3        158.65        164.37         3.64 o                         
  -3  -5   3        210.15        234.17         4.23 o                         
  -2  -5   3         27.08         29.30         4.60 o                         
  -1  -5   3        225.16        247.45        10.08 o                         
   0  -5   3        153.11        153.42         6.86 o                         
   1  -5   3       1281.40       1260.36        17.70 o                         
   2  -5   3        108.56        115.32         5.79 o                         
   3  -5   3       2585.51       2610.24        22.03 o                         
   4  -5   3       2268.30       2234.98        13.29 o                         
   5  -5   3         66.68         70.29         2.52 o                         
   6  -5   3        218.26        216.77         3.58 o                         
   7  -5   3        407.48        442.56         4.24 o                         
   8  -5   3        852.35        880.00        20.34 o                         
  -8  -4   3        139.87        144.04        15.42 o                         
  -7  -4   3        399.02        406.09         5.65 o                         
  -6  -4   3         17.34         24.69         2.65 o                         
  -5  -4   3        186.30        183.27         4.68 o                         
  -4  -4   3         55.06         51.99         3.28 o                         
  -3  -4   3       4619.71       4421.61        78.73 o                         
  -2  -4   3       1403.03       1330.44        21.53 o                         
  -1  -4   3       3353.71       3253.42        28.25 o                         
   0  -4   3        671.14        585.68        11.78 o                         
   1  -4   3       5215.13       5136.19        58.19 o                         
   2  -4   3       2941.94       2895.83        24.03 o                         
   3  -4   3       3345.87       3460.17        31.16 o                         
   4  -4   3       3221.21       3242.55        40.93 o                         
   5  -4   3         73.16         74.03         2.14 o                         
   6  -4   3        647.00        655.37         8.20 o                         
   7  -4   3        462.72        514.41         5.43 o                         
   8  -4   3       1016.73       1071.02         9.29 o                         
   9  -4   3          8.71         12.25         1.26 o                         
  -8  -3   3         24.94         30.82         1.58 o                         
  -7  -3   3       2061.51       2157.45        24.29 o                         
  -6  -3   3        387.51        389.33         5.49 o                         
  -5  -3   3       2593.22       2469.62        34.91 o                         
  -4  -3   3        335.13        308.21         9.04 o                         
  -3  -3   3       5276.77       5173.93        65.20 o                         
  -2  -3   3       8549.29       8048.78        64.88 o                         
  -1  -3   3         38.39         33.42         2.05 o                         
   0  -3   3       1931.15       1851.89        16.16 o                         
   1  -3   3        831.44        853.55        10.43 o                         
   2  -3   3       3526.00       3640.09        28.99 o                         
   3  -3   3        164.67        137.58         3.90 o                         
   4  -3   3        661.16        681.04         8.50 o                         
   5  -3   3          4.57          8.41         3.03 o                         
   6  -3   3        408.34        387.17         4.08 o                         
   7  -3   3        432.72        442.21         5.66 o                         
   8  -3   3         21.47         28.28         2.80 o                         
   9  -3   3         21.17         23.16         3.45 o                         
  -9  -2   3        178.92        154.79         3.23 o                         
  -8  -2   3         32.14         35.50         2.60 o                         
  -7  -2   3       1195.63       1276.86        16.25 o                         
  -6  -2   3       2284.88       2278.50        34.92 o                         
  -5  -2   3         34.33         41.59         2.96 o                         
  -4  -2   3        209.51        213.26         4.28 o                         
  -3  -2   3        749.39        718.61        13.01 o                         
  -2  -2   3        360.99        324.63         6.53 o                         
  -1  -2   3        704.93        652.71         8.99 o                         
   0  -2   3       1582.28       1461.36        13.27 o                         
   1  -2   3        217.62        207.63         3.14 o                         
   2  -2   3       1171.77       1203.93        10.25 o                         
   3  -2   3         83.75        112.55         5.81 o                         
   4  -2   3       2544.83       2626.19        18.57 o                         
   5  -2   3       1221.29       1163.65        13.95 o                         
   6  -2   3        631.85        676.88         6.99 o                         
   7  -2   3       2187.59       2227.52        20.01 o                         
   8  -2   3        211.14        210.20         4.21 o                         
   9  -2   3         48.03         39.39         2.49 o                         
  -8  -1   3         44.04         49.04         2.72 o                         
  -7  -1   3        191.45        202.30         8.28 o                         
  -6  -1   3        141.27        158.14         5.10 o                         
  -5  -1   3        759.28        746.41        12.95 o                         
  -4  -1   3       2638.89       2460.87        34.04 o                         
  -3  -1   3        638.55        592.47        10.77 o                         
  -2  -1   3       1741.43       1739.65        16.79 o                         
  -1  -1   3         49.74         48.54         1.17 o                         
   0  -1   3       8343.15       8308.75        53.79 o                         
   1  -1   3       3300.79       3185.72        24.11 o                         
   2  -1   3       2279.65       2187.03        28.89 o                         
   3  -1   3        437.89        478.14        11.97 o                         
   4  -1   3       6454.13       6387.92        71.71 o                         
   5  -1   3       1825.77       1821.83        35.59 o                         
   6  -1   3       1626.84       1524.06        60.00 o                         
   7  -1   3       1100.99       1105.77        10.88 o                         
   8  -1   3        189.15        191.98         4.23 o                         
   9  -1   3        134.56        148.20         3.12 o                         
  10  -1   3        289.31        284.93         6.18 o                         
  -9   0   3        155.51        158.89         2.77 o                         
  -8   0   3       1432.25       1538.53        17.35 o                         
  -7   0   3        122.89        130.14         5.61 o                         
  -6   0   3        633.57        648.50         7.82 o                         
  -5   0   3        337.04        332.71         6.47 o                         
  -4   0   3       8794.50       8438.48        67.90 o                         
  -3   0   3       1155.42       1072.51        21.68 o                         
  -2   0   3       3483.62       3395.13        74.94 o                         
  -1   0   3       1768.08       1986.41        49.40 o                         
   0   0   3      17953.00      17941.87       108.05 o                         
   1   0   3      17559.37      18041.59       227.57 o                         
   2   0   3       1891.20       1784.95        12.73 o                         
   3   0   3        564.10        562.07         7.12 o                         
   4   0   3       1384.14       1225.72        12.41 o                         
   5   0   3       1388.55       1309.85        17.56 o                         
   6   0   3        334.18        318.34         7.91 o                         
   7   0   3         21.84         27.83         2.60 o                         
   8   0   3         40.23         48.21         2.82 o                         
   9   0   3         15.27         15.95         2.33 o                         
  10   0   3         78.33         81.05         2.92 o                         
  -9   1   3          8.24          8.25         1.85 o                         
  -8   1   3       2154.47       2197.65        19.28 o                         
  -7   1   3       1360.25       1387.03        21.86 o                         
  -6   1   3        436.79        454.90         6.71 o                         
  -5   1   3         41.58         44.17         5.69 o                         
  -4   1   3       7740.52       7526.50        55.78 o                         
  -3   1   3       5794.69       5580.89        70.99 o                         
  -2   1   3         70.96         81.00         1.80 o                         
  -1   1   3        618.70        579.37        13.83 o                         
   0   1   3        492.25        502.37         5.38 o                         
   1   1   3       1275.84       1195.85         8.52 o                         
   2   1   3        957.10        944.83         6.36 o                         
   3   1   3        610.58        628.36        16.07 o                         
   4   1   3        872.57        896.48        11.65 o                         
   5   1   3        283.80        294.22         6.54 o                         
   6   1   3          3.51          4.73         2.65 o                         
   7   1   3       2088.67       2099.21        16.16 o                         
   8   1   3        470.23        455.66         7.31 o                         
   9   1   3        408.70        464.36         6.61 o                         
  10   1   3        255.90        259.09         4.42 o                         
  -9   2   3          3.27          3.48         1.13 o                         
  -8   2   3        312.34        327.66         5.59 o                         
  -7   2   3        474.23        506.30         6.58 o                         
  -6   2   3         20.02         23.98         2.46 o                         
  -5   2   3        196.65        189.72         5.77 o                         
  -4   2   3        157.72        142.42         4.10 o                         
  -3   2   3        287.71        296.42         4.67 o                         
  -2   2   3       3738.94       3773.58        39.80 o                         
  -1   2   3       9875.47      10358.36       101.91 o                         
   0   2   3       8746.82       9090.26        99.06 o                         
   1   2   3       3748.52       3819.83        26.80 o                         
   2   2   3        445.01        412.84         5.17 o                         
   3   2   3       7149.94       6711.62        51.84 o                         
   4   2   3        615.98        576.68        10.30 o                         
   5   2   3       2820.73       2725.09        26.49 o                         
   6   2   3        265.12        257.68         4.66 o                         
   7   2   3       1702.66       1739.79        17.54 o                         
   8   2   3        591.02        639.85        10.39 o                         
   9   2   3        153.01        182.18         3.64 o                         
  10   2   3        209.32        174.53        15.08 o                         
  -9   3   3         69.45         64.82         2.02 o                         
  -8   3   3         19.63         23.57         2.46 o                         
  -7   3   3        186.35        196.53         4.97 o                         
  -6   3   3        967.18        983.48        10.03 o                         
  -5   3   3       4370.30       4310.31        50.96 o                         
  -4   3   3        571.33        564.37         9.17 o                         
  -3   3   3       1105.26        995.02        25.03 o                         
  -2   3   3        715.88        818.05        14.03 o                         
  -1   3   3      19877.26      20781.72       161.06 o                         
   0   3   3       4386.25       4454.06        74.71 o                         
   1   3   3       7061.18       7260.55        50.48 o                         
   2   3   3       2255.91       2270.22        21.38 o                         
   3   3   3       6338.17       6447.23        47.16 o                         
   4   3   3       3278.86       3213.21        32.00 o                         
   5   3   3        250.81        245.12         5.16 o                         
   6   3   3          5.04          6.26         2.74 o                         
   7   3   3        917.65        904.12         8.38 o                         
   8   3   3        306.31        327.73         5.68 o                         
   9   3   3         81.78         82.45         2.28 o                         
  10   3   3          6.48          5.49         1.12 o                         
  -8   4   3          2.32          2.73         2.05 o                         
  -7   4   3       1940.44       1992.66        25.18 o                         
  -6   4   3         14.48         19.65         2.41 o                         
  -5   4   3       6082.77       6046.83        50.66 o                         
  -4   4   3        993.71        980.79        16.50 o                         
  -3   4   3        745.60        725.84        15.60 o                         
  -2   4   3         65.02         71.38         3.02 o                         
  -1   4   3       9819.79      10196.68        80.71 o                         
   0   4   3       6971.87       7185.68        50.08 o                         
   1   4   3         87.32         76.52         2.72 o                         
   2   4   3         88.38        119.50         5.47 o                         
   3   4   3       1891.31       1854.53        34.16 o                         
   4   4   3        666.14        693.84        15.17 o                         
   5   4   3        183.25        206.76         4.23 o                         
   6   4   3        912.35        964.53        13.55 o                         
   7   4   3         73.75         70.34         3.80 o                         
   8   4   3         53.62         70.79         2.88 o                         
   9   4   3         41.72         50.31         3.01 o                         
  -8   5   3          4.07          5.80         1.58 o                         
  -7   5   3        358.52        368.22         3.29 o                         
  -6   5   3        170.65        181.89         3.65 o                         
  -5   5   3        398.19        388.46         4.95 o                         
  -4   5   3       1003.86       1043.69        18.57 o                         
  -3   5   3         90.68         82.55         4.12 o                         
  -2   5   3        967.47        960.03         9.33 o                         
  -1   5   3        734.72        768.72        11.42 o                         
   0   5   3         27.97         38.96         2.72 o                         
   1   5   3       2105.06       2038.72        19.70 o                         
   2   5   3       8914.38       8938.73        83.08 o                         
   3   5   3        876.65        877.30         9.65 o                         
   4   5   3        307.04        334.22         7.06 o                         
   5   5   3        157.30        165.23         5.82 o                         
   6   5   3       1043.88        993.03        10.34 o                         
   7   5   3        330.08        352.79         7.01 o                         
   8   5   3        622.82        657.95         7.25 o                         
   9   5   3         21.28         18.20         1.27 o                         
  -8   6   3          0.22          2.23         1.09 o                         
  -7   6   3         64.21         73.13         1.62 o                         
  -6   6   3        306.61        300.63         4.50 o                         
  -5   6   3        281.06        273.57         3.65 o                         
  -4   6   3        455.42        470.83         4.37 o                         
  -3   6   3        606.72        626.42        10.54 o                         
  -2   6   3       5286.22       5219.50        52.97 o                         
  -1   6   3        101.02         99.63         2.94 o                         
   0   6   3       3199.37       3132.74        29.34 o                         
   1   6   3        482.92        471.84        17.08 o                         
   2   6   3      11419.60      11140.46       169.29 o                         
   3   6   3       3059.84       2926.72        25.96 o                         
   4   6   3        860.68        851.46        22.81 o                         
   5   6   3         66.98         66.29         2.69 o                         
   6   6   3       2106.55       2146.98        29.77 o                         
   7   6   3        545.15        557.19        10.75 o                         
   8   6   3        206.99        219.14         5.32 o                         
   9   6   3         39.40         42.87         1.84 o                         
  -7   7   3        236.39        234.63         2.72 o                         
  -6   7   3       1199.76       1203.07        13.87 o                         
  -5   7   3         95.97        112.54         2.59 o                         
  -4   7   3       3083.81       3215.92        18.44 o                         
  -3   7   3         21.12         24.25         2.25 o                         
  -2   7   3       4116.24       4204.40        31.15 o                         
  -1   7   3        896.84        853.95        19.29 o                         
   0   7   3        933.86        946.05        14.62 o                         
   1   7   3         85.24         96.37         3.96 o                         
   2   7   3       5213.58       5173.94        55.76 o                         
   3   7   3       1658.64       1538.56        22.81 o                         
   4   7   3         18.60         22.75         2.63 o                         
   5   7   3         52.41         50.77         4.20 o                         
   6   7   3        566.48        582.16         9.41 o                         
   7   7   3        177.10        178.52         4.04 o                         
   8   7   3         24.47         32.42         1.81 o                         
  -6   8   3        310.19        305.72         3.68 o                         
  -5   8   3        113.69        118.39         2.31 o                         
  -4   8   3        772.28        845.72         6.54 o                         
  -3   8   3         41.62         52.56         3.53 o                         
  -2   8   3        446.97        459.59         7.12 o                         
  -1   8   3         21.29         27.48         2.73 o                         
   0   8   3        432.85        422.60         6.85 o                         
   1   8   3        799.93        790.05        20.87 o                         
   2   8   3        178.28        185.47         5.01 o                         
   3   8   3         16.70         18.16         3.52 o                         
   4   8   3        169.70        192.62         5.86 o                         
   5   8   3        745.85        788.65         9.45 o                         
   6   8   3        289.12        312.39         6.19 o                         
   7   8   3         58.50         60.62         2.18 o                         
   8   8   3         87.46         68.51         1.99 o                         
  -6   9   3          2.07          3.56         0.68 o                         
  -5   9   3          2.43          4.76         1.04 o                         
  -4   9   3        139.44        154.97         2.61 o                         
  -3   9   3        241.14        244.86         3.96 o                         
  -2   9   3        254.11        290.08         4.67 o                         
  -1   9   3        596.80        610.39         9.90 o                         
   0   9   3         75.58         84.79         3.30 o                         
   1   9   3       1894.87       1907.74        29.51 o                         
   2   9   3        126.66        124.21         4.06 o                         
   3   9   3       1018.61       1075.76        35.82 o                         
   4   9   3        328.59        313.96         6.66 o                         
   5   9   3       3039.90       3147.92        75.56 o                         
   6   9   3        564.66        551.41         6.31 o                         
   7   9   3        152.68        125.97         4.92 o                         
  -5  10   3        635.46        440.86         6.94 o                         
  -4  10   3        122.08        119.79         2.67 o                         
  -3  10   3       1423.01       1517.50        11.17 o                         
  -2  10   3         97.89         99.87         2.89 o                         
  -1  10   3        968.40       1029.29        21.51 o                         
   0  10   3        161.19        165.36         4.77 o                         
   1  10   3       1751.14       1840.01        13.17 o                         
   2  10   3         44.77         45.34         2.88 o                         
   3  10   3       1158.72       1194.38        12.63 o                         
   4  10   3         41.69         32.66         2.33 o                         
   5  10   3       1443.50       1450.03        21.85 o                         
   6  10   3        333.60        301.46         7.72 o                         
  -3  11   3        295.62        256.95         3.36 o                         
  -2  11   3          6.65          6.82         1.01 o                         
  -1  11   3        350.15        355.14         4.63 o                         
   0  11   3         98.83        100.12         2.13 o                         
   1  11   3          5.57          9.52         1.39 o                         
   2  11   3         25.67         26.51         1.85 o                         
   3  11   3         13.86         12.38         1.36 o                         
   4  11   3        115.60        118.65         2.20 o                         
   0  12   3         54.79         42.62         0.92 o                         
   1  12   3        109.29         80.10         2.46 o                         
   0 -10   4          6.29          5.43         0.91 o                         
   1 -10   4         20.22         19.13         1.50 o                         
  -3  -9   4          4.70          5.98         2.48 o                         
  -2  -9   4        512.07        546.06         7.52 o                         
  -1  -9   4          4.42          7.57         1.74 o                         
   0  -9   4        893.05        938.47         8.19 o                         
   1  -9   4        100.31        111.88         2.06 o                         
   2  -9   4        655.62        656.22        12.86 o                         
   3  -9   4        192.66        191.72         3.12 o                         
   4  -9   4        467.98        412.59        45.83 o                         
  -5  -8   4        212.96        166.83         2.71 o                         
  -4  -8   4        461.37        486.72         6.92 o                         
  -3  -8   4        233.80        244.93         5.16 o                         
  -2  -8   4       1708.34       1774.21        16.46 o                         
  -1  -8   4        844.83        878.95         8.67 o                         
   0  -8   4        356.09        370.32         5.38 o                         
   1  -8   4        527.04        561.10         5.80 o                         
   2  -8   4        105.93        114.18         2.36 o                         
   3  -8   4        287.25        314.39         5.42 o                         
   4  -8   4        258.83        283.80         3.90 o                         
   5  -8   4        184.23        206.34         4.10 o                         
   6  -8   4          4.42          3.98         1.36 o                         
  -6  -7   4        844.81        788.95        12.09 o                         
  -5  -7   4       1071.44       1146.52        13.10 o                         
  -4  -7   4          8.30          8.50         3.43 o                         
  -3  -7   4         68.79         83.44         2.67 o                         
  -2  -7   4        281.04        289.99         4.55 o                         
  -1  -7   4        281.85        279.44         7.99 o                         
   0  -7   4        108.54        102.77         2.78 o                         
   1  -7   4         72.80         71.90         3.28 o                         
   2  -7   4         30.79         36.34         2.67 o                         
   3  -7   4         73.79         78.36         2.25 o                         
   4  -7   4          8.49          7.79         1.89 o                         
   5  -7   4        136.04        129.60         2.98 o                         
   6  -7   4        116.16        122.64         2.80 o                         
   7  -7   4        185.20        146.92         3.53 o                         
  -7  -6   4         19.44         13.95         1.52 o                         
  -6  -6   4        211.63        228.63         4.88 o                         
  -5  -6   4        270.74        275.00         5.10 o                         
  -4  -6   4        185.31        195.50         4.04 o                         
  -3  -6   4        988.66       1066.25        10.29 o                         
  -2  -6   4        146.52        160.17         3.85 o                         
  -1  -6   4        124.80        129.84         4.02 o                         
   0  -6   4        371.74        345.95         4.53 o                         
   1  -6   4        684.23        664.50         5.54 o                         
   2  -6   4        101.41        101.93         3.21 o                         
   3  -6   4       1249.88       1202.25        10.93 o                         
   4  -6   4        279.48        290.41         4.08 o                         
   5  -6   4       1042.70       1026.72         8.82 o                         
   6  -6   4        315.13        297.29         4.24 o                         
   7  -6   4       1092.39       1112.31        16.02 o                         
  -7  -5   4        579.99        633.85        11.67 o                         
  -6  -5   4         99.59         94.29         3.22 o                         
  -5  -5   4        450.72        470.57         5.43 o                         
  -4  -5   4        238.99        226.18         4.58 o                         
  -3  -5   4       4908.25       4834.43        99.57 o                         
  -2  -5   4        831.67        800.27        11.65 o                         
  -1  -5   4       1094.23       1039.06        26.22 o                         
   0  -5   4         77.86         68.82         4.76 o                         
   1  -5   4       6076.96       6021.56        57.77 o                         
   2  -5   4       1820.16       1788.21        21.77 o                         
   3  -5   4        929.01        942.13         6.38 o                         
   4  -5   4        960.54        978.87         6.45 o                         
   5  -5   4        324.15        345.32         3.39 o                         
   6  -5   4        287.34        287.52         6.26 o                         
   7  -5   4        398.31        441.09         4.86 o                         
   8  -5   4        120.19        144.94         2.79 o                         
  -8  -4   4         64.02         54.38         2.35 o                         
  -7  -4   4       1471.50       1506.99        37.66 o                         
  -6  -4   4        573.73        559.00         7.34 o                         
  -5  -4   4        449.58        445.89         4.78 o                         
  -4  -4   4         18.87         22.91         2.07 o                         
  -3  -4   4       5059.19       4887.90        45.77 o                         
  -2  -4   4       2637.39       2431.67        33.84 o                         
  -1  -4   4         94.79         99.77         4.64 o                         
   0  -4   4        322.84        318.60         7.90 o                         
   1  -4   4       2271.78       2121.57        50.65 o                         
   2  -4   4       1533.97       1510.74        23.17 o                         
   3  -4   4          8.31         13.61         2.66 o                         
   4  -4   4         19.07         23.42         2.91 o                         
   5  -4   4         34.05         35.94         1.87 o                         
   6  -4   4        106.82        108.15         2.96 o                         
   7  -4   4         15.02         18.03         2.23 o                         
   8  -4   4        391.95        368.89         5.87 o                         
   9  -4   4         10.24          9.92         1.60 o                         
  -8  -3   4         13.93         15.01         2.01 o                         
  -7  -3   4        661.97        684.72         9.53 o                         
  -6  -3   4        140.01        146.42         4.12 o                         
  -5  -3   4        192.90        200.50         4.04 o                         
  -4  -3   4        218.81        219.20         4.13 o                         
  -3  -3   4        321.71        326.34        10.72 o                         
  -2  -3   4       1711.73       1677.23        28.60 o                         
  -1  -3   4       1804.45       1811.21        19.49 o                         
   0  -3   4       3119.96       2938.59        22.25 o                         
   1  -3   4       2263.65       2187.84        43.31 o                         
   2  -3   4         41.57         48.29         2.67 o                         
   3  -3   4        161.80        161.03         5.10 o                         
   4  -3   4       2541.15       2496.08        30.00 o                         
   5  -3   4        107.03        101.94         3.66 o                         
   6  -3   4       3141.54       3122.81        26.14 o                         
   7  -3   4         38.48         39.70         2.26 o                         
   8  -3   4        546.00        545.61         5.98 o                         
   9  -3   4        226.89        242.43        10.75 o                         
  -8  -2   4         74.41         76.12         1.87 o                         
  -7  -2   4          8.79         14.76         2.32 o                         
  -6  -2   4         12.74         15.04         2.59 o                         
  -5  -2   4        696.96        720.41        10.15 o                         
  -4  -2   4       3260.45       3156.05        30.23 o                         
  -3  -2   4        125.19        120.68         4.11 o                         
  -2  -2   4        842.46        829.21        11.68 o                         
  -1  -2   4       1284.38       1187.10        19.00 o                         
   0  -2   4      15514.68      15216.33       110.96 o                         
   1  -2   4       1121.94       1092.09         9.57 o                         
   2  -2   4       4697.81       4655.37        55.92 o                         
   3  -2   4         37.74         47.86         2.43 o                         
   4  -2   4       6875.79       6992.87        42.86 o                         
   5  -2   4       3144.78       3141.95        32.80 o                         
   6  -2   4        416.89        399.90         3.66 o                         
   7  -2   4        280.57        265.61         3.93 o                         
   8  -2   4        345.92        395.58         4.87 o                         
   9  -2   4         74.79         69.29         2.34 o                         
  -8  -1   4        746.97        812.52         9.41 o                         
  -7  -1   4          5.86         10.19         2.44 o                         
  -6  -1   4       1275.85       1250.09        11.39 o                         
  -5  -1   4        741.99        772.58         6.79 o                         
  -4  -1   4       5527.15       5354.64        42.04 o                         
  -3  -1   4        862.13        873.97        13.40 o                         
  -2  -1   4       3710.93       3400.14        86.06 o                         
  -1  -1   4        171.45        187.85         4.57 o                         
   0  -1   4      18174.07      17249.57       101.59 o                         
   1  -1   4       5299.62       4823.09        45.46 o                         
   2  -1   4        680.23        611.63         8.02 o                         
   3  -1   4         69.49         75.81         2.08 o                         
   4  -1   4       5190.24       5120.49        77.06 o                         
   5  -1   4       1026.85       1022.92        15.67 o                         
   6  -1   4        595.06        600.45         7.10 o                         
   7  -1   4        162.44        167.77         3.08 o                         
   8  -1   4         13.47         21.14         2.75 o                         
   9  -1   4         51.06         51.34         2.13 o                         
  10  -1   4        222.21        223.72         3.73 o                         
  -9   0   4         11.54          7.69         1.71 o                         
  -8   0   4        932.48        952.08        23.68 o                         
  -7   0   4         32.56         36.60         2.75 o                         
  -6   0   4        574.71        580.92         8.35 o                         
  -5   0   4        155.95        178.26         3.75 o                         
  -4   0   4       2137.48       2106.70        18.17 o                         
  -3   0   4       2000.48       1922.52        27.98 o                         
  -2   0   4        213.39        212.90         9.31 o                         
  -1   0   4         43.77         47.53         3.06 o                         
   0   0   4       3674.38       3672.68        28.46 o                         
   1   0   4       1131.28       1015.21        10.76 o                         
   2   0   4       1482.83       1404.77        15.78 o                         
   3   0   4       4827.89       4768.58        46.34 o                         
   4   0   4        599.93        595.75        12.20 o                         
   5   0   4        176.84        191.51         5.67 o                         
   6   0   4        439.92        444.74        10.56 o                         
   7   0   4       1825.60       1885.76        16.63 o                         
   8   0   4        292.87        310.72         6.18 o                         
   9   0   4        462.13        492.32         6.79 o                         
  10   0   4         28.40         19.55         1.69 o                         
  -9   1   4         35.89         30.87         1.82 o                         
  -8   1   4        250.74        251.35         5.59 o                         
  -7   1   4        168.68        170.08         4.73 o                         
  -6   1   4        315.61        308.20         8.93 o                         
  -5   1   4        180.63        161.42        13.99 o                         
  -4   1   4         46.63         57.31         3.99 o                         
  -3   1   4         20.06         28.18         3.57 o                         
  -2   1   4       1466.58       1353.40        12.58 o                         
  -1   1   4       9814.80       9486.10       116.23 o                         
   0   1   4       5886.73       6121.21        59.28 o                         
   1   1   4       4323.52       4163.05        35.26 o                         
   2   1   4       2121.89       2019.30        41.61 o                         
   3   1   4      27986.14      28535.52       151.75 o                         
   4   1   4       4293.95       4319.74        81.80 o                         
   5   1   4       1233.80       1212.38        16.95 o                         
   6   1   4         37.43         46.41         5.96 o                         
   7   1   4       2560.05       2500.94        24.88 o                         
   8   1   4       1146.03       1107.49         9.50 o                         
   9   1   4        397.15        463.62         6.67 o                         
  10   1   4          2.11          4.22         1.07 o                         
  -8   2   4        191.36        192.16         4.88 o                         
  -7   2   4        314.40        330.02         5.08 o                         
  -6   2   4        947.69        899.22        36.12 o                         
  -5   2   4       2029.54       1986.28        18.49 o                         
  -4   2   4        139.05        141.36         4.65 o                         
  -3   2   4       4056.40       3907.92        33.11 o                         
  -2   2   4       1052.40       1066.68        12.75 o                         
  -1   2   4      24403.60      26360.23       306.03 o                         
   0   2   4       2565.64       2673.38        49.51 o                         
   1   2   4       8101.42       8230.64        45.73 o                         
   2   2   4        181.79        216.65         3.28 o                         
   3   2   4       8597.16       8439.34        58.38 o                         
   4   2   4       1643.69       1494.55        15.86 o                         
   5   2   4         20.01         25.62         4.47 o                         
   6   2   4         73.48         87.56         4.04 o                         
   7   2   4       1018.50        976.94        24.31 o                         
   8   2   4        347.15        333.46         5.18 o                         
   9   2   4         16.79         17.09         2.12 o                         
  10   2   4        226.60        229.80         4.91 o                         
  -8   3   4        230.04        249.50         5.12 o                         
  -7   3   4       1184.16       1204.79        12.81 o                         
  -6   3   4         20.08         19.37         2.44 o                         
  -5   3   4       1672.68       1617.54        13.95 o                         
  -4   3   4        421.08        399.39         8.41 o                         
  -3   3   4       2972.81       3093.96        41.44 o                         
  -2   3   4        502.62        534.22         9.15 o                         
  -1   3   4       5377.40       5918.40        71.93 o                         
   0   3   4       3399.43       3578.05        39.47 o                         
   1   3   4        384.97        363.18         8.20 o                         
   2   3   4       1532.88       1454.01        13.78 o                         
   3   3   4        567.35        502.69         8.58 o                         
   4   3   4        115.63        128.21         2.65 o                         
   5   3   4         66.18         79.03         3.44 o                         
   6   3   4        963.64        992.29        12.64 o                         
   7   3   4        881.26        858.70        11.33 o                         
   8   3   4        133.63        129.53         3.10 o                         
   9   3   4        203.41        224.79         5.73 o                         
  10   3   4        682.15        651.86        29.37 o                         
  -8   4   4         46.32         50.24         2.12 o                         
  -7   4   4        841.56        874.21         8.40 o                         
  -6   4   4        140.12        157.69         3.59 o                         
  -5   4   4        616.77        629.89         6.92 o                         
  -4   4   4        192.98        191.40        14.36 o                         
  -3   4   4        511.50        548.51        13.45 o                         
  -2   4   4        452.40        392.72        10.80 o                         
  -1   4   4        920.23       1004.94        14.80 o                         
   0   4   4         27.07         30.89         2.76 o                         
   1   4   4       4185.33       4164.11        37.40 o                         
   2   4   4       5059.52       4896.64        73.34 o                         
   3   4   4        453.44        489.77        21.43 o                         
   4   4   4       2241.29       2268.82        21.85 o                         
   5   4   4        297.25        288.91         6.66 o                         
   6   4   4       7102.17       7131.96        67.88 o                         
   7   4   4        820.89        823.14         9.97 o                         
   8   4   4        468.18        474.57         5.43 o                         
   9   4   4         36.92         44.28         1.83 o                         
  -8   5   4        135.77        134.52         2.90 o                         
  -7   5   4         13.42         18.61         1.81 o                         
  -6   5   4        340.10        361.77         4.29 o                         
  -5   5   4       1097.77       1119.45         9.59 o                         
  -4   5   4       1920.03       1936.54        24.95 o                         
  -3   5   4       2262.85       2330.46        24.88 o                         
  -2   5   4       8827.68       9089.22        99.82 o                         
  -1   5   4        215.35        198.94         3.91 o                         
   0   5   4       3677.36       3697.24        25.32 o                         
   1   5   4       1845.83       1823.96        42.41 o                         
   2   5   4      10807.21      10890.23       106.06 o                         
   3   5   4         87.22         93.48         4.16 o                         
   4   5   4       1975.64       1963.20        24.68 o                         
   5   5   4        116.04        128.54         6.48 o                         
   6   5   4       3249.18       3133.39        69.64 o                         
   7   5   4        503.02        524.88         9.13 o                         
   8   5   4        138.71        146.71         3.65 o                         
   9   5   4         77.15         88.66         2.01 o                         
  -7   6   4         41.58         35.38         1.51 o                         
  -6   6   4       1398.36       1480.47         9.35 o                         
  -5   6   4        329.92        324.25         4.22 o                         
  -4   6   4       3486.22       3667.94        23.27 o                         
  -3   6   4         13.60         18.17         2.52 o                         
  -2   6   4       1781.91       1742.09        25.23 o                         
  -1   6   4         95.79        100.84         3.12 o                         
   0   6   4       1859.49       1782.47        16.52 o                         
   1   6   4        134.67        152.24         4.37 o                         
   2   6   4        886.86        843.00         9.76 o                         
   3   6   4        879.10        854.39        18.65 o                         
   4   6   4         21.82         24.83         4.64 o                         
   5   6   4       1701.20       1703.02        31.09 o                         
   6   6   4        690.86        687.02        10.15 o                         
   7   6   4         81.17         83.07         3.08 o                         
   8   6   4         89.82         93.42         2.93 o                         
   9   6   4        180.19        181.08         4.68 o                         
  -7   7   4         27.51         30.03         2.01 o                         
  -6   7   4        454.39        459.44         4.64 o                         
  -5   7   4        216.48        208.32         3.04 o                         
  -4   7   4       1048.99       1089.88        10.81 o                         
  -3   7   4        222.19        229.10         4.84 o                         
  -2   7   4        128.21        123.40         4.32 o                         
  -1   7   4         42.45         53.02         3.08 o                         
   0   7   4         16.59         16.71         2.40 o                         
   1   7   4        161.56        171.45         6.25 o                         
   2   7   4         84.62         74.75         6.62 o                         
   3   7   4          1.38          2.43         2.62 o                         
   4   7   4       1395.05       1346.45        25.57 o                         
   5   7   4       3028.22       3031.79        55.04 o                         
   6   7   4         10.13         12.58         2.93 o                         
   7   7   4        886.85        936.61        12.18 o                         
   8   7   4        110.33        109.73         2.55 o                         
  -6   8   4         57.32         70.51         1.53 o                         
  -5   8   4        220.53        234.43         2.83 o                         
  -4   8   4         46.53         62.48         2.22 o                         
  -3   8   4         37.13         37.15         3.14 o                         
  -2   8   4       2098.98       2186.23        20.08 o                         
  -1   8   4       1871.19       1957.13        26.01 o                         
   0   8   4       1417.21       1395.47        13.07 o                         
   1   8   4       1938.80       1896.78        21.71 o                         
   2   8   4        157.54        147.57         6.11 o                         
   3   8   4       1497.41       1464.77        27.55 o                         
   4   8   4        560.39        619.58        19.01 o                         
   5   8   4       3047.65       3181.05        33.65 o                         
   6   8   4         46.04         44.97         2.59 o                         
   7   8   4        603.89        615.55        10.50 o                         
   8   8   4         11.88         12.00         1.68 o                         
  -5   9   4       1233.99       1261.76        11.35 o                         
  -4   9   4        412.97        409.29         4.04 o                         
  -3   9   4        478.53        502.53         5.41 o                         
  -2   9   4        468.34        484.57         8.40 o                         
  -1   9   4       4244.93       4264.63        50.18 o                         
   0   9   4        175.51        175.91         5.55 o                         
   1   9   4       1959.24       1934.29        17.69 o                         
   2   9   4         46.55         41.24         3.21 o                         
   3   9   4        739.71        760.59        11.31 o                         
   4   9   4         56.12         64.64         4.10 o                         
   5   9   4        228.90        235.88         5.28 o                         
   6   9   4          4.90          6.92         1.51 o                         
   7   9   4         59.41         52.07         6.26 o                         
  -4  10   4        108.45        114.39         2.54 o                         
  -3  10   4        234.10        227.66         2.91 o                         
  -2  10   4         36.66         51.47         2.31 o                         
  -1  10   4        398.58        407.66         7.14 o                         
   0  10   4        151.53        128.28         3.82 o                         
   1  10   4          4.36          6.42         2.69 o                         
   2  10   4          2.14          5.16         2.15 o                         
   3  10   4          6.75         10.05         2.51 o                         
   4  10   4         41.55         40.83         2.48 o                         
   5  10   4        333.87        336.19         3.94 o                         
   6  10   4        135.10        112.97         7.22 o                         
  -3  11   4        132.65        134.78         3.95 o                         
  -2  11   4         51.29         57.53         1.42 o                         
  -1  11   4        115.67        123.98         2.71 o                         
   0  11   4         49.72         46.08         3.10 o                         
   1  11   4        804.23        784.70        43.36 o                         
   2  11   4       1013.59        989.58        11.76 o                         
   3  11   4        118.75        144.43         2.91 o                         
   4  11   4        184.29        207.83         5.33 o                         
   5  11   4        361.41        268.76        37.74 o                         
   0  12   4        524.24        416.33         4.01 o                         
   1  12   4        551.62        433.29         5.26 o                         
   2  12   4       1930.32       1605.64        15.51 o                         
  -2  -9   5        923.57        766.72        11.56 o                         
  -1  -9   5        366.66        361.72         5.38 o                         
   0  -9   5        100.39        110.97         2.98 o                         
   1  -9   5         90.66         89.21         1.96 o                         
   2  -9   5        332.64        315.13        14.88 o                         
   3  -9   5        203.90        194.60         3.66 o                         
  -4  -8   5         41.60         32.33         1.80 o                         
  -3  -8   5         15.54         22.14         2.88 o                         
  -2  -8   5        180.36        186.40         4.65 o                         
  -1  -8   5        404.03        408.45         5.85 o                         
   0  -8   5        151.17        152.85         3.38 o                         
   1  -8   5        329.17        335.86         4.68 o                         
   2  -8   5        193.07        195.95         3.07 o                         
   3  -8   5         10.81         12.22         1.59 o                         
   4  -8   5         10.98         11.02         1.33 o                         
   5  -8   5        374.57        333.37         9.22 o                         
  -5  -7   5         30.65         31.54         2.67 o                         
  -4  -7   5       1180.00       1259.36        31.00 o                         
  -3  -7   5       1174.74       1233.12        18.17 o                         
  -2  -7   5         24.71         29.18         3.18 o                         
  -1  -7   5        211.36        239.69         5.82 o                         
   0  -7   5         32.09         43.65         2.33 o                         
   1  -7   5       2502.39       2527.88        20.51 o                         
   2  -7   5        179.58        193.09         3.77 o                         
   3  -7   5        800.86        838.87         8.70 o                         
   4  -7   5         34.33         38.13         1.93 o                         
   5  -7   5       1222.14       1290.96        10.07 o                         
   6  -7   5        239.07        237.83         3.63 o                         
  -6  -6   5          6.40          7.42         1.24 o                         
  -5  -6   5        360.58        377.12         5.60 o                         
  -4  -6   5        769.86        796.47        11.83 o                         
  -3  -6   5       3096.03       3110.37        45.78 o                         
  -2  -6   5        409.64        400.40         5.81 o                         
  -1  -6   5        996.46        987.18        12.06 o                         
   0  -6   5         38.40         41.72         3.43 o                         
   1  -6   5       2353.65       2392.62        15.52 o                         
   2  -6   5        679.94        687.78         8.86 o                         
   3  -6   5        686.44        686.51         6.37 o                         
   4  -6   5         11.42         16.47         1.97 o                         
   5  -6   5       1737.68       1756.74        15.88 o                         
   6  -6   5        181.08        188.90         3.18 o                         
   7  -6   5          6.51         11.48         2.00 o                         
  -7  -5   5        761.92        614.50         7.72 o                         
  -6  -5   5         77.03         81.93         3.02 o                         
  -5  -5   5        247.16        242.90         4.64 o                         
  -4  -5   5         74.12         80.44         3.01 o                         
  -3  -5   5       1791.93       1767.13        20.64 o                         
  -2  -5   5       1887.80       1882.86        32.62 o                         
  -1  -5   5        158.06        170.25         4.52 o                         
   0  -5   5        323.47        289.06         4.58 o                         
   1  -5   5       1592.66       1504.35        13.65 o                         
   2  -5   5        150.01        150.51         3.07 o                         
   3  -5   5         37.40         46.39         1.91 o                         
   4  -5   5        379.42        392.81         3.89 o                         
   5  -5   5         58.27         65.17         2.21 o                         
   6  -5   5         13.48         14.26         1.84 o                         
   7  -5   5         71.23         71.92         2.38 o                         
   8  -5   5        153.04        137.94         2.39 o                         
  -7  -4   5        216.26        216.95         4.22 o                         
  -6  -4   5        388.56        378.95         6.67 o                         
  -5  -4   5        530.68        520.84         6.61 o                         
  -4  -4   5         12.98         18.09         1.91 o                         
  -3  -4   5         45.36         43.60         2.13 o                         
  -2  -4   5         20.82         23.48         2.38 o                         
  -1  -4   5        937.73        877.25        18.87 o                         
   0  -4   5       3690.68       3801.16        48.50 o                         
   1  -4   5         54.46         60.38         5.45 o                         
   2  -4   5        548.17        610.15        15.75 o                         
   3  -4   5        940.58        945.08        20.95 o                         
   4  -4   5       6399.00       6278.03        25.73 o                         
   5  -4   5        223.17        229.80         3.24 o                         
   6  -4   5        536.49        528.75         6.31 o                         
   7  -4   5         56.19         60.53         2.44 o                         
   8  -4   5        933.22        934.27         9.51 o                         
  -8  -3   5         28.17         25.78         1.82 o                         
  -7  -3   5        120.51        125.16         3.75 o                         
  -6  -3   5        477.35        486.02         8.59 o                         
  -5  -3   5        583.81        575.67         6.33 o                         
  -4  -3   5       1136.19       1108.37        24.48 o                         
  -3  -3   5         28.39         31.15         3.72 o                         
  -2  -3   5       1224.99       1159.47        13.49 o                         
  -1  -3   5       2023.97       1877.43        27.46 o                         
   0  -3   5      11108.87      10490.14       130.04 o                         
   1  -3   5        920.60        895.94        17.13 o                         
   2  -3   5        878.05        844.79        17.40 o                         
   3  -3   5        495.69        480.54         9.68 o                         
   4  -3   5       5233.60       5090.32        68.79 o                         
   5  -3   5        260.31        272.96         2.87 o                         
   6  -3   5        633.60        644.35         5.90 o                         
   7  -3   5         26.26         30.09         1.99 o                         
   8  -3   5        750.28        829.20         9.60 o                         
   9  -3   5         82.54         72.12         2.11 o                         
  -8  -2   5        607.06        502.71        97.86 o                         
  -7  -2   5        200.77        229.35         2.80 o                         
  -6  -2   5        953.81        974.62         9.32 o                         
  -5  -2   5        121.01        119.34         3.35 o                         
  -4  -2   5       2134.89       2040.44        21.06 o                         
  -3  -2   5         63.75         66.45         3.43 o                         
  -2  -2   5       3034.81       2763.59        24.95 o                         
  -1  -2   5       2174.16       2147.59        22.04 o                         
   0  -2   5       7769.17       7074.68        60.74 o                         
   1  -2   5       2021.90       1884.39        20.86 o                         
   2  -2   5         25.63         31.96         2.50 o                         
   3  -2   5       2027.21       2040.37        16.42 o                         
   4  -2   5        957.31        894.10        13.15 o                         
   5  -2   5        558.26        572.46        11.05 o                         
   6  -2   5         96.44        106.97         2.33 o                         
   7  -2   5        121.33        125.34         2.71 o                         
   8  -2   5        463.73        493.03         5.39 o                         
   9  -2   5         89.85         91.18         2.11 o                         
  -8  -1   5        461.50        461.91         6.96 o                         
  -7  -1   5          8.44         14.57         2.02 o                         
  -6  -1   5        852.02        886.43         8.89 o                         
  -5  -1   5        374.13        348.35         5.31 o                         
  -4  -1   5       1063.69       1064.94        13.01 o                         
  -3  -1   5        463.22        445.36        16.23 o                         
  -2  -1   5         52.37         50.49         3.94 o                         
  -1  -1   5        162.55        162.58         3.51 o                         
   0  -1   5         74.37         81.26         2.73 o                         
   1  -1   5        184.07        156.42         2.96 o                         
   2  -1   5       2558.95       2504.63        36.37 o                         
   3  -1   5       4436.33       4268.70        44.10 o                         
   4  -1   5         29.13         36.98         2.87 o                         
   5  -1   5        415.57        423.09         8.98 o                         
   6  -1   5       1231.40       1187.64        12.34 o                         
   7  -1   5       4181.51       4229.48        23.47 o                         
   8  -1   5        174.39        174.63         3.18 o                         
   9  -1   5        429.71        431.62         5.17 o                         
  10  -1   5         14.58         14.27         1.74 o                         
  -8   0   5         91.19         99.45         2.23 o                         
  -7   0   5         67.23         66.00         2.83 o                         
  -6   0   5          1.21          5.21         2.55 o                         
  -5   0   5          0.11          2.71         1.92 o                         
  -4   0   5        641.73        630.55        17.29 o                         
  -3   0   5       1423.39       1299.28        13.68 o                         
  -2   0   5       4094.15       4022.11        43.76 o                         
  -1   0   5       3988.99       3711.97        24.51 o                         
   0   0   5        103.18        103.68         1.90 o                         
   1   0   5       4312.79       4173.33        34.64 o                         
   2   0   5       4039.09       3945.43        32.85 o                         
   3   0   5       8600.88       7938.28        69.21 o                         
   4   0   5        402.19        391.82         6.42 o                         
   5   0   5       1535.12       1560.43        20.41 o                         
   6   0   5        145.82        140.15         3.28 o                         
   7   0   5       4946.46       5106.50        36.31 o                         
   8   0   5        130.42        129.37         3.20 o                         
   9   0   5         90.70         90.06         2.85 o                         
  10   0   5         31.95         38.88         6.51 o                         
  -8   1   5        632.32        705.27        11.54 o                         
  -7   1   5        758.93        775.65         7.88 o                         
  -6   1   5        190.84        195.96         3.70 o                         
  -5   1   5       3858.87       3919.37        24.94 o                         
  -4   1   5        116.30        104.63         4.11 o                         
  -3   1   5       5187.24       5042.00        65.97 o                         
  -2   1   5        620.50        622.92        12.11 o                         
  -1   1   5       2238.59       2110.22        18.72 o                         
   0   1   5       1200.10       1236.96        19.73 o                         
   1   1   5       3241.87       3103.61        40.61 o                         
   2   1   5         22.42         32.88         1.99 o                         
   3   1   5       2460.58       2257.99        20.93 o                         
   4   1   5       1565.51       1557.24        13.27 o                         
   5   1   5         42.85         60.47         7.00 o                         
   6   1   5       2045.27       1982.97       125.01 o                         
   7   1   5       2085.53       2087.63        14.97 o                         
   8   1   5         41.01         45.77         2.51 o                         
   9   1   5         17.44         22.45         1.92 o                         
  10   1   5        200.10        197.20         5.83 o                         
  -8   2   5        526.09        559.93        11.26 o                         
  -7   2   5       1206.95       1258.24        12.29 o                         
  -6   2   5         42.43         47.58         2.38 o                         
  -5   2   5       2513.93       2508.68        25.77 o                         
  -4   2   5        326.15        340.00        12.96 o                         
  -3   2   5       1669.75       1610.32        22.22 o                         
  -2   2   5        846.51        886.17        12.01 o                         
  -1   2   5        905.38        930.37        15.12 o                         
   0   2   5          1.83          6.07         1.09 o                         
   1   2   5        834.78        864.93         7.73 o                         
   2   2   5        265.32        215.15         3.21 o                         
   3   2   5         70.60         60.74         2.15 o                         
   4   2   5        395.01        437.82         5.55 o                         
   5   2   5       1642.28       1705.25        26.93 o                         
   6   2   5       3041.05       3047.11        29.72 o                         
   7   2   5         68.26         66.86         2.41 o                         
   8   2   5        195.23        213.74         3.28 o                         
   9   2   5        246.27        238.17         5.69 o                         
  10   2   5        938.80        827.62        16.86 o                         
  -8   3   5        101.45        100.28         2.46 o                         
  -7   3   5        394.85        425.45         7.59 o                         
  -6   3   5         24.63         35.28         2.87 o                         
  -5   3   5         74.04         76.01         2.76 o                         
  -4   3   5        243.15        231.17        12.95 o                         
  -3   3   5        219.53        203.00         7.40 o                         
  -2   3   5         13.38         24.93         2.42 o                         
  -1   3   5       2008.79       2041.32        21.45 o                         
   0   3   5        546.83        485.53         6.21 o                         
   1   3   5       2883.77       2925.41        20.83 o                         
   2   3   5       1646.06       1634.89        25.15 o                         
   3   3   5        312.23        275.67         4.93 o                         
   4   3   5       3903.25       3925.93        32.18 o                         
   5   3   5       1684.85       1593.90        27.26 o                         
   6   3   5       4926.06       5006.66        35.51 o                         
   7   3   5         91.77         87.40         3.38 o                         
   8   3   5        788.99        787.61         6.98 o                         
   9   3   5        215.44        238.75         3.92 o                         
  10   3   5       1037.46        998.57        10.98 o                         
  -8   4   5        108.48        101.85         2.43 o                         
  -7   4   5         62.02         61.66         2.69 o                         
  -6   4   5        579.19        611.33         7.14 o                         
  -5   4   5       3363.26       3473.26        26.11 o                         
  -4   4   5       3325.47       3430.16        22.32 o                         
  -3   4   5        942.70        969.29        13.14 o                         
  -2   4   5       1402.83       1438.54        16.27 o                         
  -1   4   5       1174.70       1078.03        22.18 o                         
   0   4   5       6353.73       6634.56        67.59 o                         
   1   4   5        853.48        761.31         7.82 o                         
   2   4   5       5919.31       5912.11        44.73 o                         
   3   4   5        116.96        163.50         7.75 o                         
   4   4   5       3513.68       3352.23        33.19 o                         
   5   4   5        285.11        289.88         6.97 o                         
   6   4   5       1160.58       1160.01        11.89 o                         
   7   4   5         15.98         18.05         1.91 o                         
   8   4   5         11.30         17.96         2.21 o                         
   9   4   5        154.47        157.76         3.84 o                         
  10   4   5        292.91        190.64        18.06 o                         
  -8   5   5        702.72        597.24         6.41 o                         
  -7   5   5        106.62        100.48         2.66 o                         
  -6   5   5         35.97         49.16         2.88 o                         
  -5   5   5       2488.33       2529.79        16.00 o                         
  -4   5   5       3499.01       3548.71        21.27 o                         
  -3   5   5         13.87         20.38         2.85 o                         
  -2   5   5       3277.08       3391.06        28.88 o                         
  -1   5   5        138.10        150.69         3.48 o                         
   0   5   5       2221.72       2214.01        21.20 o                         
   1   5   5         71.19        106.47         4.86 o                         
   2   5   5       1713.53       1793.69        18.65 o                         
   3   5   5         51.19         57.38         3.00 o                         
   4   5   5         96.30         99.08         3.88 o                         
   5   5   5         43.03         52.23         2.73 o                         
   6   5   5        376.25        372.05         4.87 o                         
   7   5   5         16.71         19.83         2.47 o                         
   8   5   5        287.81        307.33         4.13 o                         
   9   5   5        854.29        901.55        11.05 o                         
  -7   6   5         16.53         20.48         1.48 o                         
  -6   6   5         98.69         96.01         2.54 o                         
  -5   6   5       1051.03       1065.07        11.22 o                         
  -4   6   5        549.87        569.46         6.16 o                         
  -3   6   5        517.89        526.13         5.57 o                         
  -2   6   5         25.57         34.10         2.86 o                         
  -1   6   5         57.56         67.17         2.74 o                         
   0   6   5        149.85        144.35         3.41 o                         
   1   6   5          4.86         30.29         6.96 o                         
   2   6   5        587.83        543.80        11.79 o                         
   3   6   5       1481.64       1393.90        22.13 o                         
   4   6   5       1036.75       1059.69        22.76 o                         
   5   6   5       1198.65       1187.12        11.33 o                         
   6   6   5       1365.80       1428.69        14.85 o                         
   7   6   5        683.62        729.11         7.57 o                         
   8   6   5        362.19        377.61         5.59 o                         
   9   6   5       1007.05       1008.19        12.81 o                         
  -7   7   5         68.51         60.23         5.10 o                         
  -6   7   5       1154.83       1182.75        14.98 o                         
  -5   7   5        123.80        130.94         2.43 o                         
  -4   7   5        268.73        310.76         4.04 o                         
  -3   7   5         24.19         33.61         2.72 o                         
  -2   7   5       4087.63       4135.12        28.89 o                         
  -1   7   5       3295.25       3411.69        27.06 o                         
   0   7   5        740.78        747.38         9.50 o                         
   1   7   5       1553.50       1535.00        13.97 o                         
   2   7   5       3426.63       3604.74        67.04 o                         
   3   7   5       4635.20       4582.47        42.82 o                         
   4   7   5        558.28        547.03        13.20 o                         
   5   7   5       1878.71       1915.35        22.13 o                         
   6   7   5        100.21        107.24         3.44 o                         
   7   7   5        450.57        462.53         9.28 o                         
   8   7   5         51.12         49.98         1.96 o                         
   9   7   5        147.48         91.51         2.97 o                         
  -6   8   5       1431.84       1385.77        43.03 o                         
  -5   8   5        736.09        765.78         6.33 o                         
  -4   8   5        113.05        126.99         2.68 o                         
  -3   8   5        636.62        698.15         8.15 o                         
  -2   8   5       3217.90       3169.02        23.50 o                         
  -1   8   5       4504.04       4434.32        31.88 o                         
   0   8   5        231.38        242.99         3.91 o                         
   1   8   5       1272.23       1200.66        11.47 o                         
   2   8   5        496.99        521.88        14.24 o                         
   3   8   5       1575.03       1455.26        61.50 o                         
   4   8   5         46.17         46.01         5.02 o                         
   5   8   5         29.18         30.61         3.02 o                         
   6   8   5         19.47         25.27         2.47 o                         
   7   8   5          0.42          0.61         1.63 o                         
   8   8   5         24.70         20.20         2.84 o                         
  -5   9   5        350.70        330.99         6.24 o                         
  -4   9   5         19.60         27.06         1.71 o                         
  -3   9   5         26.18         32.16         1.91 o                         
  -2   9   5        593.91        654.88         7.15 o                         
  -1   9   5       1910.93       1972.54        14.26 o                         
   0   9   5        980.79        976.64        11.33 o                         
   1   9   5        531.06        506.45         7.49 o                         
   2   9   5        533.46        541.80         6.40 o                         
   3   9   5        407.30        387.12         7.18 o                         
   4   9   5         49.23         44.63         3.73 o                         
   5   9   5        341.43        369.78         8.59 o                         
   6   9   5        147.07        145.53         4.76 o                         
   7   9   5        292.14        257.10         8.77 o                         
  -4  10   5        168.34        161.40         1.69 o                         
  -3  10   5       1077.13       1077.92         7.29 o                         
  -2  10   5        402.76        404.06         5.94 o                         
  -1  10   5        687.13        698.86         5.80 o                         
   0  10   5         40.57         54.29         2.62 o                         
   1  10   5       3443.53       3618.15        30.13 o                         
   2  10   5       1299.06       1344.03        11.33 o                         
   3  10   5        550.00        620.67        11.38 o                         
   4  10   5        640.70        622.00        10.53 o                         
   5  10   5        362.29        373.83        12.26 o                         
   6  10   5       1209.81       1181.22        60.57 o                         
  -3  11   5       1861.74       1590.34        29.97 o                         
  -2  11   5        673.72        694.72         6.17 o                         
  -1  11   5        526.24        550.75         4.88 o                         
   0  11   5        402.51        428.84         5.68 o                         
   1  11   5       1573.40       1675.35        30.50 o                         
   2  11   5       1209.16       1346.42        12.19 o                         
   3  11   5         11.35         14.71         1.86 o                         
   4  11   5         96.93         95.02         8.24 o                         
   5  11   5        198.19        172.42         3.80 o                         
   0  12   5         20.83         22.57         2.58 o                         
   1  12   5        145.27        141.38         8.22 o                         
   2  12   5        186.20        183.21         4.04 o                         
   3  12   5        171.52        122.44         2.75 o                         
   0  -9   6        186.40        152.82         3.57 o                         
   1  -9   6        468.85        376.53        16.82 o                         
  -3  -8   6         88.26         66.38         2.38 o                         
  -2  -8   6         14.22         16.48         1.31 o                         
  -1  -8   6        314.00        331.46         6.36 o                         
   0  -8   6        688.96        681.14        10.60 o                         
   1  -8   6       1922.54       2034.26        25.14 o                         
   2  -8   6        108.14        119.76         2.49 o                         
   3  -8   6        367.43        370.73         4.36 o                         
   4  -8   6        185.41        183.20         3.17 o                         
  -4  -7   6         54.23         46.65         6.20 o                         
  -3  -7   6       1150.82       1058.91        15.08 o                         
  -2  -7   6         16.44         19.40         1.76 o                         
  -1  -7   6        779.70        856.81        10.03 o                         
   0  -7   6        165.91        166.09         4.99 o                         
   1  -7   6       2284.37       2363.73        16.97 o                         
   2  -7   6        273.27        295.72         4.34 o                         
   3  -7   6         60.03         73.22         2.50 o                         
   4  -7   6        139.93        141.83         2.20 o                         
   5  -7   6        346.30        399.71         5.53 o                         
   6  -7   6        167.35        159.73         3.90 o                         
  -5  -6   6        687.96        651.02        32.30 o                         
  -4  -6   6         70.06         71.81         3.30 o                         
  -3  -6   6       1707.70       1740.25        16.21 o                         
  -2  -6   6        355.11        358.52         5.19 o                         
  -1  -6   6         61.41         65.05         2.46 o                         
   0  -6   6         15.93         18.03         2.14 o                         
   1  -6   6         62.98         73.17         2.90 o                         
   2  -6   6         76.56         82.06         2.65 o                         
   3  -6   6        428.17        426.20         4.15 o                         
   4  -6   6        710.66        676.69         7.31 o                         
   5  -6   6         39.68         46.54         1.78 o                         
   6  -6   6         87.67         69.50         2.05 o                         
   7  -6   6        125.21        122.07         8.51 o                         
  -6  -5   6          0.45          2.03         1.69 o                         
  -5  -5   6         44.84         41.18         2.38 o                         
  -4  -5   6          4.98          5.64         2.20 o                         
  -3  -5   6          0.81          6.19         2.72 o                         
  -2  -5   6          2.74          1.69         3.57 o                         
  -1  -5   6       1864.43       1841.24        15.29 o                         
   0  -5   6       2230.60       2208.63        14.18 o                         
   1  -5   6         93.63         95.47         2.49 o                         
   2  -5   6       1283.51       1304.01        15.27 o                         
   3  -5   6        853.42        867.31         6.55 o                         
   4  -5   6       1589.72       1615.96         8.90 o                         
   5  -5   6         95.76         97.52         2.08 o                         
   6  -5   6        405.43        396.39         4.16 o                         
   7  -5   6         89.98        102.08         2.41 o                         
   8  -5   6        805.65        599.59         9.49 o                         
  -7  -4   6        715.15        535.04         8.42 o                         
  -6  -4   6        202.55        213.43         4.55 o                         
  -5  -4   6        442.81        482.29         7.39 o                         
  -4  -4   6       2272.55       2304.46        18.09 o                         
  -3  -4   6        255.95        257.97         3.80 o                         
  -2  -4   6       1507.85       1521.23        13.58 o                         
  -1  -4   6       1007.18        936.55         6.95 o                         
   0  -4   6       2471.28       2356.26        21.40 o                         
   1  -4   6          8.83         13.19         4.12 o                         
   2  -4   6       1680.84       1634.05        10.29 o                         
   3  -4   6         86.44         88.40         2.24 o                         
   4  -4   6       1784.81       1759.17         8.82 o                         
   5  -4   6        211.26        216.40         2.56 o                         
   6  -4   6        105.69        117.53         2.33 o                         
   7  -4   6        691.57        741.31        11.56 o                         
   8  -4   6        582.23        620.40         8.53 o                         
  -7  -3   6        644.73        664.89         8.27 o                         
  -6  -3   6       2150.66       2170.22        30.41 o                         
  -5  -3   6        425.26        451.03         5.42 o                         
  -4  -3   6       3029.47       3092.87        21.09 o                         
  -3  -3   6        273.27        271.13         6.41 o                         
  -2  -3   6       1823.95       1710.37        27.60 o                         
  -1  -3   6        268.03        277.77         6.07 o                         
   0  -3   6       1619.89       1505.50        17.33 o                         
   1  -3   6        582.05        570.41         8.32 o                         
   2  -3   6        101.43        107.96         7.15 o                         
   3  -3   6        109.13         85.37         5.14 o                         
   4  -3   6        564.82        552.66         4.98 o                         
   5  -3   6         14.22         20.15         1.51 o                         
   6  -3   6        222.02        209.36         2.68 o                         
   7  -3   6       1027.09       1032.07         9.24 o                         
   8  -3   6         16.72         21.29         2.48 o                         
   9  -3   6         62.09         41.54         1.86 o                         
  -7  -2   6         30.94         31.99         1.43 o                         
  -6  -2   6        815.20        854.41         7.73 o                         
  -5  -2   6        151.95        157.27         3.37 o                         
  -4  -2   6          6.23          9.36         1.98 o                         
  -3  -2   6        145.01        153.59         6.60 o                         
  -2  -2   6         35.30         37.43         4.41 o                         
  -1  -2   6          2.71          3.26         1.99 o                         
   0  -2   6        402.59        388.03         6.34 o                         
   1  -2   6        162.29        149.77         4.34 o                         
   2  -2   6       3473.56       3421.53        60.55 o                         
   3  -2   6       3068.79       2982.93        39.80 o                         
   4  -2   6         12.94         14.31         4.33 o                         
   5  -2   6        824.76        811.85         4.42 o                         
   6  -2   6        287.84        301.35         3.02 o                         
   7  -2   6       1418.42       1448.25        10.20 o                         
   8  -2   6         15.82         21.13         1.94 o                         
   9  -2   6        245.48        217.39         6.31 o                         
  -8  -1   6        107.41         92.83         2.99 o                         
  -7  -1   6         20.34         19.99         1.71 o                         
  -6  -1   6        365.87        378.62         4.25 o                         
  -5  -1   6         73.75         75.84         2.99 o                         
  -4  -1   6       5726.47       5596.16        46.35 o                         
  -3  -1   6       2776.96       2615.28        20.68 o                         
  -2  -1   6        365.68        314.98         7.85 o                         
  -1  -1   6       1888.40       1707.14        13.46 o                         
   0  -1   6       1011.49        898.54        11.27 o                         
   1  -1   6       3403.99       3173.05        48.15 o                         
   2  -1   6        727.96        663.83        24.61 o                         
   3  -1   6       8261.75       8340.07       107.36 o                         
   4  -1   6        119.99        121.39         5.86 o                         
   5  -1   6        864.97        857.95        15.81 o                         
   6  -1   6       1496.63       1525.55        11.55 o                         
   7  -1   6        609.46        621.44         6.26 o                         
   8  -1   6         14.89         21.85         1.84 o                         
   9  -1   6        135.59        163.15         2.80 o                         
  -8   0   6        749.77        665.98        12.94 o                         
  -7   0   6        846.59        872.75         7.16 o                         
  -6   0   6        697.41        708.07         6.89 o                         
  -5   0   6        228.19        221.42         3.39 o                         
  -4   0   6       5729.12       5688.86        33.96 o                         
  -3   0   6       5981.35       5863.75        60.02 o                         
  -2   0   6         55.73         58.30         2.80 o                         
  -1   0   6       4107.08       4144.23        32.94 o                         
   0   0   6         21.15         18.92         1.85 o                         
   1   0   6       2397.08       2304.85        16.10 o                         
   2   0   6        108.40         86.90         4.14 o                         
   3   0   6       1974.40       1978.07        25.36 o                         
   4   0   6         44.12         37.67         3.13 o                         
   5   0   6        110.35        110.15         4.42 o                         
   6   0   6        296.13        295.66         3.82 o                         
   7   0   6        213.83        238.56         3.85 o                         
   8   0   6         15.06         19.65         2.19 o                         
   9   0   6        133.68        130.75         3.07 o                         
  10   0   6        375.36        317.68        16.55 o                         
  -8   1   6        249.06        264.35         4.22 o                         
  -7   1   6       1552.80       1648.75        15.11 o                         
  -6   1   6         18.78         22.38         2.15 o                         
  -5   1   6         11.37         18.24         2.04 o                         
  -4   1   6        421.56        405.65         7.19 o                         
  -3   1   6       2078.08       2041.28        30.01 o                         
  -2   1   6        243.58        228.12         5.00 o                         
  -1   1   6        166.28        161.40         3.99 o                         
   0   1   6        817.17        815.60         9.57 o                         
   1   1   6         99.15        100.97         4.98 o                         
   2   1   6         83.13         77.25         3.10 o                         
   3   1   6        100.87        100.14         2.95 o                         
   4   1   6       1327.82       1268.44        11.45 o                         
   5   1   6        928.01        929.49        23.15 o                         
   6   1   6        981.87        939.22         6.91 o                         
   7   1   6         31.89         39.63         2.07 o                         
   8   1   6        174.45        187.69         3.02 o                         
   9   1   6        408.50        439.69         4.43 o                         
  10   1   6        809.29        716.09         9.16 o                         
  -8   2   6         79.39         79.40         1.83 o                         
  -7   2   6         55.07         75.21         2.54 o                         
  -6   2   6        414.50        429.21         5.97 o                         
  -5   2   6       1899.65       1930.98        15.79 o                         
  -4   2   6         30.73         38.99         2.37 o                         
  -3   2   6       1191.40       1170.66        16.34 o                         
  -2   2   6         51.26         72.23         2.84 o                         
  -1   2   6       4094.31       4059.59        54.68 o                         
   0   2   6       9706.24      10113.23        63.55 o                         
   1   2   6          0.33          4.76         1.28 o                         
   2   2   6       1414.10       1435.14        27.61 o                         
   3   2   6       6736.90       6722.71        49.08 o                         
   4   2   6       2591.43       2468.13        21.96 o                         
   5   2   6       2054.40       1996.54        22.23 o                         
   6   2   6       2461.36       2406.60        21.02 o                         
   7   2   6          4.33          9.92         1.80 o                         
   8   2   6        230.18        267.87         3.52 o                         
   9   2   6        254.72        274.68         7.14 o                         
  10   2   6        449.56        409.26         4.50 o                         
  -8   3   6        290.60        254.60         2.90 o                         
  -7   3   6        337.85        361.66         5.26 o                         
  -6   3   6        232.30        238.11         4.00 o                         
  -5   3   6       3518.36       3571.15        23.04 o                         
  -4   3   6       1388.28       1405.78         9.09 o                         
  -3   3   6       1567.24       1527.69        14.80 o                         
  -2   3   6       1797.49       1869.37        36.11 o                         
  -1   3   6       7762.73       8164.41        68.18 o                         
   0   3   6       6233.45       6292.94        46.76 o                         
   1   3   6        176.93        161.53         3.51 o                         
   2   3   6       2457.75       2459.07        20.84 o                         
   3   3   6       3309.02       3314.83        24.69 o                         
   4   3   6       4300.90       4310.14        49.92 o                         
   5   3   6         20.01         26.26         2.90 o                         
   6   3   6        666.49        629.65         5.50 o                         
   7   3   6         21.24         24.71         2.36 o                         
   8   3   6         45.72         43.00         2.23 o                         
   9   3   6        310.03        341.02         4.18 o                         
  10   3   6         24.16         22.84         2.35 o                         
  -8   4   6        699.65        545.56         8.37 o                         
  -7   4   6        201.51        206.09         6.98 o                         
  -6   4   6        454.79        487.78         6.05 o                         
  -5   4   6        445.87        446.58         6.16 o                         
  -4   4   6       1903.66       1911.20        13.45 o                         
  -3   4   6         40.03         45.10         5.04 o                         
  -2   4   6         42.45         59.10         4.04 o                         
  -1   4   6       2691.55       2909.40        36.78 o                         
   0   4   6       4130.28       4102.77        46.76 o                         
   1   4   6        456.14        437.04         6.60 o                         
   2   4   6       1083.66       1075.46        14.29 o                         
   3   4   6       1007.87       1021.59        12.38 o                         
   4   4   6         28.31         46.85         5.25 o                         
   5   4   6         47.69         45.65         3.41 o                         
   6   4   6        184.15        190.19         3.01 o                         
   7   4   6        273.00        291.97         4.07 o                         
   8   4   6        261.78        284.10         4.20 o                         
   9   4   6        321.94        348.66         7.02 o                         
  10   4   6         60.64         41.85         2.19 o                         
  -7   5   6        186.49        177.37         2.94 o                         
  -6   5   6         90.44        101.14         2.83 o                         
  -5   5   6         32.17         39.98         2.75 o                         
  -4   5   6        535.41        543.49         7.96 o                         
  -3   5   6        511.13        482.05         6.59 o                         
  -2   5   6       2713.23       2716.11        34.77 o                         
  -1   5   6       1216.58       1244.34        17.03 o                         
   0   5   6        690.15        695.38         9.19 o                         
   1   5   6        271.67        279.79         7.34 o                         
   2   5   6       5705.47       5568.44        52.15 o                         
   3   5   6       1806.50       1767.04        25.01 o                         
   4   5   6       1196.81       1251.78        13.09 o                         
   5   5   6        193.83        186.13         6.75 o                         
   6   5   6       1487.19       1487.39        20.89 o                         
   7   5   6       1767.26       1835.42        12.97 o                         
   8   5   6        194.02        203.74         6.16 o                         
   9   5   6        400.16        441.62         5.66 o                         
  -7   6   6        100.40         95.08         2.46 o                         
  -6   6   6        783.21        777.35         6.54 o                         
  -5   6   6        476.90        472.45         4.87 o                         
  -4   6   6        343.28        348.93         4.30 o                         
  -3   6   6        315.58        290.68        11.31 o                         
  -2   6   6       5989.63       6128.81        62.60 o                         
  -1   6   6       1281.30       1263.41        12.01 o                         
   0   6   6       2473.00       2495.06        25.68 o                         
   1   6   6        517.27        514.96         9.60 o                         
   2   6   6       4818.45       4668.48        44.05 o                         
   3   6   6       3456.57       3345.38        45.26 o                         
   4   6   6        375.24        390.10         8.19 o                         
   5   6   6        641.60        656.80         5.82 o                         
   6   6   6       2004.64       1989.83        18.97 o                         
   7   6   6       1167.82       1212.53        15.62 o                         
   8   6   6         19.50         20.24         2.30 o                         
   9   6   6         65.34         61.52         1.78 o                         
  -6   7   6       1027.47        991.20         7.64 o                         
  -5   7   6       1556.02       1539.39        12.16 o                         
  -4   7   6        413.93        417.88         4.33 o                         
  -3   7   6         88.41         94.72         4.35 o                         
  -2   7   6       3500.94       3490.62        20.13 o                         
  -1   7   6       2646.72       2665.69        19.68 o                         
   0   7   6        105.18        120.78         4.08 o                         
   1   7   6        198.89        201.06         4.62 o                         
   2   7   6        857.09        879.55        11.69 o                         
   3   7   6        590.35        559.79        12.28 o                         
   4   7   6        198.10        200.72         6.70 o                         
   5   7   6         47.71         52.59         3.54 o                         
   6   7   6        230.62        226.57         3.94 o                         
   7   7   6         25.08         24.39         2.13 o                         
   8   7   6         22.48         20.02         2.02 o                         
   9   7   6        278.84        206.15         4.55 o                         
  -6   8   6        259.87        189.29         4.35 o                         
  -5   8   6        959.37        957.41         7.64 o                         
  -4   8   6        132.20        128.25         2.72 o                         
  -3   8   6         34.30         37.37         2.34 o                         
  -2   8   6         83.35        100.83         2.92 o                         
  -1   8   6         29.44         39.76         2.35 o                         
   0   8   6        360.29        340.65         5.68 o                         
   1   8   6       2268.21       2221.55        18.34 o                         
   2   8   6        166.36        152.64         5.19 o                         
   3   8   6        236.20        241.23         8.82 o                         
   4   8   6         29.51         38.79         3.61 o                         
   5   8   6       2455.89       2524.65        25.25 o                         
   6   8   6        898.55       1005.21        13.32 o                         
   7   8   6        300.14        310.26         5.90 o                         
   8   8   6         91.83         90.05         2.79 o                         
  -5   9   6        188.48        163.97         5.52 o                         
  -4   9   6         77.38         86.96         2.75 o                         
  -3   9   6       1352.08       1325.76         9.16 o                         
  -2   9   6         28.36         31.36         2.40 o                         
  -1   9   6        274.21        289.44         3.77 o                         
   0   9   6        110.76        126.14         3.50 o                         
   1   9   6       3672.70       3811.77        27.65 o                         
   2   9   6       1185.95       1194.76        10.81 o                         
   3   9   6        661.50        698.63        15.51 o                         
   4   9   6         91.46         99.28         4.10 o                         
   5   9   6       1939.94       1958.56        92.62 o                         
   6   9   6        760.33        769.52         8.10 o                         
   7   9   6        302.82        251.70         9.47 o                         
  -4  10   6         59.96         57.06         1.92 o                         
  -3  10   6       1385.79       1417.04         8.82 o                         
  -2  10   6        545.63        565.40         4.76 o                         
  -1  10   6        491.72        569.88        11.34 o                         
   0  10   6         74.25         71.52         3.04 o                         
   1  10   6       2086.90       2240.33        19.32 o                         
   2  10   6       1525.13       1628.80        13.27 o                         
   3  10   6         26.50         25.63         1.79 o                         
   4  10   6        151.90        158.13         3.82 o                         
   5  10   6        304.39        303.92         6.32 o                         
   6  10   6        170.65        172.54         2.77 o                         
  -3  11   6        125.95         97.54         2.73 o                         
  -2  11   6        352.08        334.70         5.07 o                         
  -1  11   6         11.97         17.44         1.24 o                         
   0  11   6         27.30         26.05         1.68 o                         
   1  11   6         43.76         43.53         2.20 o                         
   2  11   6         58.69         56.17         1.84 o                         
   3  11   6        332.10        343.87         5.49 o                         
   4  11   6        814.01        854.16        10.91 o                         
   5  11   6        123.12        114.02         2.31 o                         
   0  12   6        793.79        767.82         8.04 o                         
   1  12   6         75.70         73.29         3.26 o                         
   2  12   6        254.95        197.33        42.63 o                         
   3  12   6         20.66         19.64         1.36 o                         
  -1  -8   7        749.06        643.96         5.92 o                         
   0  -8   7          4.42          5.47         1.62 o                         
   1  -8   7        576.39        608.41         6.14 o                         
   2  -8   7        122.89        119.52         2.50 o                         
   3  -8   7         21.60         20.73         1.09 o                         
  -3  -7   7         12.82         14.96         2.51 o                         
  -2  -7   7         17.24         18.82         1.49 o                         
  -1  -7   7         34.01         34.94         1.78 o                         
   0  -7   7          6.05          7.88         1.78 o                         
   1  -7   7         10.59         10.78         1.53 o                         
   2  -7   7          4.80          4.99         1.60 o                         
   3  -7   7        340.53        340.32         4.27 o                         
   4  -7   7        313.10        309.03         5.51 o                         
   5  -7   7          9.44          8.16         1.07 o                         
  -4  -6   7         13.54         14.95         1.61 o                         
  -3  -6   7        907.40        999.54        11.87 o                         
  -2  -6   7        406.62        430.76         5.20 o                         
  -1  -6   7        353.11        377.11         5.16 o                         
   0  -6   7         99.18        118.61         2.72 o                         
   1  -6   7        854.96        881.93        10.48 o                         
   2  -6   7        462.05        482.12         4.40 o                         
   3  -6   7        516.36        529.47         4.77 o                         
   4  -6   7       2273.93       2303.11        22.48 o                         
   5  -6   7          5.05          9.39         1.43 o                         
   6  -6   7        200.52        186.14         2.56 o                         
  -5  -5   7        421.76        437.31         6.60 o                         
  -4  -5   7         12.05         19.02         2.33 o                         
  -3  -5   7       1973.67       2012.99        58.39 o                         
  -2  -5   7       1170.85       1229.08        11.14 o                         
  -1  -5   7        644.72        628.04         6.64 o                         
   0  -5   7       3140.81       3104.63        20.62 o                         
   1  -5   7        210.01        218.75         3.15 o                         
   2  -5   7       1631.34       1664.61        10.24 o                         
   3  -5   7         40.54         45.94         1.99 o                         
   4  -5   7        406.92        436.04         4.52 o                         
   5  -5   7         21.11         30.15         1.84 o                         
   6  -5   7         16.63         22.11         1.71 o                         
   7  -5   7         95.88        114.67         5.91 o                         
  -6  -4   7        854.93        674.96         7.74 o                         
  -5  -4   7         22.96         27.40         2.28 o                         
  -4  -4   7         30.77         30.26         2.38 o                         
  -3  -4   7        350.37        357.81         6.12 o                         
  -2  -4   7        883.73        867.15         8.21 o                         
  -1  -4   7         20.38         21.68         1.96 o                         
   0  -4   7        212.87        200.66         3.02 o                         
   1  -4   7          5.37          8.84         1.70 o                         
   2  -4   7         79.03         75.11         2.29 o                         
   3  -4   7         58.28         60.00         1.92 o                         
   4  -4   7         65.82         62.00         2.03 o                         
   5  -4   7        325.98        320.27         3.27 o                         
   6  -4   7        201.72        193.40         4.28 o                         
   7  -4   7        486.86        482.66         4.85 o                         
   8  -4   7          5.48          5.73         1.28 o                         
  -6  -3   7        506.33        560.56        12.34 o                         
  -5  -3   7        276.74        305.68         3.68 o                         
  -4  -3   7        429.55        458.37         5.42 o                         
  -3  -3   7         51.09         55.27         2.55 o                         
  -2  -3   7        277.55        272.43         4.23 o                         
  -1  -3   7         25.29         30.74         1.79 o                         
   0  -3   7       1958.83       1905.31        22.06 o                         
   1  -3   7       1001.20        986.68        13.78 o                         
   2  -3   7        745.88        722.60         5.90 o                         
   3  -3   7        511.94        494.98         3.37 o                         
   4  -3   7       1481.31       1446.63        11.68 o                         
   5  -3   7       1075.49       1048.81         6.30 o                         
   6  -3   7        748.26        776.19         6.34 o                         
   7  -3   7       1111.07       1119.74         8.58 o                         
   8  -3   7         22.50         25.22         1.92 o                         
  -7  -2   7        113.66        122.63         4.34 o                         
  -6  -2   7         22.84         27.00         1.53 o                         
  -5  -2   7       1012.20       1090.01         9.15 o                         
  -4  -2   7       2616.11       2702.70        18.84 o                         
  -3  -2   7        800.64        796.07        10.43 o                         
  -2  -2   7       2097.85       2046.12        15.56 o                         
  -1  -2   7        950.93        934.72        19.61 o                         
   0  -2   7       4940.70       4710.89        51.99 o                         
   1  -2   7       4012.53       3785.20        66.65 o                         
   2  -2   7       1879.78       1838.57        23.89 o                         
   3  -2   7       2143.33       2129.09        27.41 o                         
   4  -2   7        953.40        970.59         6.28 o                         
   5  -2   7       1269.19       1245.78         6.29 o                         
   6  -2   7          4.56          6.72         1.49 o                         
   7  -2   7        431.07        449.31         3.77 o                         
   8  -2   7         65.11         80.90         2.40 o                         
   9  -2   7         18.32         22.31         2.83 o                         
  -7  -1   7        513.45        501.41        25.72 o                         
  -6  -1   7        638.62        672.92         9.77 o                         
  -5  -1   7        154.69        152.16         2.86 o                         
  -4  -1   7       1764.35       1757.58        19.63 o                         
  -3  -1   7       2978.80       2837.88        23.37 o                         
  -2  -1   7         29.07         35.14         3.33 o                         
  -1  -1   7        150.78        143.68         4.56 o                         
   0  -1   7       2135.92       2001.89        31.05 o                         
   1  -1   7       3202.52       3048.51        31.45 o                         
   2  -1   7         68.92         70.58         3.67 o                         
   3  -1   7         32.55         32.00         4.22 o                         
   4  -1   7        261.85        259.71         8.63 o                         
   5  -1   7        107.96        104.23         1.61 o                         
   6  -1   7        568.30        563.07         4.77 o                         
   7  -1   7        197.38        178.43         2.95 o                         
   8  -1   7        219.38        235.46         2.98 o                         
   9  -1   7         35.90         27.05         1.57 o                         
  -7   0   7        420.99        445.73         5.07 o                         
  -6   0   7         30.11         32.34         2.10 o                         
  -5   0   7         94.49         96.19         2.42 o                         
  -4   0   7        366.11        378.11         5.26 o                         
  -3   0   7       1687.72       1676.69        13.51 o                         
  -2   0   7       1578.16       1505.71        17.74 o                         
  -1   0   7       2854.73       2793.41        50.12 o                         
   0   0   7       1098.47       1036.07        12.57 o                         
   1   0   7        177.11        194.33         4.05 o                         
   2   0   7         53.36         58.48         3.03 o                         
   3   0   7       2484.78       2601.58        35.72 o                         
   4   0   7        301.52        289.30        10.05 o                         
   5   0   7        741.12        751.80        22.45 o                         
   6   0   7        657.89        649.16         5.90 o                         
   7   0   7        749.17        748.76         7.26 o                         
   8   0   7        929.81        953.18        10.08 o                         
   9   0   7        269.90        310.89         3.75 o                         
  -7   1   7         13.68         17.82         1.59 o                         
  -6   1   7        347.79        349.55         5.27 o                         
  -5   1   7        506.12        506.11         5.12 o                         
  -4   1   7        214.69        220.30         3.00 o                         
  -3   1   7         39.26         37.95         3.07 o                         
  -2   1   7        905.50        857.38        11.02 o                         
  -1   1   7      11785.97      11664.67        73.12 o                         
   0   1   7       1431.82       1345.58        12.06 o                         
   1   1   7       4141.18       4046.53        31.12 o                         
   2   1   7         73.18         71.25         2.51 o                         
   3   1   7       7114.43       6880.53        60.76 o                         
   4   1   7       4178.03       3941.00        46.60 o                         
   5   1   7        974.14        979.27        19.50 o                         
   6   1   7        768.83        764.02         4.77 o                         
   7   1   7        662.25        661.52         4.96 o                         
   8   1   7        532.49        534.71         5.02 o                         
   9   1   7        155.47        199.35         2.82 o                         
  10   1   7        145.82        118.35         3.18 o                         
  -7   2   7        988.52       1052.81        12.58 o                         
  -6   2   7         11.04         16.17         1.87 o                         
  -5   2   7       3324.87       3357.40        20.29 o                         
  -4   2   7       1501.18       1487.99        16.19 o                         
  -3   2   7       1220.70       1192.33        11.87 o                         
  -2   2   7         57.88         66.99         2.68 o                         
  -1   2   7       7105.19       6904.68        56.16 o                         
   0   2   7      10950.96      10766.95       101.09 o                         
   1   2   7        104.48         93.04         3.33 o                         
   2   2   7        393.68        377.89         8.03 o                         
   3   2   7       1847.39       1761.72        24.40 o                         
   4   2   7       1124.47       1012.53        16.09 o                         
   5   2   7         11.28         16.34         2.73 o                         
   6   2   7         52.02         53.02         1.66 o                         
   7   2   7        222.51        238.25         3.07 o                         
   8   2   7         58.49         57.86         2.01 o                         
   9   2   7         90.36        100.90         2.06 o                         
  10   2   7         55.06         35.78         3.55 o                         
  -7   3   7        321.64        325.36         4.54 o                         
  -6   3   7        200.36        190.36         5.57 o                         
  -5   3   7       1533.41       1542.58        10.92 o                         
  -4   3   7       2390.68       2417.20        32.02 o                         
  -3   3   7         53.11         66.99         3.90 o                         
  -2   3   7        130.77        149.37         4.57 o                         
  -1   3   7        199.96        187.92         4.30 o                         
   0   3   7        121.87        119.74         4.12 o                         
   1   3   7       2685.93       2634.99        23.77 o                         
   2   3   7       3535.01       3287.61        57.69 o                         
   3   3   7       1905.74       1780.64        29.59 o                         
   4   3   7         15.78         19.07         2.22 o                         
   5   3   7         19.88         25.29         3.48 o                         
   6   3   7       2276.42       2233.11        11.17 o                         
   7   3   7       1011.85       1014.90        10.79 o                         
   8   3   7        351.31        377.24         6.06 o                         
   9   3   7        340.68        339.54         3.74 o                         
  10   3   7        248.00        168.98         6.99 o                         
  -7   4   7         16.41         16.86         1.56 o                         
  -6   4   7          6.40          8.97         1.79 o                         
  -5   4   7        118.62        125.74         3.34 o                         
  -4   4   7         32.87         43.52         3.37 o                         
  -3   4   7        381.32        368.93         8.35 o                         
  -2   4   7       1874.83       1929.71        29.72 o                         
  -1   4   7         48.09         58.28         4.91 o                         
   0   4   7        912.16        842.13        12.21 o                         
   1   4   7        694.91        715.95         9.14 o                         
   2   4   7      10152.26       9821.13        75.11 o                         
   3   4   7       2336.65       2141.94        43.10 o                         
   4   4   7        821.33        789.59        10.31 o                         
   5   4   7         21.39         26.31         3.21 o                         
   6   4   7       3026.71       3079.95        24.04 o                         
   7   4   7        973.98       1040.76         6.87 o                         
   8   4   7        265.64        291.39         5.28 o                         
   9   4   7         93.13         91.95         1.84 o                         
  -7   5   7        307.86        294.14         6.10 o                         
  -6   5   7       1077.79       1032.32         8.30 o                         
  -5   5   7        165.36        172.75         3.57 o                         
  -4   5   7       2390.15       2411.57        19.06 o                         
  -3   5   7         12.71         20.63         2.20 o                         
  -2   5   7       6426.36       6907.45        77.67 o                         
  -1   5   7       1729.93       1855.22        20.99 o                         
   0   5   7       2171.32       2164.41        25.52 o                         
   1   5   7        146.79        148.70         5.04 o                         
   2   5   7       7813.37       7709.24        60.06 o                         
   3   5   7       4078.62       4109.30        56.32 o                         
   4   5   7        120.76        116.11         3.78 o                         
   5   5   7         17.85         24.60         1.67 o                         
   6   5   7        882.94        880.11         6.54 o                         
   7   5   7        461.59        494.87         5.79 o                         
   8   5   7         30.11         32.16         2.06 o                         
   9   5   7         77.36         92.49         2.05 o                         
  -6   6   7       2522.07       2415.24        21.14 o                         
  -5   6   7        452.49        481.19         5.81 o                         
  -4   6   7       1443.20       1443.74        22.54 o                         
  -3   6   7        239.28        265.26         4.77 o                         
  -2   6   7       1073.16       1047.34         9.89 o                         
  -1   6   7       1636.52       1692.22        28.06 o                         
   0   6   7         13.60         21.81         2.43 o                         
   1   6   7         88.63         92.35         3.22 o                         
   2   6   7         81.50         74.62         3.48 o                         
   3   6   7        330.40        349.57         6.23 o                         
   4   6   7        280.40        296.47         4.06 o                         
   5   6   7       1906.28       1968.87        13.44 o                         
   6   6   7       1441.91       1534.87        13.66 o                         
   7   6   7         32.61         38.56         2.58 o                         
   8   6   7         26.12         29.28         2.36 o                         
   9   6   7        464.13        417.29         5.42 o                         
  -6   7   7          0.02          1.17         0.77 o                         
  -5   7   7         24.44         24.41         1.88 o                         
  -4   7   7         15.31         18.40         2.92 o                         
  -3   7   7         94.62         96.73         2.89 o                         
  -2   7   7         16.05         27.99         2.55 o                         
  -1   7   7         33.13         33.27         1.98 o                         
   0   7   7        718.07        697.49        15.79 o                         
   1   7   7       3162.28       3131.21        26.67 o                         
   2   7   7        233.36        241.14         7.80 o                         
   3   7   7       1304.10       1264.04        15.76 o                         
   4   7   7         88.56         91.81         3.28 o                         
   5   7   7       1920.66       1956.68        21.79 o                         
   6   7   7        533.44        582.44        13.26 o                         
   7   7   7        191.16        193.13         3.36 o                         
   8   7   7         11.07         14.15         1.58 o                         
   9   7   7       1013.63        626.48         9.78 o                         
  -5   8   7        320.15        304.19         3.52 o                         
  -4   8   7        611.23        569.49         8.36 o                         
  -3   8   7       1928.57       1924.34        12.38 o                         
  -2   8   7          2.45          6.17         1.96 o                         
  -1   8   7       2534.56       2625.90        23.16 o                         
   0   8   7          7.39         22.27         1.87 o                         
   1   8   7       3476.68       3501.53        22.61 o                         
   2   8   7        348.75        344.20         7.81 o                         
   3   8   7       1197.34       1200.00        12.92 o                         
   4   8   7         30.03         37.44         4.32 o                         
   5   8   7       2559.50       2622.77        27.91 o                         
   6   8   7        498.75        551.85         6.42 o                         
   7   8   7        110.17        101.94         2.26 o                         
   8   8   7         17.69         18.46         1.56 o                         
  -5   9   7       1454.35       1121.23        11.80 o                         
  -4   9   7          2.17          4.08         1.44 o                         
  -3   9   7       1612.30       1650.80         9.70 o                         
  -2   9   7        202.42        222.52         6.36 o                         
  -1   9   7        752.49        786.22         6.98 o                         
   0   9   7        296.86        340.27         6.76 o                         
   1   9   7       1103.13       1089.61         9.95 o                         
   2   9   7        544.31        576.55         6.64 o                         
   3   9   7         59.36         55.28         2.78 o                         
   4   9   7         36.66         46.56         3.11 o                         
   5   9   7        360.28        369.36        10.11 o                         
   6   9   7         43.61         41.08         2.04 o                         
   7   9   7         16.81         17.30         1.45 o                         
  -4  10   7        336.24        262.78        17.69 o                         
  -3  10   7         12.31         12.02         1.00 o                         
  -2  10   7          6.03          9.53         1.10 o                         
  -1  10   7         13.66         23.33         1.71 o                         
   0  10   7        413.60        443.18         4.60 o                         
   1  10   7          5.60          8.42         2.32 o                         
   2  10   7         34.88         49.79         2.18 o                         
   3  10   7        120.84        129.55         3.12 o                         
   4  10   7        512.54        567.94         5.21 o                         
   5  10   7         13.39         16.11         1.48 o                         
   6  10   7        337.04        325.98         4.00 o                         
  -2  11   7        631.32        547.15        31.32 o                         
  -1  11   7         66.95         67.59         1.75 o                         
   0  11   7        807.83        796.97        12.36 o                         
   1  11   7         14.49         18.94         1.80 o                         
   2  11   7        987.71       1004.06        10.34 o                         
   3  11   7         99.04        117.83         2.54 o                         
   4  11   7       1598.38       1634.40        21.05 o                         
   5  11   7         53.21         44.69         7.49 o                         
   0  12   7        645.25        476.79        21.08 o                         
   1  12   7         35.66         20.13         1.79 o                         
   2  12   7        548.08        471.55         7.39 o                         
  -2  -7   8         89.78         85.95         2.86 o                         
  -1  -7   8        312.62        322.25        25.36 o                         
   0  -7   8         75.62         68.83         2.94 o                         
   1  -7   8        938.10        981.76        15.36 o                         
   2  -7   8        571.26        580.41         5.42 o                         
   3  -7   8        356.27        363.22         4.87 o                         
   4  -7   8        252.76        237.77         8.26 o                         
  -3  -6   8        584.07        560.99         8.04 o                         
  -2  -6   8        993.92       1021.24        12.16 o                         
  -1  -6   8         29.90         34.53         1.62 o                         
   0  -6   8          8.78         10.54         1.74 o                         
   1  -6   8        886.46        905.69         9.07 o                         
   2  -6   8        482.40        493.68         4.85 o                         
   3  -6   8         11.83         14.19         1.90 o                         
   4  -6   8         69.53         75.28         2.38 o                         
   5  -6   8        109.75        109.12         2.49 o                         
  -4  -5   8         51.73         53.86         2.10 o                         
  -3  -5   8        179.39        194.89         4.00 o                         
  -2  -5   8        735.45        734.69         8.75 o                         
  -1  -5   8        183.69        185.53         2.90 o                         
   0  -5   8         92.11        103.92         2.34 o                         
   1  -5   8        618.37        616.01         5.02 o                         
   2  -5   8         15.42         19.70         2.00 o                         
   3  -5   8          9.39         10.26         1.94 o                         
   4  -5   8        297.81        280.38         4.51 o                         
   5  -5   8         60.92         57.53         1.83 o                         
   6  -5   8        164.77        141.41         2.29 o                         
   7  -5   8         43.28         26.11         1.34 o                         
  -5  -4   8        270.65        247.50         5.72 o                         
  -4  -4   8        310.72        327.55         5.06 o                         
  -3  -4   8         73.94         70.59         2.81 o                         
  -2  -4   8         95.41        112.87         2.66 o                         
  -1  -4   8        227.89        231.37         3.10 o                         
   0  -4   8       2224.29       2252.31        15.09 o                         
   1  -4   8        137.35        149.46         2.40 o                         
   2  -4   8        446.32        440.01         3.92 o                         
   3  -4   8          7.15         10.97         1.81 o                         
   4  -4   8       2648.55       2683.47        21.98 o                         
   5  -4   8       1342.93       1306.63         9.88 o                         
   6  -4   8        514.40        534.37         4.99 o                         
   7  -4   8        259.99        238.17         6.02 o                         
  -6  -3   8        357.58        299.07         4.10 o                         
  -5  -3   8         30.83         36.42         1.72 o                         
  -4  -3   8       2564.39       2671.26        31.83 o                         
  -3  -3   8        829.84        829.31         7.64 o                         
  -2  -3   8        542.18        551.16         5.63 o                         
  -1  -3   8         37.08         39.83         1.88 o                         
   0  -3   8       3670.97       3597.93        26.89 o                         
   1  -3   8       1829.55       1812.75        11.10 o                         
   2  -3   8        316.52        317.96         3.40 o                         
   3  -3   8        169.47        173.62         2.26 o                         
   4  -3   8       1127.65       1100.14         6.25 o                         
   5  -3   8        735.07        748.07         5.22 o                         
   6  -3   8         65.90         76.39         2.23 o                         
   7  -3   8          1.82          3.47         1.87 o                         
   8  -3   8         96.24        109.87         2.95 o                         
  -6  -2   8         59.59         62.48         2.06 o                         
  -5  -2   8         11.20         18.40         1.54 o                         
  -4  -2   8       1638.17       1689.35        17.48 o                         
  -3  -2   8       1707.96       1714.02        17.08 o                         
  -2  -2   8        328.88        319.45         3.66 o                         
  -1  -2   8        109.20        109.09         2.22 o                         
   0  -2   8        842.10        825.08         7.44 o                         
   1  -2   8        560.73        561.87         5.00 o                         
   2  -2   8         31.46         38.10         1.53 o                         
   3  -2   8        490.19        469.87         3.05 o                         
   4  -2   8       1001.84        970.06         4.96 o                         
   5  -2   8         55.17         62.42         1.87 o                         
   6  -2   8        162.59        156.44         2.54 o                         
   7  -2   8        469.08        431.58         4.70 o                         
   8  -2   8        282.69        269.09         3.94 o                         
   9  -2   8        174.04        106.85         2.97 o                         
  -6  -1   8          7.80         10.29         1.75 o                         
  -5  -1   8         71.65         91.09         6.77 o                         
  -4  -1   8        347.47        379.61         4.94 o                         
  -3  -1   8        217.20        216.73         4.35 o                         
  -2  -1   8        641.42        654.54         6.16 o                         
  -1  -1   8        949.32        914.86        15.70 o                         
   0  -1   8        123.84        110.51         4.28 o                         
   1  -1   8         25.98         32.83         3.36 o                         
   2  -1   8        480.36        473.81        10.89 o                         
   3  -1   8       2879.55       2760.65        55.49 o                         
   4  -1   8        591.75        584.59         5.01 o                         
   5  -1   8       1522.84       1497.55         7.08 o                         
   6  -1   8          9.82         12.87         1.47 o                         
   7  -1   8       2492.63       2517.60        18.34 o                         
   8  -1   8        516.37        477.93         4.19 o                         
   9  -1   8        143.27        125.53         2.54 o                         
  -7   0   8         54.99         54.40         1.14 o                         
  -6   0   8        285.37        328.27         4.41 o                         
  -5   0   8        837.33        858.44        13.72 o                         
  -4   0   8          6.92          9.13         2.55 o                         
  -3   0   8       1298.15       1252.01        16.29 o                         
  -2   0   8        672.55        682.04         8.97 o                         
  -1   0   8       8348.47       8007.68        84.70 o                         
   0   0   8       1160.72       1177.37        17.91 o                         
   1   0   8       1882.97       1735.26        28.92 o                         
   2   0   8         33.76         45.36         3.99 o                         
   3   0   8       7830.45       7727.58       120.18 o                         
   4   0   8       1404.86       1378.32        26.05 o                         
   5   0   8        468.62        446.65         3.32 o                         
   6   0   8        441.42        450.40         3.45 o                         
   7   0   8        738.03        773.06         8.97 o                         
   8   0   8        574.16        573.38         5.55 o                         
   9   0   8         21.11         30.20         1.44 o                         
  -7   1   8        614.26        631.86         7.04 o                         
  -6   1   8         15.53         19.71         1.63 o                         
  -5   1   8       2105.66       2146.39        24.65 o                         
  -4   1   8        359.94        378.24         4.23 o                         
  -3   1   8       1373.57       1321.91        17.36 o                         
  -2   1   8          8.20         13.57         3.10 o                         
  -1   1   8       6106.20       5997.45        74.64 o                         
   0   1   8       2358.64       2246.11        21.15 o                         
   1   1   8        433.20        414.19         7.68 o                         
   2   1   8         88.78         95.11         4.71 o                         
   3   1   8       1342.47       1321.74        31.88 o                         
   4   1   8        672.49        679.56        24.21 o                         
   5   1   8        199.44        190.76         2.03 o                         
   6   1   8        775.45        771.27         4.60 o                         
   7   1   8        488.82        511.49         4.11 o                         
   8   1   8         14.25         16.51         1.75 o                         
   9   1   8         11.90         15.98         1.66 o                         
  -7   2   8        636.92        576.97        11.10 o                         
  -6   2   8        193.14        190.12         6.27 o                         
  -5   2   8        187.58        197.58         3.39 o                         
  -4   2   8         29.42         37.04         2.52 o                         
  -3   2   8          9.39         16.60         1.97 o                         
  -2   2   8         64.72         76.61         4.02 o                         
  -1   2   8        481.40        496.18        10.56 o                         
   0   2   8       1823.65       1922.91        18.73 o                         
   1   2   8        832.53        792.25        11.48 o                         
   2   2   8       4400.66       4221.43        49.51 o                         
   3   2   8        253.01        254.40        14.62 o                         
   4   2   8        675.17        647.57        14.24 o                         
   5   2   8        207.02        209.90         2.53 o                         
   6   2   8       2395.62       2438.50        15.13 o                         
   7   2   8        433.29        452.39         4.02 o                         
   8   2   8        583.45        569.79         5.19 o                         
   9   2   8          8.52         11.33         1.37 o                         
  -7   3   8          5.83          5.64         1.09 o                         
  -6   3   8         14.00         17.36         1.85 o                         
  -5   3   8        203.47        195.03         3.71 o                         
  -4   3   8        152.43        157.99         2.93 o                         
  -3   3   8        726.98        689.01        10.15 o                         
  -2   3   8       2487.23       2464.40        25.69 o                         
  -1   3   8        336.05        369.33        13.07 o                         
   0   3   8       3521.26       3502.37        33.13 o                         
   1   3   8       1802.37       1799.08        22.80 o                         
   2   3   8       9077.03       8954.96        76.72 o                         
   3   3   8       1029.08       1054.06        21.07 o                         
   4   3   8       1109.22       1067.28        18.11 o                         
   5   3   8         38.32         50.76         1.45 o                         
   6   3   8       3917.86       4008.93        17.09 o                         
   7   3   8       1004.08       1010.80         6.07 o                         
   8   3   8        342.07        358.01         3.97 o                         
   9   3   8         18.02         18.40         1.60 o                         
  -7   4   8         93.37         74.00         3.46 o                         
  -6   4   8        466.63        460.31         4.50 o                         
  -5   4   8        331.84        337.26         6.98 o                         
  -4   4   8       3009.57       3120.90        20.93 o                         
  -3   4   8         56.70         65.41         4.20 o                         
  -2   4   8       3154.46       3130.36        28.09 o                         
  -1   4   8         98.95        103.39         5.29 o                         
   0   4   8       4532.85       4510.36        36.77 o                         
   1   4   8          7.36         12.60         2.43 o                         
   2   4   8       5938.39       5892.80        55.05 o                         
   3   4   8       1834.04       1826.32        28.53 o                         
   4   4   8         11.38         15.71         2.65 o                         
   5   4   8        170.38        167.74         2.21 o                         
   6   4   8       1329.35       1303.32         8.12 o                         
   7   4   8         76.77         78.53         2.13 o                         
   8   4   8         14.19         18.27         1.77 o                         
   9   4   8        138.95        129.72         2.81 o                         
  -6   5   8        417.67        429.44         8.34 o                         
  -5   5   8         31.65         35.33         1.82 o                         
  -4   5   8       1354.66       1384.81        11.88 o                         
  -3   5   8        608.41        643.07         7.45 o                         
  -2   5   8        659.03        660.01        10.86 o                         
  -1   5   8        296.07        322.51         8.71 o                         
   0   5   8         32.09         29.96         4.63 o                         
   1   5   8         68.55         70.94         5.37 o                         
   2   5   8         56.83         80.60         7.31 o                         
   3   5   8         19.02         26.14         4.43 o                         
   4   5   8        317.92        325.73         4.56 o                         
   5   5   8       1746.24       1785.05        12.41 o                         
   6   5   8        141.29        143.95         3.04 o                         
   7   5   8        303.50        300.35         4.13 o                         
   8   5   8         45.68         43.05         2.20 o                         
   9   5   8       1141.80       1096.44        16.14 o                         
  -6   6   8         94.32         87.38         2.53 o                         
  -5   6   8          7.21         11.65         1.65 o                         
  -4   6   8          8.95         13.27         2.45 o                         
  -3   6   8         56.09         63.60         2.69 o                         
  -2   6   8       1602.88       1614.28        13.85 o                         
  -1   6   8       1062.65       1088.10        14.26 o                         
   0   6   8        944.17        934.36        21.63 o                         
   1   6   8       1772.71       1693.67        56.31 o                         
   2   6   8        417.32        421.54        14.22 o                         
   3   6   8       1456.76       1406.36         9.61 o                         
   4   6   8        139.34        135.85         2.51 o                         
   5   6   8       5419.09       5435.31        32.70 o                         
   6   6   8        399.30        418.89         6.88 o                         
   7   6   8        720.11        748.76         8.60 o                         
   8   6   8         76.58         83.66         2.21 o                         
   9   6   8       1029.70        907.55         7.14 o                         
  -6   7   8        749.26        562.29        17.65 o                         
  -5   7   8        592.27        619.68         6.76 o                         
  -4   7   8        219.97        233.42         5.47 o                         
  -3   7   8       1348.90       1366.49        12.18 o                         
  -2   7   8        438.53        431.56         5.86 o                         
  -1   7   8       3999.92       3990.45        32.00 o                         
   0   7   8         49.31         57.72         2.66 o                         
   1   7   8       2478.35       2524.28        18.18 o                         
   2   7   8          5.10         10.52         1.95 o                         
   3   7   8       2761.92       2729.03        18.48 o                         
   4   7   8          3.79          8.30         2.00 o                         
   5   7   8       1250.68       1250.54        12.83 o                         
   6   7   8        262.69        280.43         5.33 o                         
   7   7   8         23.01         26.40         2.17 o                         
   8   7   8        126.25        137.74         2.42 o                         
  -5   8   8       1549.50       1473.95        14.94 o                         
  -4   8   8         24.67         30.85         1.89 o                         
  -3   8   8        940.56        982.80         9.03 o                         
  -2   8   8         10.14         26.87         2.25 o                         
  -1   8   8       1405.37       1401.38        11.15 o                         
   0   8   8        159.82        164.38         4.86 o                         
   1   8   8        157.62        156.69         3.33 o                         
   2   8   8         53.85         56.74         3.00 o                         
   3   8   8        272.74        252.30         4.81 o                         
   4   8   8         21.86         26.71         2.57 o                         
   5   8   8         20.56         21.47         2.85 o                         
   6   8   8        195.40        199.00         5.41 o                         
   7   8   8        125.40        125.38         2.75 o                         
   8   8   8        593.61        560.49         5.53 o                         
  -4   9   8         88.99        101.94         2.73 o                         
  -3   9   8         15.64         25.10         1.87 o                         
  -2   9   8         13.82         22.81         1.84 o                         
  -1   9   8         25.89         31.63         1.65 o                         
   0   9   8        416.24        403.74         5.10 o                         
   1   9   8        772.40        745.35         6.56 o                         
   2   9   8        675.49        714.46         6.59 o                         
   3   9   8        267.68        268.91         6.03 o                         
   4   9   8       1243.55       1245.72        10.61 o                         
   5   9   8        114.42        121.73         5.64 o                         
   6   9   8        603.03        588.96        17.21 o                         
   7   9   8        111.64         85.79         2.14 o                         
  -3  10   8        996.07        888.02        11.57 o                         
  -2  10   8       1174.80       1182.46        30.98 o                         
  -1  10   8        546.11        516.50         5.16 o                         
   0  10   8       1400.44       1430.29        18.84 o                         
   1  10   8        359.51        362.51         5.26 o                         
   2  10   8       1938.95       1965.63        15.70 o                         
   3  10   8         26.93         37.49         1.88 o                         
   4  10   8        925.33        930.44         8.13 o                         
   5  10   8         36.60         41.79         1.64 o                         
   6  10   8        696.81        631.63         7.35 o                         
  -2  11   8       1567.71       1213.17        17.19 o                         
  -1  11   8        223.99        199.05         2.80 o                         
   0  11   8        596.21        571.98        18.07 o                         
   1  11   8         13.46         14.13         2.56 o                         
   2  11   8        899.91        909.33         7.36 o                         
   3  11   8          6.08          8.87         1.18 o                         
   4  11   8         25.87         28.03         1.53 o                         
   5  11   8         17.86         10.43         0.75 o                         
   1  -7   9        286.51        220.81         4.31 o                         
   2  -7   9        288.86        218.24         4.23 o                         
  -2  -6   9        208.40        159.35         3.74 o                         
  -1  -6   9        264.99        248.56         8.70 o                         
   0  -6   9        681.17        674.07        10.36 o                         
   1  -6   9        140.92        147.23         3.29 o                         
   2  -6   9         19.74         20.04         1.51 o                         
   3  -6   9         30.92         33.11         1.51 o                         
   4  -6   9        627.93        555.18         8.03 o                         
  -3  -5   9         58.07         57.06         2.02 o                         
  -2  -5   9        292.19        320.75         4.09 o                         
  -1  -5   9        294.56        297.51         5.14 o                         
   0  -5   9       2164.50       2185.55        24.39 o                         
   1  -5   9        953.43        944.11         5.85 o                         
   2  -5   9        431.19        455.12         4.48 o                         
   3  -5   9         41.73         48.39         2.29 o                         
   4  -5   9       1935.36       2024.98        13.85 o                         
   5  -5   9        179.58        176.71         4.19 o                         
   6  -5   9        110.79         96.51         3.39 o                         
  -4  -4   9       1199.65       1190.51       111.68 o                         
  -3  -4   9        127.36        135.29         4.00 o                         
  -2  -4   9        856.19        880.05        14.33 o                         
  -1  -4   9         31.99         35.02         1.97 o                         
   0  -4   9       1584.69       1620.44        12.72 o                         
   1  -4   9        544.34        552.64         4.42 o                         
   2  -4   9        190.63        207.68         2.87 o                         
   3  -4   9         65.71         61.13         2.34 o                         
   4  -4   9       1333.90       1377.25        14.77 o                         
   5  -4   9        413.84        418.86         4.37 o                         
   6  -4   9         12.07         12.16         1.43 o                         
   7  -4   9         98.53         76.12         2.30 o                         
  -5  -3   9        192.82        173.91         3.33 o                         
  -4  -3   9        521.41        522.07        15.22 o                         
  -3  -3   9        262.62        254.29         3.96 o                         
  -2  -3   9          8.06         13.65         2.08 o                         
  -1  -3   9         11.46         17.98         1.71 o                         
   0  -3   9        440.25        414.95         3.54 o                         
   1  -3   9        149.06        147.49         2.14 o                         
   2  -3   9        145.75        155.57         2.46 o                         
   3  -3   9       1593.96       1630.63         8.20 o                         
   4  -3   9        215.65        215.79         3.38 o                         
   5  -3   9         14.49         21.20         1.82 o                         
   6  -3   9         66.37         62.74         2.12 o                         
   7  -3   9        722.61        668.74         8.91 o                         
  -5  -2   9         11.18         12.28         1.38 o                         
  -4  -2   9         23.03         25.70         1.81 o                         
  -3  -2   9          1.63          4.51         2.10 o                         
  -2  -2   9        425.97        432.77         4.01 o                         
  -1  -2   9        948.07        967.05         7.34 o                         
   0  -2   9         43.16         54.06         1.82 o                         
   1  -2   9       1373.90       1399.30         8.69 o                         
   2  -2   9        371.76        364.98         2.98 o                         
   3  -2   9       3869.11       3858.79        20.62 o                         
   4  -2   9        193.85        187.69         3.36 o                         
   5  -2   9        201.74        212.24         2.59 o                         
   6  -2   9        103.49        113.03         2.20 o                         
   7  -2   9       1808.54       1758.47        16.39 o                         
   8  -2   9        330.83        278.90         4.35 o                         
  -6  -1   9        126.66        120.43         3.61 o                         
  -5  -1   9       1053.37       1116.58         9.35 o                         
  -4  -1   9        140.80        156.14         3.81 o                         
  -3  -1   9       1391.77       1465.50        10.78 o                         
  -2  -1   9        210.28        215.00         3.52 o                         
  -1  -1   9       1991.94       1958.79        11.55 o                         
   0  -1   9          9.85         17.76         1.54 o                         
   1  -1   9       2072.00       2020.80        12.78 o                         
   2  -1   9        310.38        309.08         2.60 o                         
   3  -1   9       2875.05       2819.80        11.54 o                         
   4  -1   9        987.36        963.61         5.09 o                         
   5  -1   9        384.93        410.11         3.66 o                         
   6  -1   9        249.69        250.55         2.78 o                         
   7  -1   9       1589.48       1652.23        16.04 o                         
   8  -1   9         57.67         56.92         2.28 o                         
   9  -1   9         14.99         17.98         1.71 o                         
  -6   0   9         15.91         19.63         1.20 o                         
  -5   0   9        984.65       1068.41         9.69 o                         
  -4   0   9          5.50          8.57         2.14 o                         
  -3   0   9       1626.71       1622.75        10.64 o                         
  -2   0   9         44.82         41.66         2.00 o                         
  -1   0   9       2271.47       2194.31        12.15 o                         
   0   0   9        496.25        486.11         7.95 o                         
   1   0   9         19.81         23.03         3.62 o                         
   2   0   9        284.84        251.90        15.10 o                         
   3   0   9         68.03         72.10         1.34 o                         
   4   0   9         21.35         25.42         1.01 o                         
   5   0   9         20.37         24.01         1.50 o                         
   6   0   9        337.75        330.77         3.48 o                         
   7   0   9        321.20        350.12         3.54 o                         
   8   0   9         25.30         22.61         1.60 o                         
   9   0   9         50.55         39.42         1.74 o                         
  -6   1   9        220.59        250.82         5.57 o                         
  -5   1   9         43.19         44.00         2.32 o                         
  -4   1   9         23.69         26.31         2.19 o                         
  -3   1   9          3.71          7.85         1.91 o                         
  -2   1   9         55.37         53.54         1.95 o                         
  -1   1   9         93.48         93.98         1.94 o                         
   0   1   9        385.66        363.54         9.29 o                         
   1   1   9       1652.47       1598.87        48.02 o                         
   2   1   9       1375.60       1318.12        34.10 o                         
   3   1   9         12.51         28.05         7.88 o                         
   4   1   9       1012.44       1042.32         4.71 o                         
   5   1   9        180.58        184.96         2.07 o                         
   6   1   9       3423.98       3348.30        20.17 o                         
   7   1   9         46.99         47.80         1.87 o                         
   8   1   9        278.34        273.44         3.37 o                         
   9   1   9         45.50         44.27         1.43 o                         
  -6   2   9         13.62         16.57         1.47 o                         
  -5   2   9       1302.54       1342.64        15.10 o                         
  -4   2   9       1450.77       1489.76        18.28 o                         
  -3   2   9        519.39        533.72         6.18 o                         
  -2   2   9       1837.18       1773.08        15.76 o                         
  -1   2   9        144.60        139.58         5.63 o                         
   0   2   9       1274.51       1237.28        22.97 o                         
   1   2   9        285.01        273.93         6.15 o                         
   2   2   9       2463.66       2439.25        67.30 o                         
   3   2   9          3.66         15.81         7.13 o                         
   4   2   9       2346.76       2368.61         9.50 o                         
   5   2   9        206.55        201.67         2.89 o                         
   6   2   9       2081.96       2088.85         9.39 o                         
   7   2   9         23.06         26.71         1.63 o                         
   8   2   9        284.09        317.36         3.59 o                         
   9   2   9        207.20        230.47         7.33 o                         
  -6   3   9        260.11        268.00         2.91 o                         
  -5   3   9       1171.75       1216.76         8.82 o                         
  -4   3   9       3186.83       3235.79        28.99 o                         
  -3   3   9         13.70         22.81         2.21 o                         
  -2   3   9       2810.16       2753.29        18.49 o                         
  -1   3   9        320.32        294.32         5.78 o                         
   0   3   9       1650.86       1624.51        17.55 o                         
   1   3   9         26.68         33.76         3.00 o                         
   2   3   9       1173.19       1134.97        17.67 o                         
   3   3   9        310.15        319.27        24.30 o                         
   4   3   9        726.17        718.64         4.26 o                         
   5   3   9        172.82        151.86         2.00 o                         
   6   3   9        418.05        425.32         3.45 o                         
   7   3   9          6.73          9.90         1.67 o                         
   8   3   9         13.02         18.67         1.55 o                         
   9   3   9        421.35        433.19         4.11 o                         
  -6   4   9        265.98        264.95         3.06 o                         
  -5   4   9         91.83         92.82         2.53 o                         
  -4   4   9       1138.28       1152.48         8.62 o                         
  -3   4   9        267.63        281.31         5.53 o                         
  -2   4   9          9.63         19.39         2.10 o                         
  -1   4   9         59.50         62.41         1.85 o                         
   0   4   9        498.69        486.71         8.37 o                         
   1   4   9        529.02        502.81         9.84 o                         
   2   4   9         42.79         44.56         4.96 o                         
   3   4   9        261.60        256.62         8.62 o                         
   4   4   9       1138.11       1139.00         6.73 o                         
   5   4   9       1900.89       1893.16        18.19 o                         
   6   4   9         53.81         52.99         1.87 o                         
   7   4   9        382.14        409.43         4.01 o                         
   8   4   9        288.34        277.32         3.49 o                         
   9   4   9        751.09        713.33         7.69 o                         
  -6   5   9        682.30        645.41        10.01 o                         
  -5   5   9        173.68        175.92         3.26 o                         
  -4   5   9         55.54         67.27         2.55 o                         
  -3   5   9         37.00         45.51         2.59 o                         
  -2   5   9       2406.37       2343.71        16.60 o                         
  -1   5   9       2340.48       2364.31        19.16 o                         
   0   5   9        215.98        219.55         5.92 o                         
   1   5   9       1047.42       1092.67        22.71 o                         
   2   5   9        121.98        112.19         8.06 o                         
   3   5   9       2769.14       2692.42        15.83 o                         
   4   5   9        752.66        723.45         6.88 o                         
   5   5   9       2182.60       2212.89        22.83 o                         
   6   5   9        107.65        108.25         2.59 o                         
   7   5   9       1000.75       1054.80         7.16 o                         
   8   5   9         57.56         70.00         2.41 o                         
   9   5   9        642.58        568.73        28.87 o                         
  -6   6   9        528.39        387.51         6.54 o                         
  -5   6   9        930.25        939.00         9.11 o                         
  -4   6   9        354.39        361.02         9.52 o                         
  -3   6   9        487.20        517.98         6.56 o                         
  -2   6   9       3017.79       3001.92        22.87 o                         
  -1   6   9       4236.90       4283.42        30.51 o                         
   0   6   9         94.48        101.54         2.59 o                         
   1   6   9       1284.87       1236.48         9.77 o                         
   2   6   9        443.28        420.62        10.96 o                         
   3   6   9       2259.88       2199.40        13.84 o                         
   4   6   9         62.67         65.96         2.23 o                         
   5   6   9       1078.14       1153.71         7.77 o                         
   6   6   9          0.03          2.34         1.72 o                         
   7   6   9        138.91        151.94         2.50 o                         
   8   6   9        104.10        106.52         2.26 o                         
   9   6   9         32.92         21.91         1.11 o                         
  -5   7   9        767.48        769.47         7.19 o                         
  -4   7   9         30.10         37.90         3.11 o                         
  -3   7   9        189.24        199.59         4.05 o                         
  -2   7   9        777.90        763.87         8.09 o                         
  -1   7   9       2643.65       2614.95        27.74 o                         
   0   7   9        253.20        246.86         4.48 o                         
   1   7   9        625.45        613.39         8.32 o                         
   2   7   9        376.18        359.13         5.98 o                         
   3   7   9        155.90        156.79         3.33 o                         
   4   7   9         34.41         38.41         2.12 o                         
   5   7   9        475.69        471.92         5.15 o                         
   6   7   9         29.31         33.00         1.99 o                         
   7   7   9        164.12        176.42         2.60 o                         
   8   7   9        343.01        346.34         4.45 o                         
  -5   8   9        165.83        103.19         2.65 o                         
  -4   8   9        253.01        261.95         3.83 o                         
  -3   8   9        507.76        521.85         5.71 o                         
  -2   8   9         28.48         35.65         3.41 o                         
  -1   8   9         78.42         97.47         2.68 o                         
   0   8   9         38.61         56.75         3.52 o                         
   1   8   9       1708.40       1716.33        18.75 o                         
   2   8   9       1927.34       1851.23        29.75 o                         
   3   8   9        215.27        214.53         4.58 o                         
   4   8   9        199.38        212.12         5.84 o                         
   5   8   9       1163.51       1136.67        10.34 o                         
   6   8   9       1946.40       1973.22        15.42 o                         
   7   8   9        146.00        141.04         3.10 o                         
   8   8   9        586.53        407.54         4.89 o                         
  -4   9   9         17.70         17.56         0.97 o                         
  -3   9   9       1686.74       1610.09        34.05 o                         
  -2   9   9        728.84        742.51         6.80 o                         
  -1   9   9        505.37        495.57         6.51 o                         
   0   9   9        725.05        743.26        10.50 o                         
   1   9   9       2433.17       2365.98        24.28 o                         
   2   9   9       3916.11       3759.89        30.59 o                         
   3   9   9         25.14         35.92         2.03 o                         
   4   9   9        426.43        440.71         4.28 o                         
   5   9   9        117.43        133.34         2.93 o                         
   6   9   9        731.52        782.61         7.90 o                         
   7   9   9          2.60          3.93         1.42 o                         
  -3  10   9        339.26        259.69         5.10 o                         
  -2  10   9       1196.00       1130.31        18.76 o                         
  -1  10   9        252.22        288.89         4.87 o                         
   0  10   9        451.88        452.31        10.11 o                         
   1  10   9       1147.13       1184.53        17.37 o                         
   2  10   9        909.15        943.75        10.63 o                         
   3  10   9        267.02        274.44         3.93 o                         
   4  10   9         17.28         19.14         1.58 o                         
   5  10   9         87.48         80.21         2.31 o                         
   6  10   9         58.34         47.59         2.19 o                         
  -1  11   9        223.94        186.85        19.84 o                         
   0  11   9        319.18        317.65         6.66 o                         
   1  11   9        115.88        103.88         3.81 o                         
   2  11   9        148.81        149.21         6.00 o                         
   3  11   9         15.19         17.58         1.15 o                         
   4  11   9        806.67        796.09         8.58 o                         
   0  -6  10        957.69        719.15        10.82 o                         
   1  -6  10         15.69         13.87         1.74 o                         
   2  -6  10        261.44        218.58         4.79 o                         
   3  -6  10        304.46        232.16         4.47 o                         
  -2  -5  10        664.62        608.36        15.16 o                         
  -1  -5  10          8.00         10.45         1.65 o                         
   0  -5  10       1649.43       1727.47        21.89 o                         
   1  -5  10        522.88        517.18         6.37 o                         
   2  -5  10          5.30          9.02         1.39 o                         
   3  -5  10         59.54         59.31         2.45 o                         
   4  -5  10         80.76         90.58         2.70 o                         
   5  -5  10         26.92         22.68         2.06 o                         
  -3  -4  10          3.15          2.86         1.25 o                         
  -2  -4  10        215.20        205.23         5.81 o                         
  -1  -4  10         26.87         26.44         1.98 o                         
   0  -4  10         44.31         48.28         2.08 o                         
   1  -4  10          3.97          7.25         1.77 o                         
   2  -4  10        984.21       1020.64         7.25 o                         
   3  -4  10        420.98        411.80         3.70 o                         
   4  -4  10        151.28        151.57         3.65 o                         
   5  -4  10        128.12        125.32         3.11 o                         
  -4  -3  10        442.04        452.35         5.95 o                         
  -3  -3  10        256.69        264.46         5.06 o                         
  -2  -3  10        231.00        250.38         3.89 o                         
  -1  -3  10        720.05        763.45         5.88 o                         
   0  -3  10        130.61        143.03         2.56 o                         
   1  -3  10        611.07        649.81         5.21 o                         
   2  -3  10        336.53        342.64         3.16 o                         
   3  -3  10        982.57        968.59         6.10 o                         
   4  -3  10         16.58         19.68         2.16 o                         
   5  -3  10        480.34        466.50         6.67 o                         
   6  -3  10        246.24        264.99         3.77 o                         
   7  -3  10        779.43        712.75        11.79 o                         
  -5  -2  10        110.10        101.57         3.13 o                         
  -4  -2  10       1073.10       1142.11        18.53 o                         
  -3  -2  10       1628.34       1718.76        11.25 o                         
  -2  -2  10        177.16        183.85         2.79 o                         
  -1  -2  10       2232.67       2264.64        13.66 o                         
   0  -2  10        265.25        278.81         2.99 o                         
   1  -2  10       1587.48       1587.38        11.51 o                         
   2  -2  10        136.57        143.50         2.31 o                         
   3  -2  10       1413.12       1451.33         8.26 o                         
   4  -2  10        105.79        101.51         2.67 o                         
   5  -2  10         84.92         91.70         2.51 o                         
   6  -2  10        308.27        336.33         4.39 o                         
   7  -2  10        346.21        373.75         5.19 o                         
  -5  -1  10        839.14        808.40        26.76 o                         
  -4  -1  10        111.88        128.96         2.41 o                         
  -3  -1  10       1086.12       1152.34         8.03 o                         
  -2  -1  10         65.35         77.82         2.41 o                         
  -1  -1  10         48.16         43.48         2.15 o                         
   0  -1  10          9.08         15.47         1.60 o                         
   1  -1  10        259.51        259.26         2.69 o                         
   2  -1  10        653.66        674.13         4.40 o                         
   3  -1  10          3.25          7.82         1.49 o                         
   4  -1  10        110.35        106.94         2.23 o                         
   5  -1  10        313.45        305.98         3.51 o                         
   6  -1  10       1804.56       1807.21        10.71 o                         
   7  -1  10         68.75         87.57         3.21 o                         
   8  -1  10        142.62        118.21         4.54 o                         
  -5   0  10        215.82        249.99         3.04 o                         
  -4   0  10         17.06         23.36         2.30 o                         
  -3   0  10         44.07         50.56         2.14 o                         
  -2   0  10         24.74         26.66         2.08 o                         
  -1   0  10       1729.41       1743.47        11.36 o                         
   0   0  10       1188.86       1188.17         8.45 o                         
   1   0  10         75.91         85.36         1.81 o                         
   2   0  10       1525.23       1509.45         7.53 o                         
   3   0  10        124.02        126.72         1.62 o                         
   4   0  10       1582.30       1550.36         7.10 o                         
   5   0  10        202.57        212.44         2.50 o                         
   6   0  10        434.85        429.76         4.06 o                         
   7   0  10          5.91          6.75         1.72 o                         
   8   0  10        256.92        226.86         4.78 o                         
  -6   1  10         38.73         36.90         1.92 o                         
  -5   1  10       1380.91       1530.52        20.74 o                         
  -4   1  10        455.54        484.11         5.95 o                         
  -3   1  10        788.20        792.21         7.18 o                         
  -2   1  10        368.41        367.83         3.96 o                         
  -1   1  10       2615.19       2605.57        16.25 o                         
   0   1  10       3822.85       3813.09        30.47 o                         
   1   1  10          4.19         11.21         1.27 o                         
   2   1  10       2405.18       2426.12        11.20 o                         
   3   1  10        335.08        335.58         2.69 o                         
   4   1  10       1895.88       1937.05         7.48 o                         
   5   1  10        204.23        203.32         2.53 o                         
   6   1  10        611.27        635.86         7.26 o                         
   7   1  10        142.74        171.88         2.64 o                         
   8   1  10         82.48         95.10         2.20 o                         
   9   1  10        151.39        126.04        14.29 o                         
  -6   2  10         96.68         80.17         3.00 o                         
  -5   2  10       1365.84       1474.99        19.98 o                         
  -4   2  10       2529.86       2718.10        15.41 o                         
  -3   2  10         42.11         42.02         2.50 o                         
  -2   2  10        176.84        189.12         3.01 o                         
  -1   2  10        424.57        408.03         4.71 o                         
   0   2  10       2512.04       2448.47        20.18 o                         
   1   2  10         52.73         65.26         1.47 o                         
   2   2  10       1480.94       1434.08         6.71 o                         
   3   2  10        411.14        405.82         2.54 o                         
   4   2  10        139.73        155.02         1.85 o                         
   5   2  10          0.13          2.52         1.39 o                         
   6   2  10         14.87         13.06         1.70 o                         
   7   2  10        272.81        290.93         3.16 o                         
   8   2  10         13.28         10.28         1.70 o                         
   9   2  10        264.43        230.35         5.46 o                         
  -6   3  10         10.57         14.21         1.60 o                         
  -5   3  10         70.96         74.05         1.71 o                         
  -4   3  10       1034.72       1057.72         8.23 o                         
  -3   3  10        978.50        977.76        10.09 o                         
  -2   3  10        461.30        463.39         4.16 o                         
  -1   3  10        101.26        119.65         2.31 o                         
   0   3  10        397.95        403.52         4.26 o                         
   1   3  10        690.02        704.77         4.53 o                         
   2   3  10       1523.55       1505.95        10.87 o                         
   3   3  10       1878.46       1857.33         9.06 o                         
   4   3  10         14.76         17.34         1.30 o                         
   5   3  10        119.61        122.13         2.19 o                         
   6   3  10        578.39        606.69         4.49 o                         
   7   3  10        997.57       1009.54         6.22 o                         
   8   3  10         65.00         71.17         1.85 o                         
   9   3  10        537.72        474.57         6.69 o                         
  -5   4  10         57.30         59.01         1.78 o                         
  -4   4  10        176.62        192.09         2.98 o                         
  -3   4  10        310.82        289.31         3.82 o                         
  -2   4  10       3509.50       3559.03        19.84 o                         
  -1   4  10       1596.18       1621.06         9.80 o                         
   0   4  10        242.20        233.98         2.52 o                         
   1   4  10       1683.72       1630.60        12.00 o                         
   2   4  10       4033.26       3947.80        19.59 o                         
   3   4  10       3286.86       3293.94        19.88 o                         
   4   4  10        452.91        458.64         3.31 o                         
   5   4  10        862.49        868.66         4.91 o                         
   6   4  10        377.04        429.69         3.54 o                         
   7   4  10        633.79        655.60         5.98 o                         
   8   4  10         94.77        100.56         2.11 o                         
   9   4  10        134.83        114.54         2.86 o                         
  -5   5  10        750.07        742.53         8.48 o                         
  -4   5  10        293.25        288.85         3.99 o                         
  -3   5  10        197.30        219.28         4.93 o                         
  -2   5  10       1328.89       1332.28        10.63 o                         
  -1   5  10       3052.31       3034.54        20.27 o                         
   0   5  10        308.92        306.00         3.41 o                         
   1   5  10        178.95        172.52         5.42 o                         
   2   5  10       2796.48       2756.14        15.51 o                         
   3   5  10       2294.53       2323.92        14.23 o                         
   4   5  10         16.30         19.80         1.45 o                         
   5   5  10        208.75        222.28         2.66 o                         
   6   5  10        217.66        225.67         2.85 o                         
   7   5  10        134.32        157.12         2.54 o                         
   8   5  10         52.76         50.76         2.18 o                         
   9   5  10          1.31          2.68         1.10 o                         
  -5   6  10       1270.64       1175.16        10.19 o                         
  -4   6  10         20.24         24.40         2.72 o                         
  -3   6  10         92.24        102.52         3.06 o                         
  -2   6  10        192.38        198.71         4.82 o                         
  -1   6  10       1087.49       1061.14         8.10 o                         
   0   6  10        357.97        359.95         4.75 o                         
   1   6  10       1870.04       1864.27        12.63 o                         
   2   6  10        641.25        626.67         9.09 o                         
   3   6  10         47.77         51.15         2.76 o                         
   4   6  10         19.79         23.33         1.97 o                         
   5   6  10        355.44        370.48         3.69 o                         
   6   6  10        774.22        788.09         8.15 o                         
   7   6  10         97.73         97.49         2.06 o                         
   8   6  10        219.89        224.56         4.21 o                         
  -5   7  10         46.40         34.32         1.62 o                         
  -4   7  10        187.61        177.60         5.34 o                         
  -3   7  10        223.93        227.53         5.42 o                         
  -2   7  10        259.93        268.24         7.94 o                         
  -1   7  10         47.18         51.65         2.29 o                         
   0   7  10        378.59        391.14         6.30 o                         
   1   7  10       6325.78       6225.55        43.28 o                         
   2   7  10       1612.02       1591.14        13.72 o                         
   3   7  10        808.70        805.46         6.77 o                         
   4   7  10        483.57        494.08         7.56 o                         
   5   7  10       1268.53       1298.19         8.69 o                         
   6   7  10        741.88        753.28        16.21 o                         
   7   7  10        122.64        124.73         2.55 o                         
   8   7  10        271.76        236.99         3.86 o                         
  -4   8  10          8.77         10.70         0.99 o                         
  -3   8  10       1656.01       1611.50        14.30 o                         
  -2   8  10        999.53        988.87        16.95 o                         
  -1   8  10        780.16        795.66        20.80 o                         
   0   8  10         68.24         82.47         3.24 o                         
   1   8  10       1970.31       1896.35        15.32 o                         
   2   8  10        976.05        937.12         7.99 o                         
   3   8  10         60.08         68.11         2.85 o                         
   4   8  10        239.30        242.68         4.69 o                         
   5   8  10       1526.01       1544.51        20.28 o                         
   6   8  10       1289.98       1320.54        18.85 o                         
   7   8  10         35.18         30.72         1.86 o                         
  -3   9  10        529.02        492.50         8.80 o                         
  -2   9  10        979.62       1008.21        16.74 o                         
  -1   9  10          8.82         12.76         2.66 o                         
   0   9  10         16.41         19.20         2.52 o                         
   1   9  10         51.31         55.88         2.52 o                         
   2   9  10        322.53        334.33         9.04 o                         
   3   9  10        110.57        125.05         2.64 o                         
   4   9  10        429.42        447.90         5.84 o                         
   5   9  10        466.89        477.66         6.02 o                         
   6   9  10         26.51         26.14         1.66 o                         
   7   9  10         15.99         12.82         1.66 o                         
  -2  10  10          5.46          6.82         1.18 o                         
  -1  10  10         18.49         18.21         1.73 o                         
   0  10  10        392.66        384.35         8.48 o                         
   1  10  10         31.69         37.16         2.97 o                         
   2  10  10        227.53        252.57         5.68 o                         
   3  10  10         74.20         84.06         2.91 o                         
   4  10  10       1828.01       1942.97        34.35 o                         
   5  10  10        790.66        816.51         9.43 o                         
   6  10  10        137.81         88.78         2.49 o                         
   0  11  10        310.30        284.52        18.27 o                         
   1  11  10        215.80        211.33         5.13 o                         
   2  11  10        264.45        238.88         5.08 o                         
   3  11  10         25.16         32.95         1.61 o                         
   4  11  10       1786.10       1408.15        19.77 o                         
   0  -5  11         74.71         72.26         2.51 o                         
   1  -5  11         13.40         11.97         2.08 o                         
   2  -5  11          1.93          4.30         1.76 o                         
   3  -5  11        378.69        252.29         4.92 o                         
  -2  -4  11        178.96        169.89         2.93 o                         
  -1  -4  11          4.42          6.57         1.13 o                         
   0  -4  11       1430.54       1395.73        33.66 o                         
   1  -4  11        580.73        569.54         6.53 o                         
   2  -4  11        242.04        249.30         3.74 o                         
   3  -4  11       1178.78       1155.48        18.12 o                         
   4  -4  11         51.55         58.10         1.83 o                         
  -3  -3  11       1039.41        968.23        15.33 o                         
  -2  -3  11         22.39         23.78         1.98 o                         
  -1  -3  11         40.23         43.63         2.19 o                         
   0  -3  11        411.40        413.85         6.15 o                         
   1  -3  11       1826.08       1834.58        23.92 o                         
   2  -3  11        135.13        155.98         2.94 o                         
   3  -3  11        798.42        812.80        12.39 o                         
   4  -3  11         33.98         44.05         2.84 o                         
   5  -3  11         10.65         15.74         3.63 o                         
  -4  -2  11        189.20        160.98         3.85 o                         
  -3  -2  11        743.09        782.52         6.79 o                         
  -2  -2  11        328.15        335.61         3.45 o                         
  -1  -2  11         35.79         43.95         1.97 o                         
   0  -2  11         27.43         32.42         2.07 o                         
   1  -2  11         36.79         42.15         1.95 o                         
   2  -2  11         79.52         78.86         1.85 o                         
   3  -2  11        433.89        428.24         4.13 o                         
   4  -2  11        685.31        692.17         7.66 o                         
   5  -2  11         31.72         32.02         2.94 o                         
   6  -2  11        170.47        147.23         5.43 o                         
  -4  -1  11         38.41         40.73         2.07 o                         
  -3  -1  11         36.96         45.51         1.71 o                         
  -2  -1  11        628.78        651.43         5.37 o                         
  -1  -1  11       1770.92       1893.50        11.04 o                         
   0  -1  11        731.72        747.74         5.92 o                         
   1  -1  11        321.21        336.81         4.70 o                         
   2  -1  11        134.60        139.53         2.33 o                         
   3  -1  11       2385.47       2457.02        13.19 o                         
   4  -1  11       1209.50       1190.63        10.04 o                         
   5  -1  11        259.00        269.21         8.68 o                         
   6  -1  11       1075.61       1017.00        18.43 o                         
  -4   0  11        250.60        271.63         3.24 o                         
  -3   0  11        434.52        464.98         5.87 o                         
  -2   0  11        287.33        288.24         3.66 o                         
  -1   0  11       1378.79       1461.31         9.82 o                         
   0   0  11       2430.02       2526.83        15.13 o                         
   1   0  11        483.78        492.86         4.59 o                         
   2   0  11         86.67         92.94         2.16 o                         
   3   0  11       3081.99       3130.64        15.51 o                         
   4   0  11       1657.77       1652.92        13.86 o                         
   5   0  11          5.59          8.46         2.07 o                         
   6   0  11         88.15         95.34         3.70 o                         
   7   0  11         25.04         33.45         3.17 o                         
  -5   1  11        614.19        597.94         7.08 o                         
  -4   1  11        910.54        934.40        10.53 o                         
  -3   1  11         21.38         26.22         2.07 o                         
  -2   1  11        400.55        388.28         3.71 o                         
  -1   1  11        377.48        399.10         3.47 o                         
   0   1  11       1663.94       1666.69        12.80 o                         
   1   1  11        171.52        184.15         2.58 o                         
   2   1  11        712.04        737.59         4.66 o                         
   3   1  11        482.08        490.37         3.27 o                         
   4   1  11        162.15        170.96         2.15 o                         
   5   1  11         43.68         52.04         2.13 o                         
   6   1  11        431.22        416.64         4.70 o                         
   7   1  11        588.77        574.33         6.98 o                         
   8   1  11         87.57         72.77         5.93 o                         
  -5   2  11         18.55         19.24         1.66 o                         
  -4   2  11        170.00        177.18         2.75 o                         
  -3   2  11        186.71        203.88         3.24 o                         
  -2   2  11        169.69        197.53         3.24 o                         
  -1   2  11        136.47        147.43         2.61 o                         
   0   2  11         18.56         25.51         1.81 o                         
   1   2  11        888.35        908.35         5.48 o                         
   2   2  11       4290.91       4305.77        20.10 o                         
   3   2  11        703.37        725.89         7.57 o                         
   4   2  11        803.04        833.79         6.10 o                         
   5   2  11        241.24        232.17         2.85 o                         
   6   2  11       1208.33       1204.51         9.86 o                         
   7   2  11       1226.15       1227.29         8.90 o                         
   8   2  11         89.03         95.20         4.35 o                         
  -5   3  11          5.39          8.29         1.21 o                         
  -4   3  11        125.07        131.04         2.71 o                         
  -3   3  11        117.26        136.42         3.48 o                         
  -2   3  11       2927.83       3015.37        19.00 o                         
  -1   3  11       1456.66       1443.61         8.13 o                         
   0   3  11       2535.21       2526.62        12.51 o                         
   1   3  11         51.03         55.96         1.71 o                         
   2   3  11       2723.42       2728.78        17.57 o                         
   3   3  11       1357.76       1372.10         9.18 o                         
   4   3  11        180.70        203.91         2.44 o                         
   5   3  11        178.66        183.32         2.54 o                         
   6   3  11       1435.90       1467.50        11.67 o                         
   7   3  11       1224.25       1229.29        15.20 o                         
   8   3  11          3.85          7.31         1.67 o                         
  -5   4  11        289.42        245.68         3.59 o                         
  -4   4  11        744.04        732.69         7.76 o                         
  -3   4  11        238.79        229.88         3.97 o                         
  -2   4  11       2466.11       2507.24        14.55 o                         
  -1   4  11       2588.67       2566.54        14.06 o                         
   0   4  11         13.78         17.34         1.59 o                         
   1   4  11        255.72        273.81         2.94 o                         
   2   4  11        262.35        265.98         2.82 o                         
   3   4  11        520.53        551.81         4.26 o                         
   4   4  11         23.93         32.39         1.75 o                         
   5   4  11        444.61        454.36         3.74 o                         
   6   4  11        785.90        824.78         5.48 o                         
   7   4  11         15.82         24.34         1.84 o                         
   8   4  11         41.16         48.53         1.74 o                         
  -5   5  11        376.44        292.87         5.30 o                         
  -4   5  11          1.83          5.49         1.77 o                         
  -3   5  11         29.15         31.52         2.04 o                         
  -2   5  11        481.59        477.44         5.28 o                         
  -1   5  11        183.84        184.81         3.26 o                         
   0   5  11        376.15        365.34         3.58 o                         
   1   5  11        375.60        378.10         4.03 o                         
   2   5  11         57.82         64.18         2.13 o                         
   3   5  11        100.39        104.47         2.40 o                         
   4   5  11         52.00         64.88         1.86 o                         
   5   5  11       2082.36       2093.78        11.31 o                         
   6   5  11       1025.52       1061.83        11.80 o                         
   7   5  11        149.14        139.15         2.29 o                         
   8   5  11         94.59         89.08         2.21 o                         
  -4   6  11        114.48         98.88         2.59 o                         
  -3   6  11        903.81        872.42         7.87 o                         
  -2   6  11         54.64         60.60         4.33 o                         
  -1   6  11       1623.00       1632.77        26.66 o                         
   0   6  11        129.40        143.23         7.68 o                         
   1   6  11       2856.92       2907.33        19.85 o                         
   2   6  11        836.24        879.36         6.47 o                         
   3   6  11        566.81        572.49         6.29 o                         
   4   6  11         18.21         24.10         1.83 o                         
   5   6  11       2392.07       2456.45        13.48 o                         
   6   6  11       1140.79       1222.49         9.91 o                         
   7   6  11        240.14        245.65         3.34 o                         
   8   6  11         21.46         22.25         1.81 o                         
  -4   7  11          7.57          9.11         1.65 o                         
  -3   7  11       2034.57       2010.02        14.66 o                         
  -2   7  11        427.07        433.61         6.03 o                         
  -1   7  11       1192.71       1156.62        21.28 o                         
   0   7  11        380.47        388.21         5.31 o                         
   1   7  11       1767.09       1788.18        13.08 o                         
   2   7  11       2870.52       2934.97        24.85 o                         
   3   7  11         33.22         33.24         2.11 o                         
   4   7  11         12.18         16.83         1.97 o                         
   5   7  11        310.86        317.24         3.60 o                         
   6   7  11         24.64         29.40         1.93 o                         
   7   7  11         36.16         40.63         1.58 o                         
   8   7  11        105.83         68.56         2.51 o                         
  -3   8  11         81.71         82.71         2.40 o                         
  -2   8  11         22.33         29.95         2.77 o                         
  -1   8  11          2.61          7.97         2.91 o                         
   0   8  11         32.39         32.99         2.23 o                         
   1   8  11        141.52        152.47         3.45 o                         
   2   8  11        218.03        219.06         3.16 o                         
   3   8  11        215.44        218.22         3.28 o                         
   4   8  11        609.70        628.92         6.01 o                         
   5   8  11        423.83        455.50         4.78 o                         
   6   8  11        143.55        141.56         3.08 o                         
   7   8  11         34.06         37.00         1.87 o                         
  -2   9  11        275.09        258.61         5.32 o                         
  -1   9  11        180.43        183.96         4.41 o                         
   0   9  11        619.50        640.64         9.02 o                         
   1   9  11         58.45         53.39         3.56 o                         
   2   9  11        630.26        677.34         9.28 o                         
   3   9  11          6.66         12.55         1.72 o                         
   4   9  11       1458.75       1524.49        17.46 o                         
   5   9  11        116.81        157.29         3.92 o                         
   6   9  11        205.93        196.58         3.43 o                         
  -1  10  11         34.89         38.50         2.40 o                         
   0  10  11       2125.24       2129.55        29.57 o                         
   1  10  11        309.67        319.16        12.95 o                         
   2  10  11       1183.46       1195.10         9.20 o                         
   3  10  11        135.25        141.10         3.98 o                         
   4  10  11        615.10        592.15        61.31 o                         
   5  10  11        184.38        156.41         3.10 o                         
   1  11  11          6.10          3.50         1.18 o                         
   1  -4  12        265.84        218.04         4.87 o                         
  -1  -3  12         96.18         92.98         4.27 o                         
   0  -3  12        318.93        297.89         4.51 o                         
   1  -3  12        117.80        113.82         2.52 o                         
   2  -3  12        114.55        113.32         3.40 o                         
   3  -3  12        650.46        642.86        11.86 o                         
  -2  -2  12         91.70        107.00         2.01 o                         
  -1  -2  12       1653.84       1781.22        12.48 o                         
   0  -2  12        597.28        602.03         7.09 o                         
   1  -2  12        272.77        294.75         3.59 o                         
   2  -2  12         22.28         25.35         2.15 o                         
   3  -2  12        937.31        936.83         8.59 o                         
   4  -2  12        512.02        478.82        10.54 o                         
  -3  -1  12        373.88        355.25        14.77 o                         
  -2  -1  12         16.50         18.24         1.43 o                         
  -1  -1  12       1997.53       2073.57        12.00 o                         
   0  -1  12       1044.70       1072.39         9.02 o                         
   1  -1  12         32.08         39.11         2.39 o                         
   2  -1  12         29.91         34.23         2.32 o                         
   3  -1  12        719.01        761.79         6.08 o                         
   4  -1  12        464.73        456.21        11.10 o                         
  -3   0  12         58.17         56.16         2.03 o                         
  -2   0  12         44.58         38.43         2.18 o                         
  -1   0  12        830.70        850.61         6.84 o                         
   0   0  12        432.91        449.02         4.19 o                         
   1   0  12         51.90         58.35         2.30 o                         
   2   0  12         99.24         98.58         2.52 o                         
   3   0  12        362.76        358.94         4.49 o                         
   4   0  12         42.13         45.76         3.84 o                         
  -4   1  12          1.07          2.57         1.40 o                         
  -3   1  12         73.16         74.05         2.24 o                         
  -2   1  12        274.97        286.01         3.97 o                         
  -1   1  12        111.79        123.77         2.41 o                         
   0   1  12        555.45        549.08         5.57 o                         
   1   1  12        243.17        261.03         3.65 o                         
   2   1  12       2066.09       2156.13        12.40 o                         
   3   1  12        713.76        718.67         6.52 o                         
   4   1  12        121.30        136.49         7.27 o                         
  -4   2  12       1159.56       1116.95        12.24 o                         
  -3   2  12          1.73          4.39         1.67 o                         
  -2   2  12       2264.15       2264.91        27.83 o                         
  -1   2  12         76.15         78.57         2.30 o                         
   0   2  12        971.74       1005.13        10.11 o                         
   1   2  12         44.66         45.88         2.13 o                         
   2   2  12       2684.55       2814.53        15.42 o                         
   3   2  12       1491.62       1548.99         9.83 o                         
   4   2  12        157.26        172.01         3.06 o                         
   5   2  12         18.33         26.35         2.54 o                         
   6   2  12        632.17        650.70         8.09 o                         
   7   2  12        263.01        254.92         7.78 o                         
  -4   3  12        721.73        663.78        30.88 o                         
  -3   3  12        185.66        180.00         2.67 o                         
  -2   3  12        539.77        550.60         4.71 o                         
  -1   3  12         72.69         82.83         2.14 o                         
   0   3  12        759.35        748.04         5.12 o                         
   1   3  12         13.57         17.37         1.77 o                         
   2   3  12        765.11        782.91         5.59 o                         
   3   3  12        501.98        532.47         4.59 o                         
   4   3  12         86.77         90.32         2.39 o                         
   5   3  12        459.62        475.04         4.73 o                         
   6   3  12        501.22        543.02         6.17 o                         
   7   3  12         12.87         17.98         2.45 o                         
  -4   4  12         57.30         57.28         2.06 o                         
  -3   4  12          2.84          3.61         2.57 o                         
  -2   4  12         43.97         40.99         1.59 o                         
  -1   4  12         21.62         23.80         1.79 o                         
   0   4  12        299.60        300.10         3.25 o                         
   1   4  12        186.84        203.42         2.70 o                         
   2   4  12         20.13         21.66         1.74 o                         
   3   4  12        765.86        768.03         5.10 o                         
   4   4  12         40.69         53.40         2.08 o                         
   5   4  12       2118.01       2226.51        16.28 o                         
   6   4  12        222.26        240.10         3.46 o                         
   7   4  12        350.51        353.74         3.98 o                         
   8   4  12         34.35         32.84         2.81 o                         
  -4   5  12        209.30        182.50         4.09 o                         
  -3   5  12        433.35        453.29         5.57 o                         
  -2   5  12        296.10        284.60         5.69 o                         
  -1   5  12       1527.42       1531.01        13.49 o                         
   0   5  12        261.20        266.15         3.41 o                         
   1   5  12       3504.05       3601.47        25.65 o                         
   2   5  12         80.97         82.75         2.42 o                         
   3   5  12       1929.73       2002.02        16.38 o                         
   4   5  12        236.17        249.79         3.52 o                         
   5   5  12       1311.56       1400.01        12.30 o                         
   6   5  12        336.13        356.38         4.96 o                         
   7   5  12        139.12        150.57         2.52 o                         
   8   5  12         12.79         12.50         1.36 o                         
  -3   6  12       1224.11       1184.77        11.04 o                         
  -2   6  12          6.19         12.35         1.90 o                         
  -1   6  12       1374.62       1431.51        16.84 o                         
   0   6  12        290.99        294.37         5.23 o                         
   1   6  12        772.10        764.02         7.33 o                         
   2   6  12         25.41         30.66         2.03 o                         
   3   6  12        484.64        494.61         5.60 o                         
   4   6  12          4.50          7.18         1.78 o                         
   5   6  12        344.29        362.41         3.75 o                         
   6   6  12         48.97         48.42         2.19 o                         
   7   6  12          6.69          8.01         1.48 o                         
  -3   7  12          7.57         10.63         2.12 o                         
  -2   7  12         85.20         85.48         2.45 o                         
  -1   7  12         50.14         51.01         3.59 o                         
   0   7  12         17.51         18.73         2.03 o                         
   1   7  12          5.05         10.24         2.02 o                         
   2   7  12         81.99         87.56         2.33 o                         
   3   7  12          4.51          9.36         1.79 o                         
   4   7  12        573.39        603.17         5.47 o                         
   5   7  12         26.94         28.28         1.97 o                         
   6   7  12        488.03        486.48        18.22 o                         
   7   7  12         13.75         11.24         1.20 o                         
  -2   8  12        422.91        384.41        21.38 o                         
  -1   8  12        198.27        206.10         6.23 o                         
   0   8  12        411.40        414.15         5.25 o                         
   1   8  12        595.32        616.04        12.41 o                         
   2   8  12       1602.98       1654.17        10.61 o                         
   3   8  12        101.04         98.08         3.78 o                         
   4   8  12       1493.06       1528.36        20.33 o                         
   5   8  12         74.41         82.22         2.32 o                         
   6   8  12        988.85        938.24        11.44 o                         
  -1   9  12         45.47         57.68         3.14 o                         
   0   9  12        788.42        781.07         8.34 o                         
   1   9  12         28.51         25.00         1.96 o                         
   2   9  12       1318.35       1325.81        10.40 o                         
   3   9  12          4.08          5.32         1.82 o                         
   4   9  12        640.62        636.99        14.58 o                         
   5   9  12         29.98         26.90         1.54 o                         
   6   9  12         47.83         34.18         1.84 o                         
   0  10  12         88.32         72.00         2.54 o                         
   1  10  12         15.99         19.64         2.10 o                         
   2  10  12         40.99         36.97         1.82 o                         
   3  10  12          9.20          9.48         1.22 o                         
   4  10  12         41.53         39.89         2.08 o                         
   0  -2  13         98.78         96.05         2.64 o                         
   1  -2  13        107.19        112.18         2.21 o                         
   2  -2  13         35.13         34.27         2.35 o                         
  -2  -1  13          3.82          5.71         1.08 o                         
  -1  -1  13         33.14         32.77         1.30 o                         
   0  -1  13         67.56         65.50         2.14 o                         
   1  -1  13        213.72        214.69         3.08 o                         
   2  -1  13        430.06        441.79         5.15 o                         
   3  -1  13         32.57         32.65         3.95 o                         
  -2   0  13        240.79        238.27         3.27 o                         
  -1   0  13         40.62         46.59         2.17 o                         
   0   0  13        586.76        635.68         5.83 o                         
   1   0  13        178.27        210.41         3.48 o                         
   2   0  13       1939.68       1983.08        15.05 o                         
   3   0  13        202.94        187.94         7.24 o                         
  -3   1  13         19.52         17.58         1.76 o                         
  -2   1  13        755.46        811.36        11.42 o                         
  -1   1  13         37.31         39.05         2.36 o                         
   0   1  13       1112.34       1150.37         9.47 o                         
   1   1  13         26.85         24.61         2.16 o                         
   2   1  13        627.55        671.76         6.34 o                         
   3   1  13        162.99        157.41         5.05 o                         
  -3   2  13        292.16        263.87         4.12 o                         
  -2   2  13        119.30        122.81         2.65 o                         
  -1   2  13          1.85          6.17         1.57 o                         
   0   2  13        104.93        103.84         2.64 o                         
   1   2  13         21.89         23.96         2.04 o                         
   2   2  13         69.28         71.64         2.38 o                         
   3   2  13         33.12         30.54         2.56 o                         
   4   2  13         24.48         27.01         4.70 o                         
  -3   3  13        133.39        110.18         4.90 o                         
  -2   3  13        485.40        493.24         5.06 o                         
  -1   3  13        526.30        553.28         4.91 o                         
   0   3  13         10.53         17.16         2.21 o                         
   1   3  13        349.33        343.90         3.65 o                         
   2   3  13        254.39        278.91         3.39 o                         
   3   3  13        977.12       1006.86         7.86 o                         
   4   3  13         81.46         86.74         2.62 o                         
   5   3  13       1126.00       1109.23        13.82 o                         
   6   3  13         33.54         29.58         4.03 o                         
  -3   4  13        285.99        262.51        11.93 o                         
  -2   4  13       1132.22       1149.03        39.49 o                         
  -1   4  13       1784.95       1868.04        14.35 o                         
   0   4  13         50.95         48.62         2.00 o                         
   1   4  13        529.45        556.12         5.00 o                         
   2   4  13         33.21         39.29         2.18 o                         
   3   4  13       1621.89       1686.95        12.94 o                         
   4   4  13         44.41         51.53         2.55 o                         
   5   4  13        990.71       1041.04        11.36 o                         
   6   4  13          2.78          7.03         2.17 o                         
   7   4  13        278.41        272.79         6.07 o                         
  -3   5  13        449.74        377.15         6.93 o                         
  -2   5  13         37.51         42.46         1.67 o                         
  -1   5  13       1128.69       1107.20        14.07 o                         
   0   5  13         44.70         55.84         2.09 o                         
   1   5  13        233.88        231.69         3.38 o                         
   2   5  13        133.59        137.09         2.68 o                         
   3   5  13        461.81        490.19         4.96 o                         
   4   5  13         96.85        105.09         2.71 o                         
   5   5  13          2.01          5.64         1.82 o                         
   6   5  13         98.44         99.38         2.98 o                         
   7   5  13          9.79         14.88         2.62 o                         
  -2   6  13         55.18         54.44         6.39 o                         
  -1   6  13         48.47         43.98         2.50 o                         
   0   6  13         93.18         91.06         2.37 o                         
   1   6  13        317.96        310.93         5.06 o                         
   2   6  13        831.20        867.32         6.64 o                         
   3   6  13         23.20         25.69         1.78 o                         
   4   6  13        241.82        243.87         3.55 o                         
   5   6  13        137.78        132.24         2.75 o                         
   6   6  13        608.25        618.67         8.17 o                         
  -2   7  13        335.18        295.49         4.16 o                         
  -1   7  13         93.38         96.93         2.82 o                         
   0   7  13        380.24        370.48        11.95 o                         
   1   7  13        681.89        694.57         9.35 o                         
   2   7  13       1834.30       1881.79        11.82 o                         
   3   7  13         11.23         15.08         1.89 o                         
   4   7  13        599.29        623.27         5.11 o                         
   5   7  13        364.81        394.12         8.38 o                         
   6   7  13        976.89        975.57        15.46 o                         
  -1   8  13         38.51         37.08         2.38 o                         
   0   8  13        554.50        562.47         7.19 o                         
   1   8  13        408.77        420.69         7.68 o                         
   2   8  13        997.85       1048.72         8.69 o                         
   3   8  13         24.64         25.65         1.70 o                         
   4   8  13        219.80        242.33         3.64 o                         
   5   8  13         72.94         75.90         2.66 o                         
   6   8  13        534.51        416.88         6.92 o                         
   0   9  13         66.01         60.65         3.03 o                         
   1   9  13        177.27        172.54        15.66 o                         
   2   9  13         77.75         78.80         3.33 o                         
   3   9  13         15.66         18.98         1.90 o                         
   4   9  13        216.85        213.12        10.73 o                         
   0   0  14        746.03        694.33         7.43 o                         
   1   0  14         40.88         44.79         2.14 o                         
   2   0  14        612.88        585.30        10.73 o                         
  -1   1  14         39.75         40.20         1.51 o                         
   0   1  14        132.60        129.49         2.48 o                         
   1   1  14         55.78         58.74         2.49 o                         
   2   1  14        135.75        134.58         4.14 o                         
  -2   2  14        758.67        660.13        10.06 o                         
  -1   2  14        326.70        342.89         4.36 o                         
   0   2  14         43.71         46.06         2.57 o                         
   1   2  14        242.09        253.25         3.43 o                         
   2   2  14        675.00        699.26         8.74 o                         
   3   2  14       1399.85       1362.56        21.61 o                         
  -2   3  14       1036.63        904.68         9.46 o                         
  -1   3  14       2131.13       2211.40        47.56 o                         
   0   3  14         15.38         20.24         1.91 o                         
   1   3  14        697.13        726.37         6.33 o                         
   2   3  14        670.33        697.22         6.72 o                         
   3   3  14       1204.17       1252.83        33.11 o                         
  -2   4  14         95.02         76.86         2.81 o                         
  -1   4  14       1182.43       1139.52        12.12 o                         
   0   4  14        573.89        564.07         7.74 o                         
   1   4  14        140.74        144.00         2.49 o                         
   2   4  14        315.69        338.27         3.77 o                         
   3   4  14        173.30        187.06         4.09 o                         
   4   4  14         84.48         89.40         5.18 o                         
  -2   5  14         35.97         27.81         1.82 o                         
  -1   5  14         16.73         19.29         1.62 o                         
   0   5  14         78.36         84.62         2.74 o                         
   1   5  14       1355.17       1393.85         9.92 o                         
   2   5  14        821.50        856.26        11.55 o                         
   3   5  14         63.14         64.13         2.88 o                         
   4   5  14         71.29         83.02         2.50 o                         
   5   5  14        754.58        785.03        13.76 o                         
  -1   6  14        386.91        357.23         4.80 o                         
   0   6  14        135.71        143.32         3.86 o                         
   1   6  14       1441.24       1503.91        13.27 o                         
   2   6  14       1588.33       1661.89        13.48 o                         
   3   6  14         92.65        102.22         2.28 o                         
   4   6  14        115.57        111.83         2.94 o                         
   5   6  14       1023.29       1154.85        12.70 o                         
  -1   7  14         61.44         48.72         2.06 o                         
   0   7  14        192.04        185.92         5.00 o                         
   1   7  14        228.28        216.44         8.15 o                         
   2   7  14        727.89        731.01         8.00 o                         
   3   7  14         75.63         75.65         3.11 o                         
   4   7  14         61.79         63.86         2.54 o                         
   5   7  14        451.03        380.20         5.04 o                         
   0   8  14        236.96        173.13         5.52 o                         
   1   8  14         33.29         25.29         4.01 o                         
   2   8  14         90.53         83.68         2.90 o                         
   3   8  14         67.13         67.92         2.34 o                         
   4   8  14       1051.13        989.82        14.73 o                         
   1   2  15         73.47         57.91         2.89 o                         
   0   3  15         48.23         44.70         2.27 o                         
   1   3  15        120.79        133.39         4.14 o                         
   0   4  15        627.32        519.81         8.57 o                         
   1   4  15       1321.86       1348.00        13.62 o                         
   2   4  15        364.66        350.98         5.51 o                         
   3   4  15        183.00        183.66         5.05 o                         
   0   5  15         72.79         41.02         1.43 o                         
   1   5  15       1559.68       1518.99        24.00 o                         
   2   5  15        949.22        924.84        14.79 o                         
   3   5  15         33.49         39.19         2.81 o                         
   1   6  15         38.40         37.97         2.48 o                         
   2   6  15        377.30        346.04        17.50 o                         
   3   6  15         43.55         47.78         2.05 o                         
   4   6  15        107.40         89.00         2.97 o                         
   3   7  15         20.45         22.29         1.25 o                         
                                                                                
